# Supplementary material for: The brown fiber phenotype in cotton line SA-40 is linked to a missing Ty3-like retrotransposon upstream of the GhTT2_A07
Source: Front Plant Sci. 2025 Sep 3;16:1668965. doi: 10.3389/fpls.2025.1668965 (PMC12441163; doi:10.3389/fpls.2025.1668965)
Supplement: Supplementary Table 1 — SNP genetic markers for mapping. [file Table1.xlsx]

## Sheet: SData_1
Supplemental Data 1. CIELab measurements and mapping data of the segregating F2 population.
Note: For the ∆E calculation, each F2 sample was subtracted from the standard sample (L* = 100, a* = 0, b* = 0).
Phenotype color: a - brown, b - white, h - cream. PCR result: N -negative; P - positive; '.' - missing data.
F2 ID	L*(C)	a*(C)	b*(C)	∆E	CCU0001	Phenotype	CFBU0022	CCU0011
2018_TSF2_001	103.023	0.203333	9.26667	9.74951	N	b	n	.
2018_TSF2_002	88.7233	3.69	18.7033	22.1494	.	h	P	P
2018_TSF2_003	87.78	3.26	16.5267	20.8107	P	h	P	P
2018_TSF2_004	68.5133	9.37333	26.27	42.064	P	a	P	P
2018_TSF2_005	96.83	0.656667	8.92	9.48928	N	b	n	N
2018_TSF2_006	88.6933	3.48	17.5267	21.1456	P	h	P	P
2018_TSF2_007	96.5533	2.56	15.2667	15.8589	P	h	P	P
2018_TSF2_008	91.67	3.53	18.4567	20.5548	P	h	P	P
2018_TSF2_009	85.51	3.86	19.13	24.3067	P	h	P	.
2018_TSF2_010	102.21	2.46	16.7233	17.0472	P	h	P	P
2018_TSF2_011	98.6733	0.693333	12.01	12.1029	.	b	n	.
2018_TSF2_012	87.3567	3.91	17	21.544	.	h	n	.
2018_TSF2_013	107.647	2.44667	17.3767	19.1417	N	h	p	.
2018_TSF2_015	88.6667	4.18333	18.9267	22.4536	P	h	P	P
2018_TSF2_016	99.2467	1.95667	12.5733	12.747	P	b	p	P
2018_TSF2_017	102.127	3.93	21.2033	21.6691	P	h	P	P
2018_TSF2_018	103.497	0.736667	10.84	11.4138	P	b	n	N
2018_TSF2_019	102.197	2.26	14.6733	15.008	P	h	P	P
2018_TSF2_020	99.3167	1.90667	16.4533	16.5775	P	h	p	P
2018_TSF2_021	72.2133	10.41	29.4367	41.7969	P	a	P	.
2018_TSF2_022	84.4467	5.23	20.02	25.8855	P	a	P	P
2018_TSF2_023	103.037	0.38	9.72667	10.1968	N	b	n	P
2018_TSF2_024	92.6733	3.20667	16.82	18.6246	N	h	P	P
2018_TSF2_025	96.29	2.99	14.3733	15.1426	.	h	P	P
2018_TSF2_026	94.39	2.65	14.8733	16.1155	.	h	P	N
2018_TSF2_027	72.6467	8.81	25.9	38.6863	P	a	P	P
2018_TSF2_028	93.5133	3.26333	16.0267	17.5949	.	h	p	N
2018_TSF2_029	85.89	4.83333	19.12	24.2493	P	h	p	P
2018_TSF2_030	106.75	0.64	10.01	12.0902	P	b	n	P
2018_TSF2_031	94.6867	2.35	14.0967	15.247	N	h	P	P
2018_TSF2_032	101.45	3.84	18.9133	19.3536	N	h	P	.
2018_TSF2_033	89.7867	3.29333	17.0433	20.1403	P	h	P	P
2018_TSF2_034	89.1367	3.77333	20.3	23.3311	P	h	P	N
2018_TSF2_035	95.98	5.6	22.5333	23.5642	P	a	p	P
2018_TSF2_036	65.6267	9.72667	26.7667	44.6384	P	a	P	P
2018_TSF2_037	70.8233	12.01	30.5833	43.9415	.	a	P	.
2018_TSF2_038	91.2167	3.45333	16.4033	18.9246	P	h	P	P
2018_TSF2_039	102.803	0.786667	12.17	12.5134	P	b	N	N
2018_TSF2_040	90.7833	5.21	21.7167	24.16	.	a	P	P
2018_TSF2_041	100.923	0.616667	9.94	10.0018	N	b	n	N
2018_TSF2_042	99.24	3.96667	21.4533	21.8302	P	h	P	P
2018_TSF2_044	99.5833	1.06333	12.3533	12.406	N	b	n	P
2018_TSF2_045	60.89	6.84333	24.4467	46.6268	P	a	P	P
2018_TSF2_046	68.8667	9.19667	25.8333	41.4876	P	a	P	P
2018_TSF2_047	90.36	5.32	21.9533	24.5597	P	a	P	P
2018_TSF2_048	97.6267	3.29	17.5233	17.9868	N	h	p	P
2018_TSF2_049	95.7667	4.06	20.3133	21.1432	.	h	P	P
2018_TSF2_050	100.637	2.39333	14.3833	14.595	.	h	P	N
2018_TSF2_051	87.2367	4.85667	20.8433	24.9186	.	h	P	P
2018_TSF2_052	98.2333	1.22667	10.14	10.3656	N	b	n	N
2018_TSF2_053	100.227	2.28333	14.88	15.0559	N	h	P	P
2018_TSF2_054	108.87	0.523333	7.91	11.8962	N	b	n	N
2018_TSF2_056	93.7567	3.51333	17.2467	18.6754	N	h	p	P
2018_TSF2_057	103.457	0.816667	10.8333	11.4007	N	b	n	P
2018_TSF2_060	99.4333	3.39	17.1367	17.4779	P	h	P	P
2018_TSF2_061	90.7667	3.27333	16.6267	19.2981	P	h	P	.
2018_TSF2_062	85.9933	3.25667	16.69	22.0306	.	h	P	.
2018_TSF2_063	104.123	1.00667	10.9333	11.7283	.	b	N	N
2018_TSF2_064	100.307	2.82	17.6167	17.8436	P	h	P	P
2018_TSF2_065	70.4767	9.49667	26.4733	40.7756	P	a	P	P
2018_TSF2_066	102.183	0.673333	11.9733	12.1894	N	b	n	N
2018_TSF2_067	88.5067	4.39333	19.0933	22.7146	P	h	P	P
2018_TSF2_068	93.0233	4.51	20.3167	21.9495	P	h	P	P
2018_TSF2_069	105.743	0.746667	11.1733	12.5852	N	b	N	P
2018_TSF2_070	93.74	2.62	15.4167	16.8442	P	h	P	N
2018_TSF2_071	73.2833	9.31667	26.47	38.7459	P	a	P	P
2018_TSF2_072	76.2433	10.73	30.08	39.8035	P	a	P	P
2018_TSF2_073	95.6467	4.24667	20.6	21.479	P	h	P	P
2018_TSF2_074	106.56	0.843333	10.9	12.7497	N	b	n	N
2018_TSF2_075	91.7533	3.19	16.8767	19.0527	P	h	P	P
2018_TSF2_076	103.97	0.276667	9.51333	10.3122	.	b	N	.
2018_TSF2_077	95.62	3.39667	17.46	18.3187	P	h	P	P
2018_TSF2_078	100.993	0.476667	9.72667	9.78887	N	b	n	N
2018_TSF2_079	72.7767	11.78	29.98	42.1744	P	a	P	P
2018_TSF2_080	77.2933	11.98	32.75	41.6134	P	a	P	P
2018_TSF2_081	95.0933	0.77	10.87	11.9509	N	b	n	P
2018_TSF2_083	92.92	3.60333	17.1467	18.8976	P	h	P	P
2018_TSF2_084	87.9133	3.29333	18.4133	22.2707	P	h	P	P
2018_TSF2_085	103.793	0.61	11.2	11.8407	N	b	N	N
2018_TSF2_086	101.217	0.696667	10.12	10.2167	N	b	N	.
2018_TSF2_087	92.8867	3.53333	16.6667	18.4624	N	h	P	.
2018_TSF2_089	100.987	1.77333	16.6667	16.7898	P	h	P	.
2018_TSF2_090	69.4533	8.03	25.6	40.6564	P	a	P	P
2018_TSF2_091	100.137	1.89	14.33	14.4547	P	h	P	.
2018_TSF2_092	99.1267	1.41	13.3267	13.4295	P	h	P	.
2018_TSF2_093	103.527	2.27667	17.31	17.8117	P	h	P	P
2018_TSF2_094	106.063	0.676667	11.3133	12.8535	N	b	n	N
2018_TSF2_095	95.0567	3.2	17.11	18.095	P	h	P	P
2018_TSF2_098	93.0433	1.14667	12.4667	14.3223	.	b	n	P
2018_TSF2_101	68.6733	11.24	29.8567	44.7115	P	a	P	P
2018_TSF2_102	100.637	0.64	12.0967	12.1303	P	b	N	N
2018_TSF2_104	84.1333	4.34	18.0167	24.3965	N	h	P	P
2018_TSF2_106	69.7167	8.66333	27.7833	42.0006	P	a	P	P
2018_TSF2_108	91.7433	4.57	21.0067	23.0291	.	h	P	P
2018_TSF2_109	73.7533	11.7633	30.4933	41.9179	P	a	P	P
2018_TSF2_110	98.83	0.456667	10.11	10.1877	N	b	n	N
2018_TSF2_112	70.3967	8.99667	26.1933	40.5387	P	a	P	P
2018_TSF2_113	102.197	0.656667	8.26333	8.5755	P	b	N	N
2018_TSF2_114	73.8033	9.33333	26.71	38.5591	P	a	P	P
2018_TSF2_115	89.96	3.31667	17.2767	20.2555	P	h	P	P
2018_TSF2_117	88.39	4.23	19.2433	22.869	P	h	P	P
2018_TSF2_120	80.82	7.41	24.0533	31.644	P	a	P	P
2018_TSF2_121	104.38	4.34667	21.1233	22.0062	P	h	P	P
2018_TSF2_124	82.96	8.57	26.17	32.3833	P	a	P	P
2018_TSF2_125	101.817	0.483333	9.48	9.66459	P	b	n	N
2018_TSF2_126	92.83	1.97667	12.3467	14.4138	P	b	.	P
2018_TSF2_127	96.1833	3.48333	17.0733	17.8381	P	h	P	P
2018_TSF2_128	72.9467	11.2	28.8767	41.124	P	a	P	P
2018_TSF2_129	95.1533	3.04	15.3867	16.4159	P	h	P	P
2018_TSF2_130	96.6633	3.42667	18.7933	19.3924	P	h	P	P
2018_TSF2_131	95.5933	4.29	18.4233	19.4227	P	h	P	P
2018_TSF2_131	95.5933	4.29	18.4233	19.4227	P	h	P	N
2018_TSF2_134	87.97	8.92	29.07	32.701	P	a	P	P
2018_TSF2_136	104.51	0.533333	9.31	10.3586	N	b	N	P
2018_TSF2_137	103.387	0.476667	7.85333	8.56572	p	b	n	N
2018_TSF2_138	75.1433	9.02667	27.49	38.1449	P	a	P	P
2018_TSF2_141	90.6767	2.44333	14.5833	17.4805	P	h	P	P
2018_TSF2_142	72.0733	12.0533	30.5767	43.129	P	a	P	P
2018_TSF2_143	88.1567	3.77333	18.5433	22.3239	P	h	P	P
2018_TSF2_144	102.687	3.50333	18.32	18.8445	P	h	P	P
2018_TSF2_146	100.773	0.646667	8.52333	8.58274	N	b	N	P
2018_TSF2_147	96.1167	4.42333	19.1133	19.9991	P	h	P	N
2018_TSF2_148	90.5033	3.25667	15.45	18.4254	P	h	P	P
2018_TSF2_149	90.4167	2.86667	15.4167	18.3775	P	h	P	P
2018_TSF2_150	73.08	10	27.9933	40.1038	P	a	P	P
2018_TSF2_152	93.5533	3.69333	17.4367	18.9536	P	h	P	P
2018_TSF2_154	93.3167	3.77333	18.6967	20.2106	P	h	P	P
2018_TSF2_156	101.2	0.543333	10.0367	10.1227	N	b	N	N
2018_TSF2_158	88.47	3.28	16.84	20.6709	P	h	P	P
2018_TSF2_160	75.4133	9.04333	27.3367	37.8626	P	a	P	P
2018_TSF2_161	69.55	10.66	28.8233	43.2623	P	a	P	P
2018_TSF2_162	100.32	3.36333	18.57	18.8748	P	h	P	P
2018_TSF2_163	99.7767	3.12333	16.8433	17.1319	P	h	P	P
2018_TSF2_164	96.55	2.90333	16.3833	16.9925	P	h	P	P
2018_TSF2_166	104.703	0.456667	9.57333	10.6761	N	b	n	N
2018_TSF2_167	90.4967	0.396667	8.68667	12.8813	.	b	n	N
2018_TSF2_169	64.8433	5.70333	24.75	43.3714	P	a	P	P
2018_TSF2_170	103.543	0.79	9.76667	10.4196	N	b	n	N
2018_TSF2_171	93.07	1.18667	11.5733	13.5416	P	b	P	P
2018_TSF2_173	95.6533	1.14333	9.45333	10.4674	N	b	n	P
2018_TSF2_174	102.523	0.89	10.0433	10.3936	P	b	n	N
2018_TSF2_176	70.6067	10.11	28.83	42.3952	P	a	P	P
2018_TSF2_177	78.4633	8.69	26.82	35.4775	P	a	P	P
2018_TSF2_178	100.28	0.746667	9.15	9.18468	.	b	n	N
2018_TSF2_179	92.9867	3.23	16.38	18.1087	P	h	P	N
2018_TSF2_180	92.46	4.18	21.51	23.1733	P	h	P	P
2018_TSF2_182	85.8767	8.43	28.0133	32.4851	P	a	P	P
2018_TSF2_183	92.4467	1.07333	9.92333	12.5171	N	b	n	N
2018_TSF2_184	104.513	0.366667	8.03667	9.22457	P	b	N	N
2018_TSF2_185	71.17	10.8	30.35	43.2311	P	a	P	P
2018_TSF2_186	103.163	2.17333	14.88	15.367	P	h	P	P
2018_TSF2_187	85.2333	4.49	19.38	24.775	P	h	P	P
2018_TSF2_188	101.717	0.843333	10.42	10.5941	N	b	n	P
2018_TSF2_189	108.397	0.8	10.73	13.6483	N	b	n	N
2018_TSF2_190	67.1367	8.86333	25.1533	42.3231	P	a	P	P
2018_TSF2_191	94.77	2.59667	15.6933	16.7444	P	h	P	P
2018_TSF2_192	77.03	8.25333	25.1633	35.0561	P	a	P	P
2018_TSF2_193	73.44	8.53	26.3067	38.3436	P	a	P	P
2018_TSF2_194	92.6267	3.1	16.1667	18.0371	P	h	P	N
2018_TSF2_195	72.0633	10.05	27.8467	40.705	N	a	P	P
2018_TSF2_196	70.2833	11.1033	28.9867	42.972	P	a	P	P
2018_TSF2_197	89.5367	3.48333	16.1367	19.545	.	h	P	P
2018_TSF2_198	88.02	4.75667	19.3933	23.2862	P	h	P	P
2018_TSF2_199	88.5633	5.8	21.03	24.6312	P	a	P	N
2018_TSF2_200	72.0167	9.51667	28.26	40.8933	P	a	P	P
2018_TSF2_201	104.14	0.343333	8.18	9.17441	N	b	n	N
2018_TSF2_202	81.8967	4.79333	20.4633	27.739	.	h	P	P
2018_TSF2_203	72.5633	8.10667	24.63	37.7508	P	a	P	N
2018_TSF2_204	80.1533	8.27	25.86	33.6307	.	a	P	P
2018_TSF2_206	96.83	2.76	16.04	16.5816	P	h	P	P
2018_TSF2_208	95.5967	2.00333	14.4	15.1909	P	h	P	P
2018_TSF2_210	94.84	2.67667	16.86	17.8339	P	h	P	P
2018_TSF2_211	70.3267	7.29333	26.25	40.2835	P	a	P	P
2018_TSF2_212	76.5967	5.45667	24.3533	34.2137	P	a	P	N
2018_TSF2_213	80.9267	8.93667	29.4167	36.1801	P	a	P	P
2018_TSF2_214	87.1267	4.75333	20.2867	24.4922	P	h	P	N
2018_TSF2_215	91.5833	2.75	14.7233	17.1808	.	h	n	.
2018_TSF2_216	87.6833	4.65667	19.2133	23.2924	P	h	P	P
2018_TSF2_217	91.1933	2.32333	14.34	16.988	P	h	P	P
2018_TSF2_218	91.04	2.00333	12.43	15.4531	P	b	P	P
2018_TSF2_219	92.9167	3.13667	16.9733	18.6576	P	h	P	P
2018_TSF2_220	91.3633	3.16667	16.3933	18.7979	N	h	P	P
2018_TSF2_221	72.3167	9.31	27.2433	39.9405	P	a	P	P
2018_TSF2_222	94.9767	1.25	11.9833	13.0536	P	b	P	P
2018_TSF2_223	88.2433	2.98667	16.7533	20.6837	P	h	P	P
2018_TSF2_224	107.83	0.166667	9	11.9305	N	b	N	N
2018_TSF2_225	72.6767	7.91667	24.2867	37.4043	P	a	P	P
2018_TSF2_226	101.63	0.63	9.06333	9.23027	N	b	N	N
2018_TSF2_227	78.1567	9.16667	26.32	35.4105	P	a	P	P
2018_TSF2_228	87.79	4.03333	18.9367	22.8899	P	h	P	P
2018_TSF2_229	95.0867	2.89	18.4433	19.3041	P	h	P	P
2018_TSF2_230	82.8833	5.46333	21.1533	27.7541	P	a	P	P
2018_TSF2_232	91.12	2.69667	17.26	19.5968	P	h	P	P
2018_TSF2_233	98.93	3.56	18.9467	19.3079	N	h	P	P
2018_TSF2_234	72.6967	10.8367	29.7767	41.8277	P	a	P	P
2018_TSF2_235	91.7833	4.21	19.7567	21.8074	P	h	P	N
2018_TSF2_236	96.83	0.676667	10.84	11.3143	N	b	n	N
2018_TSF2_237	75.9033	10.2167	27.7533	38.1481	P	a	P	P
2018_TSF2_238	98.8667	0.693333	9.55333	9.64528	N	b	N	N
2018_TSF2_239	103.38	1.02667	8.18	8.91015	N	b	n	P
2018_TSF2_240	95.9933	2.48333	15.6633	16.3573	P	h	P	P
2018_TSF2_241	102.567	0.7	8.84333	9.23484	.	b	N	N
2018_TSF2_242	94.96	1.58333	12.4633	13.5367	P	b	P	P
2018_TSF2_243	101.843	3.27667	17.07	17.4791	P	h	P	P
2018_TSF2_244	97.2967	1.00667	9.78	10.1966	N	b	N	P
2018_TSF2_245	108.94	0.363333	10.8233	14.0428	N	b	n	P
2018_TSF2_246	98.3567	1.59667	12.9333	13.1347	P	b	P	P
2018_TSF2_247	63.9667	7.48333	23.81	43.8328	P	a	P	P
2018_TSF2_248	93.53	2.22333	14.42	15.9606	P	h	P	P
2018_TSF2_249	83.39	4.31	18.28	25.0724	P	h	P	P
2018_TSF2_250	67.71	8.49	26.3567	42.537	P	a	P	P
2018_TSF2_251	93.7167	3.46	16.82	18.2856	P	h	P	P
2018_TSF2_253	73.3267	9.56333	27.75	39.6609	P	a	P	N
2018_TSF2_254	69.5167	8.68333	24.4133	40.0081	P	a	P	P
2018_TSF2_255	89.0933	3.13	14.17	18.1533	P	h	P	P
2018_TSF2_256	74.2067	10.6233	29.52	40.615	P	a	P	P
2018_TSF2_257	98.9467	3.03	15.77	16.093	P	h	P	P
2018_TSF2_258	90.42	3.20667	17.6133	20.3049	P	h	P	P
2018_TSF2_259	96.6967	3.15667	15.9533	16.5947	P	h	P	P
2018_TSF2_260	73.5833	10.3567	28.7267	40.3772	P	a	P	P
2018_TSF2_261	90.4933	3.89667	18.77	21.398	P	h	P	P
2018_TSF2_262	92.4233	1.52	11.3333	13.7172	N	b	n	N
2018_TSF2_263	92.12	4.06667	18.4067	20.4313	P	h	P	P
2018_TSF2_264	87.5067	3.69	16.4833	21.0095	P	h	P	P
2018_TSF2_265	73.3533	9.24333	27.8467	39.6348	P	a	P	P
2018_TSF2_266	96.7967	1.68667	15.0467	15.4761	N	h	P	P
2018_TSF2_268	100.787	0.873333	9.74667	9.81728	N	b	n	P
2018_TSF2_269	75.1567	9.05667	27.1533	37.9014	P	a	P	P
2018_TSF2_270	80.8	7.51667	24.4567	31.9886	P	a	P	P
2018_TSF2_271	96.9467	1.25	11.3167	11.7878	P	b	P	P
2018_TSF2_272	71.1333	10.2067	26.5967	40.5567	P	a	P	P
2018_TSF2_274	68.7533	7.54333	23.2333	39.6616	P	a	P	P
2018_TSF2_275	64.6967	10.81	27.9067	46.2814	P	a	P	P
2018_TSF2_276	97.0667	0.73	8.94667	9.44353	N	b	n	N
2018_TSF2_277	68.7567	9.41	26.4033	41.9742	P	a	P	P
2018_TSF2_278	96.4067	2.76	17.02	17.6128	P	h	P	P
2018_TSF2_280	87.4967	4.79333	20.34	24.3521	P	h	P	P
2018_TSF2_281	79.3633	6.38333	22.98	31.5389	P	a	P	P
2018_TSF2_282	95.4267	3.42667	16.36	17.3294	P	h	P	P
2018_TSF2_283	79.7533	6.18333	21.9	30.4593	P	a	P	N
2018_TSF2_284	93.1367	4.58333	19.49	21.1654	P	h	P	P
2018_TSF2_285	85.5467	4.11	17.46	23.0357	P	h	P	P
2018_TSF2_285	85.5467	4.11	17.46	23.0357	.	h	P	P
2018_TSF2_287	85.1333	3.87667	16.2167	22.3389	N	h	P	P
2018_TSF2_288	79.7033	4.24333	18.9833	28.1128	.	h	P	P
2018_TSF2_289	70.24	10.3467	28.2367	42.3086	P	a	P	P
2018_TSF2_290	95.0333	3.95	19.98	20.9636	P	h	P	P
2018_TSF2_291	85.7267	3.51333	16.8	22.3229	P	h	P	P
2018_TSF2_292	99.1267	0.3	7.89	7.94385	N	b	N	N
2018_TSF2_293	100.77	0.856667	9.41333	9.48354	N	b	n	P
2018_TSF2_294	70.2833	7.79	23.9067	38.9268	P	a	P	P
2018_TSF2_295	96.8867	2.3	14.02	14.5445	N	h	P	P
2018_TSF2_296	66.0667	11.0167	28.0133	45.3606	P	a	P	P
2018_TSF2_297	94.9233	1.16667	10.5133	11.733	.	b	n	N
2018_TSF2_299	92.8567	2.97333	16.6367	18.3479	P	h	P	P
2018_TSF2_300	85.6467	3.73667	16.8933	22.4803	P	h	P	P
2018_TSF2_302	89.7333	4.19667	18.2233	21.3332	P	h	P	P
2018_TSF2_303	90.8367	2.84333	17.5067	19.9633	P	h	P	P
2018_TSF2_304	98.96	0.986667	10.3667	10.4653	N	b	N	N
2018_TSF2_306	73.3033	7.5	24.4167	36.9477	P	a	P	P
2018_TSF2_307	91.5033	2.99333	16.9267	19.1746	N	h	P	P
2018_TSF2_308	103.25	3.23333	16.8167	17.4304	P	h	P	P
2018_TSF2_309	90.81	2.94333	16.2	18.8563	P	h	P	N
2018_TSF2_310	93.4267	3.46667	17.6767	19.1753	P	h	P	P
2018_TSF2_312	88.66	3.48667	16.5433	20.3577	P	h	P	P
2018_TSF2_313	91.11	3.97667	19.1967	21.5258	.	h	P	P
2018_TSF2_314	102.157	0.473333	9.95667	10.1986	N	b	N	N
2018_TSF2_315	93.4767	0.74	9.33	11.4083	.	b	n	P
2018_TSF2_316	103.763	0.633333	9.34667	10.0957	N	b	n	N
2018_TSF2_317	76.6867	10.14	28.3233	38.0597	P	a	P	P
2018_TSF2_319	96.8733	2.20667	14.7767	15.2642	P	h	P	P
2018_TSF2_321	97.3133	3.17	17.4767	17.9639	P	h	P	N
2018_TSF2_322	94.7767	3.02667	16.6833	17.742	P	h	P	N
2018_TSF2_323	93.8233	0.586667	9.52	11.3634	P	b	P	P
2018_TSF2_324	97.08	0.77	9.12667	9.61329	N	b	n	P
2018_TSF2_325	89.4	8.29333	27.1767	30.3267	P	a	P	P
2018_TSF2_326	102.663	2.03667	15.09	15.458	P	h	P	P
2018_TSF2_327	102.853	0.586667	7.21	7.77623	P	b	n	N
2018_TSF2_328	95.87	3.92333	19.1433	19.9729	.	h	P	P
2018_TSF2_329	89.6	3.21	16.7467	19.9729	P	h	P	P
2018_TSF2_330	92.4733	2.15667	13.6233	15.713	.	h	n	N
2018_TSF2_331	80.1733	8.20333	26.9933	34.4823	P	a	P	P
2018_TSF2_332	96.0833	0.643333	10.55	11.2719	N	b	N	N
2018_TSF2_333	107.393	1.3	8.75667	11.5339	N	b	n	N
2018_TSF2_334	91.2633	3.23333	16.6033	19.0382	P	h	P	P
2018_TSF2_335	68.3533	10.6733	28.8367	44.1247	P	a	P	P
2018_TSF2_336	67.1433	11.71	29.51	45.6894	P	a	P	P
2018_TSF2_338	72.0533	11.8733	30.4233	42.9834	P	a	P	P
2018_TSF2_339	93.6433	3.40667	17.37	18.8077	P	h	P	P
2018_TSF2_340	77.1567	9.11	28.9133	37.9578	P	a	P	P
2018_TSF2_341	100.367	0.823333	8.27333	8.32228	N	b	N	N
2018_TSF2_342	69.0767	10.3133	27.4767	42.6331	P	a	P	P
2018_TSF2_343	95.4233	3.93	18.8133	19.7568	P	h	P	P
2018_TSF2_344	92.06	2.78667	15.95	18.0336	P	h	P	P
2018_TSF2_345	71.5867	8.70333	26.3567	39.7208	P	a	P	P
2018_TSF2_346	95.47	4.36333	20.96	21.8834	P	h	P	P
2018_TSF2_347	70.78	10.3267	28.6833	42.2277	P	a	P	P
2018_TSF2_349	79.9933	8.04	24.6567	32.7545	P	a	P	P
2018_TSF2_350	96.8767	2.12667	13.59	14.1055	P	h	p	P
2018_TSF2_351	87.7533	3.98667	17.7367	21.9195	P	h	P	P
2018_TSF2_352	72.8133	8.81	26.5533	39.0104	P	a	P	P
2018_TSF2_353	102.313	1.07333	7.54	7.9596	N	b	N	.
2018_TSF2_355	73.7567	9.53667	28.2467	39.7182	.	a	P	P
2018_TSF2_357	99.84	2.63667	13.6933	13.9458	N	h	P	P
2018_TSF2_358	87.58	3.24667	15.28	19.9568	P	h	P	N
2018_TSF2_360	89.0967	4.51333	19.71	22.9725	P	h	P	P
2018_TSF2_361	87.4733	3.88667	18.7367	22.8711	P	h	P	P
2018_TSF2_362	100.533	1.57333	11.53	11.6491	P	b	P	P
2018_TSF2_363	91.7767	2.08	13.7933	16.1928	P	h	P	P
2018_TSF2_364	97.78	0.953333	9.75667	10.0514	N	b	N	N
2018_TSF2_365	100.203	0.903333	7.97333	8.02692	N	b	n	N
2018_TSF2_366	98.24	1.16	9.83	10.0535	N	b	N	N
2018_TSF2_367	96.1133	0.873333	7.68667	8.65758	N	b	n	N
2018_TSF2_368	92.7733	3.3	16.6233	18.4242	P	h	P	N
2018_TSF2_369	96.44	0.73	9.82333	10.474	N	b	N	N
2018_TSF2_370	97.0367	2.44	14.2267	14.7354	P	h	P	P
2018_TSF2_371	95.8267	1.62333	10.5167	11.4303	P	b	p	P
2018_TSF2_372	76.26	9.42667	28.1067	37.9794	P	a	P	P
2018_TSF2_373	86.2333	4.02667	19.1967	23.9635	P	h	P	P
2018_TSF2_374	93.2667	2.96667	16.3667	17.9445	P	h	P	P
2018_TSF2_377	71.6067	8.21	25.81	39.2395	P	a	P	P
2018_TSF2_379	72.19	8.07	26.0033	38.9191	P	a	P	P
2018_TSF2_381	89.0733	3.52667	17.7833	21.1678	P	h	P	P
2018_TSF2_382	86.7833	4.16667	19.2267	23.7003	P	h	P	P
2018_TSF2_383	103.463	0.766667	7.30667	8.12218	N	b	N	N
2018_TSF2_384	87.5733	2.86	15.6433	20.1821	P	h	P	N
2018_TSF2_385	86.2167	2.23667	14.63	20.2242	.	h	P	P
2018_TSF2_386	91.1167	2.52667	16.5933	18.9904	P	h	P	N
2018_TSF2_387	97.2267	2.14333	12.46	12.9436	.	b	P	P
2018_TSF2_388	104.09	0.583333	9.91667	10.7428	N	b	n	.
2018_TSF2_389	91.8433	3.32	16.19	18.4301	N	h	P	P
2018_TSF2_390	75.6367	9.11333	27.7367	38.0256	P	a	P	P
2018_TSF2_391	98.5267	2.01667	12.0233	12.28	P	b	P	P
2018_TSF2_392	90.3233	2.4	13.58	16.8468	P	h	P	P
2018_TSF2_393	77.3267	9.81	27.9833	37.328	P	a	P	P
2018_TSF2_394	88.3133	3.15	15.59	19.737	P	h	P	P
2018_TSF2_395	73.3833	7.16	22.7833	35.7602	P	a	P	P
2018_TSF2_396	97.5967	2.48333	14.75	15.1494	P	h	P	P
2018_TSF2_397	91.3167	2.79333	15.84	18.2786	P	h	P	P
2018_TSF2_398	85.9767	4.37	19.27	24.2298	N	h	P	P
2018_TSF2_399	91.7267	2.67333	15.58	17.8418	.	h	p	.
2018_TSF2_400	91.4	2.47333	14.2133	16.7957	P	h	p	P
2018_TSF2_401	89.42	3.32667	18.6133	21.667	P	h	P	n
2018_TSF2_402	70.21	9.92	27.2767	41.5917	P	a	P	P
2018_TSF2_403	93.07	2.47333	14.7233	16.4596	P	h	P	P
2018_TSF2_404	85.5767	3.58	17.7933	23.183	P	h	P	P
2018_TSF2_405	89.8533	4.25333	18.38	21.4213	P	h	P	P
2018_TSF2_406	90.13	2.94667	16.8333	19.7348	N	h	P	P
2018_TSF2_407	69	9.55667	26.58	41.9384	P	a	P	P
2018_TSF2_408	94.73	0.713333	8.48	10.0096	N	b	n	.
2018_TSF2_409	85.3167	4.04667	18.2967	23.8064	P	h	P	P
2018_TSF2_410	94.5833	3.42667	16.1433	17.3692	P	h	P	P
2018_TSF2_411	70.2733	9.47333	26.7433	41.0929	P	a	P	P
2018_TSF2_412	90.2867	4.31	19.0567	21.8193	P	h	P	P
2018_TSF2_413	82.33	4.71667	19.89	27.0201	P	h	P	P
2018_TSF2_414	95.9767	2.33333	14.5267	15.2531	P	h	P	P
2018_TSF2_415	91.3367	3.93667	19.4333	21.638	P	h	P	P
2018_TSF2_416	95.8533	2.48333	14.7667	15.5376	P	h	N	P
2018_TSF2_417	64.0567	10.2233	27.2767	46.2651	P	a	P	P
2018_TSF2_418	98.42	1.39333	6.75667	7.07745	N	b	N	.
2018_TSF2_419	87.7867	3.18	16.0867	20.4465	P	h	P	P
2018_TSF2_420	107.707	2.05667	12.0033	14.4119	.	b	P	P
2018_TSF2_421	78.15	6.83333	22.35	31.9944	P	a	P	P
2018_TSF2_422	90.5633	3.06667	13.6433	16.87	P	h	p	P
2018_TSF2_423	100.627	1.54	13.6933	13.7939	P	h	P	P
2018_TSF2_426	95.3467	2.64667	14.9933	15.9204	N	h	P	P
2018_TSF2_428	90.4733	3.11333	15.6367	18.573	P	h	P	P
2018_TSF2_430	100.37	1.05	10.94	10.9965	N	b	n	P
2018_TSF2_431	101.94	0.91	11.79	11.9831	P	b	P	.
2018_TSF2_432	104.877	0.533333	10.2933	11.4026	P	b	N	P
2018_TSF2_433	68.5533	10.2333	26.3467	42.2819	P	a	P	P
2018_TSF2_434	90.7133	3.41667	16.8133	19.5091	P	h	P	P
2018_TSF2_435	100.337	0.783333	10.1367	10.1725	N	b	N	P
2018_TSF2_436	84.24	3.09333	15.9533	22.6375	P	h	P	P
2018_TSF2_437	82.6733	8.31	26.2167	32.5051	P	a	P	P
2018_TSF2_438	70.7033	9	26.82	40.726	P	a	P	P
2018_TSF2_439	89.8133	2.14333	12.8233	16.5167	P	h	P	P
2018_TSF2_441	93.3867	2.74333	14.0767	15.7929	P	h	P	P
2018_TSF2_442	97.71	1.47	10.5167	10.863	P	b	P	P
2018_TSF2_443	101.847	0.473333	8.44	8.65262	N	b	n	P
2018_TSF2_445	78.3033	6.70333	24.43	33.3542	P	a	P	P
2018_TSF2_446	67.2533	10.5433	27.9967	44.3545	P	a	P	P
2018_TSF2_447	102.17	0.64	9.64667	9.90841	N	b	n	P
2018_TSF2_448	97.76	0.86	9.26667	9.57227	N	b	P	P
2018_TSF2_449	86.0933	3.36333	16.18	21.5986	P	h	P	P
2018_TSF2_450	99.1633	0.67	8.58333	8.65	N	b	N	P
2018_TSF2_451	81.7233	7.78333	25.4433	32.2797	P	a	P	P
2018_TSF2_452	93.6767	3.45667	15.42	17.0209	N	h	P	P
2018_TSF2_453	103.457	0.626667	8.21333	8.93309	N	b	N	P
2018_TSF2_454	89.3867	3.80667	16.6133	20.0783	P	h	P	P
2018_TSF2_455	90.8067	3.55	17.7833	20.3314	P	h	P	P
2018_TSF2_456	70.99	10.06	27.9967	41.5523	P	a	P	P
2018_TSF2_457	100.047	0.386667	9.56333	9.57126	N	b	N	P
2018_TSF2_459	100.51	0.636667	9.95333	9.98671	N	b	n	P
2018_TSF2_460	100.02	0.873333	7.61333	7.66329	N	b	n	P
2018_TSF2_461	89.2567	3.04333	16.0467	19.5493	P	h	P	P
2018_TSF2_462	93.6833	2.24	13.7767	15.3204	P	h	P	P
2018_TSF2_463	93.6033	3.16667	16.0333	17.5503	N	h	P	P
2018_TSF2_464	73.1933	10.37	28.6733	40.5992	P	a	P	P
2018_TSF2_466	91.8767	3.23	15.7	17.9697	P	h	P	P
2018_TSF2_467	100.03	0.75	8.44	8.47331	P	b	n	.
2018_TSF2_468	92.2867	2.06667	13.3167	15.5274	P	h	P	P
2018_TSF2_469	99.9267	0.783333	9.59	9.62222	.	b	N	.
2018_TSF2_470	93.3267	2.93667	16.36	17.9111	P	h	P	P
2018_TSF2_471	94.03	3.32333	16.3633	17.7326	P	h	P	P
2018_TSF2_472	94.3033	3.08	15.7967	17.0726	P	h	P	n
2018_TSF2_473	102.793	0.543333	8.68667	9.1409	N	b	N	P
2018_TSF2_474	102.957	0.463333	7.79	8.3451	N	b	N	.
2018_TSF2_475	94.24	1.06	8.46667	10.2949	P	b	P	P
2018_TSF2_476	79.5633	3.84333	17.9733	27.4858	P	h	P	P
2018_TSF2_477	85.7067	4.24333	19.37	24.4439	P	h	P	P
2018_TSF2_478	93.6133	3.11667	16.1433	17.6383	P	h	P	P
2018_TSF2_479	92.7033	2.65667	13.48	15.5567	P	h	P	P
2018_TSF2_480	91.08	4.54333	20.43	22.7507	P	h	P	P
2018_TSF2_482	97.5367	0.856667	8.41667	8.81148	P	b	N	.
2018_TSF2_483	92.3967	3.46	16.7667	18.7324	.	h	P	P
2018_TSF2_484	94.01	1.53	7.21667	9.5027	N	b	N	N
2018_TSF2_485	95.23	3.59333	20.6233	21.4706	P	h	P	P
2018_TSF2_486	68.4167	10.96	28.6967	44.0582	P	a	P	P
2018_TSF2_487	100.673	0.753333	8.91333	8.97042	N	b	N	N
2018_TSF2_488	97.6167	0.71	9.97667	10.2819	N	b	n	N
2018_TSF2_489	69.22	9.50667	27.4533	42.3258	P	a	P	P
2018_TSF2_490	87.55	4.57333	20.4467	24.3718	P	h	P	P
2018_TSF2_491	87.06	4.66333	20.0833	24.342	P	h	P	P
2018_TSF2_492	102.81	0.703333	8.38667	8.87282	N	b	n	N
2018_TSF2_493	108.877	1.06667	7.90333	11.933	N	b	N	P
2018_TSF2_494	106.053	0.743333	9.58333	11.3594	N	b	n	P
2018_TSF2_495	76.29	9.22667	27.15	37.2078	P	a	P	P
2018_TSF2_496	90.55	2.51	14.8967	17.8189	P	h	P	P
2018_TSF2_497	87.6533	4.51667	20.8467	24.646	P	h	P	P
2018_TSF2_499	85.3067	4.49333	18.8067	24.2853	P	h	P	P
2018_TSF2_500	90.3	3.57	17.94	20.7046	P	h	P	.
2018_TSF2_501	93.7867	0.466667	9.25	11.1528	N	b	N	P
2018_TSF2_502	88.5633	4.52	20.0633	23.5322	P	h	P	P
2018_TSF2_503	98.45	0.613333	9.71667	9.85861	N	b	N	N
2018_TSF2_504	62.27	11.13	27.46	47.9738	P	a	P	P
2018_TSF2_505	64.7633	9.05667	25.6633	44.5225	P	a	P	P
2018_TSF2_506	100.26	1.29	10.7133	10.7939	N	b	n	N
2018_TSF2_507	102.313	3.23333	17.2	17.6535	P	h	P	P
2018_TSF2_508	93.6033	3.01	16.3633	17.8252	P	h	P	P
2018_TSF2_509	95.9533	2.41333	14.0567	14.8253	P	h	P	P
2018_TSF2_510	95.72	0.883333	8.25667	9.34191	N	b	N	P
2018_TSF2_511	94.6	3.26667	15.6633	16.887	P	h	P	N
2018_TSF2_512	82.78	4.95667	19.2067	26.2677	P	h	P	P
2018_TSF2_513	98.8133	0.756667	8.48333	8.59928	N	b	N	P
2018_TSF2_515	96.7833	4.19	20.37	21.0438	P	h	P	P
2018_TSF2_516	91.24	3.53333	17.5	19.8865	P	h	P	P
2018_TSF2_517	96.5033	0.693333	7.66	8.44885	P	b	N	N
2018_TSF2_518	94.8333	0.88	7.59333	9.22646	.	b	n	N
2018_TSF2_519	89.9367	3.55	17.1733	20.2187	P	h	P	P
2018_TSF2_520	74.6133	9.36333	26.5567	37.9132	P	a	P	P
2018_TSF2_521	87.75	4.29667	18.6967	22.7616	P	h	P	P
2018_TSF2_522	92.8	3.58	16.9867	18.7937	P	h	P	P
2018_TSF2_523	60.6	8.18667	23.34	46.5203	P	a	P	P
2018_TSF2_524	72.9533	8.26333	26.6133	38.8339	P	a	P	P
2018_TSF2_525	96.9167	2.45	13.1533	13.7302	P	h	P	P
2018_TSF2_526	97.2133	2.96333	16.1267	16.6318	P	h	P	P
2018_TSF2_528	84.3867	4.32333	18.2867	24.4309	P	h	P	P
2018_TSF2_529	75.9767	9.28667	27.84	37.9266	P	a	P	P
2018_TSF2_530	85.2367	3.87	16.86	22.7419	P	h	P	P
2018_TSF2_531	99.4567	0.86	8.79333	8.85198	P	b	N	N
2018_TSF2_532	95.5533	0.913333	9.67	10.6825	N	b	N	N
2018_TSF2_533	91.0433	3.18	16.5567	19.0908	P	h	P	P
2018_TSF2_534	67.5967	9.63333	27.11	43.3328	P	a	P	P
2018_TSF2_535	77.48	7.47667	24.08	33.8068	P	a	P	P
2018_TSF2_536	75.62	2.76333	16.3	29.4569	P	h	P	P
2018_TSF2_538	96.21	1.22	10.7567	11.4699	P	b	N	N
2018_TSF2_539	92.5033	1.85333	12.0333	14.2981	N	b	P	P
2018_TSF2_541	95.38	2.65333	15.36	16.2577	P	h	P	P
2018_TSF2_542	68.38	9.31667	26.4067	42.2367	P	a	P	P
2018_TSF2_543	94.7067	1.01667	9.28333	10.7347	P	b	n	N
2018_TSF2_544	74.0267	9.63667	26.73	38.4964	P	a	P	P
2018_TSF2_545	92.59	3.91	18.1733	20.0117	P	h	P	P
2018_TSF2_546	74.3867	8.08	23.3233	35.5712	.	a	P	P
2018_TSF2_547	97.49	2.75	16.1767	16.5996	P	h	P	P
2018_TSF2_549	78.2567	7.91	25.4233	34.3757	P	a	P	P
2018_TSF2_550	75.9567	8.38333	26.13	36.4848	P	a	P	P
2018_TSF2_551	75.5367	8.47	24.5533	35.68	P	a	P	P
2018_TSF2_553	73.8567	9.34667	26.5733	38.4314	P	a	P	P
2018_TSF2_554	98.36	1.14	10.8167	10.9995	N	b	n	N
2018_TSF2_555	91.4667	3.69	17.93	20.197	P	h	P	P
2018_TSF2_556	84.6367	5.42333	21.0133	26.5896	P	a	P	N
2018_TSF2_557	73.01	7.94333	27.52	39.3562	P	a	P	P
2018_TSF2_558	61.9567	9.99	25.84	47.0617	P	a	P	P
2018_TSF2_559	84.8067	1.32	12.1733	19.5133	P	h	P	P
2018_TSF2_561	87.7833	0.703333	7.83	14.5276	N	h	N	P
2018_TSF2_562	103.557	0.71	8.43333	9.18015	N	b	n	P
2018_TSF2_563	85.0933	4.08333	18.38	24.0147	P	h	P	N
2018_TSF2_564	86.6967	1.40333	8.28667	15.7358	N	h	N	P
2018_TSF2_566	77.4067	8.55667	27.1567	36.3478	P	a	P	P
2018_TSF2_567	90.26	2.52667	14.7067	17.8196	N	h	P	P
2018_TSF2_568	94.6867	1.03667	8.07667	9.7231	N	b	n	N
2018_TSF2_569	87.8867	2.09333	11.27	16.6772	P	h	P	P
2018_TSF2_570	91.4333	3.08667	16.6167	18.9481	P	h	P	P
2018_TSF2_571	92.5167	4.86667	21.5867	23.3596	P	h	P	P
2018_TSF2_572	102.37	4.24333	18.9	19.5149	P	h	P	P
2018_TSF2_573	94.3467	1.68	12.49	13.8124	P	b	P	N
2018_TSF2_574	96.85	0.89	9.16667	9.73357	N	b	N	N
2018_TSF2_575	62.19	10.0833	22.7167	45.2473	.	a	.	P
2018_TSF2_576	70.03	9.17667	25.85	40.628	.	a	.	P
2018_TSF2_577	83.2667	4.88333	18.71	25.5718	.	h	.	P
2018_TSF2_578	90.85	3.74	17.9533	20.4947	.	h	.	P
2018_TSF2_579	67.13	9.9	25.6367	42.8449	.	a	.	P
2018_TSF2_580	80.9167	5.15333	19.08	27.4732	.	h	.	P
2018_TSF2_581	103.223	0.826667	9.19333	9.77705	.	b	.	N
2018_TSF2_582	91.71	3.75667	18.9733	21.0434	.	h	.	P
2018_TSF2_583	65.97	10.2433	27.02	44.6436	.	a	.	P
2018_TSF2_584	84.3633	2.62	17.49	23.6066	.	h	.	P
2018_TSF2_585	84.05	2.90667	16.06	22.8205	.	h	.	P
2018_TSF2_586	92.0867	0.756667	9.55667	12.4307	.	b	.	N
