# Supplementary material for: The brown fiber phenotype in cotton line SA-40 is linked to a missing Ty3-like retrotransposon upstream of the GhTT2_A07
Source: Front Plant Sci. 2025 Sep 3;16:1668965. doi: 10.3389/fpls.2025.1668965 (PMC12441163; doi:10.3389/fpls.2025.1668965)
Supplement: Supplementary file 3 [file Table2.xlsx]

## Sheet: SData_2
Supplemental Data 2. MCC measurements of fiber samples from individuals of the F2 mapping population.
Test #	Sample ID	TSF2	Genotype	Weight of Sample cup (mg)	Weight of Sample (mg)	Weight of Sample cup & sample after burning (mg)	% Sample not consumed	HR Capacity (J/g-k)	HRC	Peak HRR (W/g)	Total HR (kJ/g)	Temp (˚C)	Heating Rate (˚C/s)	Comments
3583	2018 TSF2-022	22	a	170.773	5.573	171.908	20.3661	173	173.478	208	8.4	370.2	1.199	53%H - 2018 TSF2 SRRC Field
3584	2018 TSF2-035	35	a	162.242	7.107	163.651	19.8255	180	180.067	215.9	8.7	371.2	1.199	53%H - 2018 TSF2 SRRC Field
3531	2018 TSF2-037	37	a	204.89	6.185	206.233	21.7138	138	137.563	164.8	7.7	371.5	1.198	52%H - 2018 TSF2 SRRC Field
3585	2018 TSF2-046	46	a	171.983	5.277	173.09	20.9778	165	164.971	197.8	8.6	369.8	1.199	53%H - 2018 TSF2 SRRC Field
3586	2018 TSF2-047	47	a	169.95	6.717	171.264	19.5623	186	185.905	222.9	8.9	375.5	1.199	53%H - 2018 TSF2 SRRC Field
3587	2018 TSF2-065	65	a	171.458	6.561	172.836	21.0029	179	178.631	214	8.5	373.3	1.198	53%H - 2018 TSF2 SRRC Field
3536	2018 TSF2-079	79	a	171.623	5.438	172.785	21.3682	147	147.078	176.2	7.4	370.3	1.198	52%H - 2018 TSF2 SRRC Field
3537	2018 TSF2-080	80	a	170.307	5.104	171.429	21.9828	145	144.612	173.1	7.4	373.6	1.197	52%H - 2018 TSF2 SRRC Field
3539	2018 TSF2-101	101	a	171.628	5.137	172.641	19.7197	159	159.098	190.6	8.3	370.9	1.198	52%H - 2018 TSF2 SRRC Field
3541	2018 TSF2-109	109	a	169.642	5.499	170.795	20.9674	154	153.467	183.7	7.4	373	1.197	52%H - 2018 TSF2 SRRC Field
3588	2018 TSF2-120	120	a	171.004	6.819	172.403	20.5162	170	169.95	203.6	8	372.4	1.198	53%H - 2018 TSF2 SRRC Field
3544	2018 TSF2-142	142	a	193.712	5.81	194.887	20.2238	153	152.588	182.8	7.6	375.3	1.198	52%H - 2018 TSF2 SRRC Field
3589	2018 TSF2-169	169	a	189.656	5.118	190.883	23.9742	122	121.583	145.9	7.5	362.5	1.2	53%H - 2018 TSF2 SRRC Field
3590	2018 TSF2-213	213	a	170.69	6.63	172.093	21.1614	153	153.3	183.5	7.8	371.3	1.197	53%H - 2018 TSF2 SRRC Field
3591	2018 TSF2-230	230	a	170.714	6.412	171.824	17.3113	184	183.987	220.6	9	378.1	1.199	53%H - 2018 TSF2 SRRC Field
3592	2018 TSF2-237	237	a	170.853	5.044	171.866	20.0833	164	164.16	196.5	8.3	372.5	1.197	52%H - 2018 TSF2 SRRC Field
3593	2018 TSF2-250	250	a	193.733	6.199	195.008	20.5678	161	161	193.2	8.7	374.5	1.2	52%H - 2018 TSF2 SRRC Field
3594	2018 TSF2-270	270	a	185.481	6.038	186.69	20.0232	168	168.03	201.3	8.3	375.4	1.198	52%H - 2018 TSF2 SRRC Field
3595	2018 TSF2-281	281	a	170.939	6.008	172.137	19.9401	160	159.8	191.6	8.3	372.4	1.199	52%H - 2018 TSF2 SRRC Field
3558	2018 TSF2-336	336	a	200.374	5.11	201.444	20.9393	151	150.792	180.8	7.5	375.2	1.199	54%H - 2018 TSF2 SRRC Field
3559	2018 TSF2-338	338	a	170.341	5.829	171.504	19.952	161	160.902	192.6	8.1	372.9	1.197	54%H - 2018 TSF2 SRRC Field
3596	2018 TSF2-372	372	a	204.889	5.479	205.962	19.5839	171	170.667	204.8	8.6	374.7	1.2	52%H - 2018 TSF2 SRRC Field
3597	2018 TSF2-393	393	a	169.642	6.125	170.881	20.2286	171	171.512	205.3	8.1	372.3	1.197	52%H - 2018 TSF2 SRRC Field
3598	2018 TSF2-411	411	a	170.305	6.672	171.655	20.2338	173	173.061	207.5	8.7	375	1.199	52%H - 2018 TSF2 SRRC Field
3599	2018 TSF2-421	421	a	168.524	6.241	169.649	18.026	189	189.167	227	9.2	378.8	1.2	52%H - 2018 TSF2 SRRC Field
3600	2018 TSF2-445	445	a	197.575	5.192	198.588	19.5108	183	182.569	218.9	9.3	373.4	1.199	52%H - 2018 TSF2 SRRC Field
3574	2018 TSF2-504	504	a	193.713	6.111	194.93	19.9149	161	160.75	192.9	8.1	376.4	1.2	50%H - 2018 TSF2 SRRC Field
3601	2018 TSF2-535	535	a	171.63	6.302	172.754	17.8356	178	178.399	213.9	9	378	1.199	52%H - 2018 TSF2 SRRC Field
3580	2018 TSF2-575	575	a	170.338	5.553	171.443	19.8992	143	142.774	170.9	7.3	375.7	1.197	50%H - 2018 TSF2 SRRC Field
3527	2018 TSF2-011	11	b	170.308	6.443	171.527	18.9198	169	168.974	202.6	7.8	373.5	1.199	52%H - 2018 TSF2 SRRC Field
3528	2018 TSF2-018	18	b	197.575	5.488	198.538	17.5474	173	172.5	207	8.6	372.8	1.2	52%H - 2018 TSF2 SRRC Field
3534	2018 TSF2-057	57	b	193.738	6.369	194.922	18.59	173	172.788	207	8.3	375.8	1.198	52%H - 2018 TSF2 SRRC Field
3540	2018 TSF2-102	102	b	170.845	6.672	172.073	18.4053	189	189.39	226.7	8.5	370	1.197	52%H - 2018 TSF2 SRRC Field
3542	2018 TSF2-113	113	b	171.463	6.851	172.665	17.5449	168	167.753	200.8	7.9	372.6	1.197	52%H - 2018 TSF2 SRRC Field
3543	2018 TSF2-125	125	b	170.683	6.323	171.594	14.4077	177	176.564	211.7	8.8	377.6	1.199	52%H - 2018 TSF2 SRRC Field
3547	2018 TSF2-174	174	b	185.482	6.369	186.571	17.0984	175	175.25	210.3	8.5	379.6	1.2	53%H - 2018 TSF2 SRRC Field
3549	2018 TSF2-188	188	b	169.709	4.913	170.631	18.7665	181	180.651	216.6	8.6	374.7	1.199	53%H - 2018 TSF2 SRRC Field
3552	2018 TSF2-268	268	b	194.044	5.785	195.161	19.3086	176	176.23	211.3	8.5	369.4	1.199	53%H - 2018 TSF2 SRRC Field
3553	2018 TSF2-293	293	b	168.241	6.358	169.416	18.4807	164	164.417	197.3	8.3	374.2	1.2	53%H - 2018 TSF2 SRRC Field
3557	2018 TSF2-324	324	b	198.608	6.474	199.74	17.4853	174	174.229	208.9	8.4	381.4	1.199	54%H - 2018 TSF2 SRRC Field
3566	2018 TSF2-435	435	b	170.947	6.382	172.1	18.0664	186	186.178	223.6	9	377	1.201	50%H - 2018 TSF2 SRRC Field
3568	2018 TSF2-459	459	b	201.614	5.743	202.719	19.2408	173	173.439	208.3	8.7	373.1	1.201	50%H - 2018 TSF2 SRRC Field
3569	2018 TSF2-467	467	b	180.831	6.536	182.038	18.467	178	177.935	213.7	8.6	374.1	1.201	50%H - 2018 TSF2 SRRC Field
3570	2018 TSF2-469	469	b	193.686	6.355	194.918	19.3863	155	154.538	185.6	8.3	371.6	1.201	50%H - 2018 TSF2 SRRC Field
3573	2018 TSF2-482	482	b	170.183	6.622	171.417	18.6349	174	174.583	209.5	8.6	373.3	1.2	50%H - 2018 TSF2 SRRC Field
3575	2018 TSF2-510	510	b	170.846	5.119	171.784	18.3239	183	183.43	220.3	9.5	369.5	1.201	50%H - 2018 TSF2 SRRC Field
3576	2018 TSF2-513	513	b	195.91	5.798	197.047	19.6102	176	176.083	211.3	8.1	373.5	1.2	50%H - 2018 TSF2 SRRC Field
3577	2018 TSF2-517	517	b	201.609	5.635	202.606	17.693	173	172.917	207.5	7.9	372.3	1.2	50%H - 2018 TSF2 SRRC Field
3578	2018 TSF2-531	531	b	168.978	5.883	170.08	18.7319	158	158.451	190.3	7.6	373.6	1.201	50%H - 2018 TSF2 SRRC Field
3529	2018 TSF2-024	24	h	170.942	6.792	172.146	17.7267	172	171.81	206	8.4	376.6	1.199	52%H - 2018 TSF2 SRRC Field
3530	2018 TSF2-028	28	h	170.795	6.898	172.065	18.4111	177	176.647	211.8	8.6	371.8	1.199	52%H - 2018 TSF2 SRRC Field
3532	2018 TSF2-048	48	h	199.732	5.745	200.813	18.8164	173	173.061	207.5	8.2	374.8	1.199	52%H - 2018 TSF2 SRRC Field
3533	2018 TSF2-056	56	h	170.847	5.247	171.818	18.5058	173	172.788	207	8.3	374.8	1.198	52%H - 2018 TSF2 SRRC Field
3535	2018 TSF2-061	61	h	168.998	5.297	169.924	17.4816	177	177.026	211.9	8.4	377.2	1.197	52%H - 2018 TSF2 SRRC Field
3538	2018 TSF2-087	87	h	170.775	6.274	171.916	18.1862	162	162.02	194.1	7.5	374.7	1.198	52%H - 2018 TSF2 SRRC Field
3548	2018 TSF2-179	179	h	180.478	5.861	181.548	18.2563	176	176.127	211	8.4	375	1.198	53%H - 2018 TSF2 SRRC Field
3550	2018 TSF2-194	194	h	170.963	5.983	172.059	18.3186	185	185.225	221.9	8.8	375.6	1.198	53%H - 2018 TSF2 SRRC Field
3551	2018 TSF2-220	220	h	171.003	6.11	172.089	17.7741	186	186.239	223.3	9	376.2	1.199	53%H - 2018 TSF2 SRRC Field
3554	2018 TSF2-307	307	h	195.915	6.909	197.222	18.9174	161	161.037	192.6	7.9	373.4	1.196	53%H - 2018 TSF2 SRRC Field
3555	2018 TSF2-309	309	h	170.711	6.297	171.85	18.088	168	168.114	201.4	8.1	374.3	1.198	53%H - 2018 TSF2 SRRC Field
3556	2018 TSF2-321	321	h	171.457	6.084	172.536	17.735	163	163.294	195.3	7.9	371.4	1.196	53%H - 2018 TSF2 SRRC Field
3560	2018 TSF2-358	358	h	178.09	6.983	179.286	17.1273	181	180.885	216.7	8.9	377.2	1.198	54%H - 2018 TSF2 SRRC Field
3561	2018 TSF2-368	368	h	171.232	6.96	172.555	19.0086	179	179.483	215.2	8.8	372.5	1.199	54%H - 2018 TSF2 SRRC Field
3562	2018 TSF2-384	384	h	189.653	6.408	190.74	16.9632	182	182.167	218.6	8.7	381.4	1.2	54%H - 2018 TSF2 SRRC Field
3563	2018 TSF2-386	386	h	171.989	6.749	173.202	17.973	154	153.968	184.3	7.4	374.6	1.197	54%H - 2018 TSF2 SRRC Field
3564	2018 TSF2-389	389	h	170.748	6.493	171.923	18.0964	175	174.729	209.5	8.5	374.3	1.199	54%H - 2018 TSF2 SRRC Field
3565	2018 TSF2-406	406	h	199.026	5.328	200.072	19.6321	181	181.203	216.9	8.2	371.7	1.197	50%H - 2018 TSF2 SRRC Field
3567	2018 TSF2-452	452	h	168.524	6.595	169.807	19.4541	179	178.75	214.5	8.7	371.3	1.2	50%H - 2018 TSF2 SRRC Field
3579	2018 TSF2-567	567	h	170.961	5.476	171.955	18.1519	158	157.631	189	7.7	375.1	1.199	50%H - 2018 TSF2 SRRC Field
3526	MC-BL 2012			168.64	5.144	169.923	24.9417	106	106.093	127.1	5.9	364.2	1.198	52%H – control
3545	MC-BL 2012			170.184	4.318	171.236	24.3631	134	133.973	160.5	7.1	368.1	1.198	51%H – control
3546	MC-BL 2012			196.829	4.219	197.885	25.0296	110	109.591	131.4	5.8	365.4	1.199	53%H – control
3571	MC-BL 2012			198.956	4.844	200.152	24.6903	121	120.816	145.1	7.4	366.7	1.201	50%H – control
3572	MC-BL 2012			170.942	4.753	172.085	24.048	113	113.417	136.1	6.1	364.4	1.2	50%H – control
3581	MC-BL 2012			171.231	5.348	172.557	24.7943	136	135.75	162.9	7.4	363.8	1.2	52%H – control
3582	MC-BL 2012			168.639	6.087	170.181	25.3327	117	117.377	140.5	6.6	365.8	1.197	53%H – control
3602	MC-BL 2012			194.039	4.826	195.23	24.6788	126	125.815	150.6	7	367.8	1.197	51%H – control
926	TM-1 rep1			168.217	4.094	168.955	18.0264	145	146.127	207.5	8	360.6	1.42	32%H
930	TM-1 rep1			171.215	4.644	172.058	18.1525	145	144.942	210.6	8	362.1	1.453	33%H
927	TM-1 rep2			170.774	4.837	171.631	17.7176	131	131.32	187	8	362.6	1.424	32%H
931	TM-1 rep2			170.15	4.895	171.044	18.2635	134	134.063	196	8.1	361.2	1.462	33%H
928	TM-1 rep3			197.583	4.074	198.317	18.0167	141	140.451	199.3	8	361.7	1.419	32%H
932	TM-1 rep3			170.821	4.82	171.687	17.9668	140	140.221	202.9	8.1	361.7	1.447	33%H
3197	SA-40 SRRC 2017			171.002	5.777	172.196	20.6682	135	134.583	161.5	7	369	1.2	60%H - 2017 SRRC
3198	SA-40 SRRC 2017			170.933	5.43	172.059	20.7366	135	135.225	162	6.9	370	1.198	60%H - 2017 SRRC
3199	SA-40 SRRC 2017			201.599	5.32	202.699	20.6767	136	135.53	162.5	6.9	371.7	1.199	60%H - 2017 SRRC
