# Supplementary material for: The brown fiber phenotype in cotton line SA-40 is linked to a missing Ty3-like retrotransposon upstream of the GhTT2_A07
Source: Front Plant Sci. 2025 Sep 3;16:1668965. doi: 10.3389/fpls.2025.1668965 (PMC12441163; doi:10.3389/fpls.2025.1668965)
Supplement: Supplementary file 5 [file Table4.xlsx]

## Sheet: SData_4
Supplemental Data 4. ANOVA analysis of RNAseq data.
Gene	Chr.	Strain	Start	End	Arabidopsis ID	ArabDesc	Swissprot_id	SwissProt_desc	Trembl_id	Trembl_desc	KEGG_id	KEGG_desc	Pfam_ids	InterProt_ids	GO_ids	_Row	Variance_Residual	SumVariance	SampleVariance	PropVar_Residual	RSquare	N2RLL	AIC	AICC	BIC	F_T3_Line	NDF_T3_Line	DDF_T3_Line	PrF_T3_Line	Lsmean Line MCBL	Lsmean Line SA40	Lsmean Line TM1	Std Lsmean Line MCBL	Std Lsmean Line SA40	Std Lsmean Line TM1	Diff of Line = (MCBL)-(SA40)	Diff of Line = (MCBL)-(TM1)	Diff of Line = (SA40)-(TM1)	t-Statistic for Diff of Line = (MCBL)-(SA40)	t-Statistic for Diff of Line = (MCBL)-(TM1)	t-Statistic for Diff of Line = (SA40)-(TM1)	-log10(p-value) for Diff of Line = (MCBL)-(SA40)	-log10(p-value) for Diff of Line = (MCBL)-(TM1)	-log10(p-value) for Diff of Line = (SA40)-(TM1)	Sig Index for Diff of Line = (MCBL)-(SA40)	Sig Index for Diff of Line = (MCBL)-(TM1)	Sig Index for Diff of Line = (SA40)-(TM1)
Gh_A01G0004	A01	-	40962	41405	AT1G60870	maternal effect embryo arrest 9			A9P7U2	A9P7U2_POPTR Predicted protein OS=Populus trichocarpa GN=POPTRDRAFT_831745 PE=2 SV=1						4	0.00871394	0.00871394	0.93313	1	0.994397	-3.63542	-1.63542	2.36458	-2.53681	266.212	2	3	0.000419407	11.8213	9.98841	9.92505	1.1542	-0.547683	-0.606517	1.83289	1.89625	0.0633629	19.6349	20.3137	0.678778	3.53966	3.58367	0.262846	1	1	0
Gh_A01G0005	A01	+	48194	49051	AT3G06470	GNS1/SUR4 membrane protein family	Q86JM5	Y2012_DICDI Putative elongation of fatty acids protein DDB_G0272012 OS=Dictyostelium discoideum GN=DDB_G0272012 PE=3 SV=1	M9Z6L8	M9Z6L8_GOSRA 3-ketoacyl-CoA synthase OS=Gossypium raimondii GN=KCS PE=4 SV=1	pic:PICST_34675	ELO2; Fatty acyl-CoA elongase/Polyunsaturated fatty acid specific elongation enzyme ; K10245 fatty acid elongase 2 [EC:2.3.1.-]	PF01151.13|ELO	IPR002076|GNS1/SUR4 membrane protein	GO:0016021|integral to membrane	5	0.105347	0.105347	0.407268	1	0.844799	3.8416	5.8416	9.8416	4.94021	8.16489	2	3	0.0611423	12.1269	11.2371	12.5166	0.254165	-1.10256	0.848392	0.88974	-0.389694	-1.27943	2.74126	-1.20064	-3.9419	1.14714	0.500247	1.53611	0	0	1
Gh_A01G0009	A01	-	68218	69655	AT5G09810	actin 7	P30173	ACT13_SOLTU Actin-101 OS=Solanum tuberosum GN=AC101 PE=3 SV=1	F6HJM9	F6HJM9_VITVI Putative uncharacterized protein OS=Vitis vinifera GN=VIT_12s0178g00200 PE=3 SV=1	sbi:SORBI_05g003880	SORBIDRAFT_05g003880; hypothetical protein ; K05692 actin beta/gamma 1	PB009743|Pfam-B_9743; PF00022.14|Actin	IPR004000|Actin-related protein; IPR004001|Actin, conserved site; IPR020902|Actin/actin-like conserved site		9	0.0220184	0.0220184	0.323259	1	0.959132	-0.854563	1.14544	5.14544	0.24405	35.2033	2	3	0.00826188	9.71375	9.00394	8.47295	1.04443	-0.0957516	-0.94868	0.709813	1.2408	0.530985	4.78356	8.36197	3.57841	1.76021	2.44537	1.42796	0	1	0
Gh_A01G0010	A01	+	70185	73877	AT1G15120	Ubiquinol-cytochrome C reductase hinge protein	P48504	QCR6_SOLTU Cytochrome b-c1 complex subunit 6 OS=Solanum tuberosum PE=1 SV=2	M5XBF4	M5XBF4_PRUPE Uncharacterized protein OS=Prunus persica GN=PRUPE_ppa017907mg PE=4 SV=1	ath:AT1G15120	ubiquinol-cytochrome C reductase complex 7.8 kDa protein, putative / mitochondrial hinge protein, putative ; K00416 ubiquinol-cytochrome c reductase subunit 6 [EC:1.10.2.2]	PF02320.11|UCR_hinge	IPR003422|Cytochrome b-c1 complex, subunit 6; IPR023184|Ubiquinol-cytochrome C reductase hinge domain	GO:0008121|ubiquinol-cytochrome-c reductase activity ; GO:0006122|mitochondrial electron transport, ubiquinol to cytochrome c	10	0.0262727	0.0262727	0.798435	1	0.980257	-0.324597	1.6754	5.6754	0.774016	74.4756	2	3	0.00277412	13.471	11.7687	11.7473	1.15463	-0.566498	-0.588135	1.70239	1.72379	0.021401	10.5028	10.6349	0.132032	2.73444	2.75038	0.0441602	1	1	0
Gh_A01G0039	A01	+	270660	277613	AT4G39080	vacuolar proton ATPase A3	Q8W4S4	VHAA3_ARATH Vacuolar proton ATPase a3 OS=Arabidopsis thaliana GN=VHA-a3 PE=1 SV=1	B9HRI3	B9HRI3_POPTR Predicted protein OS=Populus trichocarpa GN=POPTRDRAFT_821153 PE=4 SV=1	pop:POPTR_821153	hypothetical protein ; K02154 V-type H+-transporting ATPase subunit I [EC:3.6.3.14]	PF01496.14|V_ATPase_I	IPR002490|ATPase, V0 complex, subunit 116kDa	GO:0033179|proton-transporting V-type ATPase, V0 domain ; GO:0015991|ATP hydrolysis coupled proton transport ; GO:0015078|hydrogen ion transmembrane transporter activity	39	0.0805013	0.0805013	0.266178	1	0.81854	3.03463	5.03463	9.03463	4.13324	6.76628	2	3	0.0772987	10.2948	10.9974	11.3146	-1.10009	0.246145	0.853943	-0.702557	-1.01975	-0.317191	-2.47617	-3.59411	-1.11794	1.04782	1.43279	0.46212	0	1	0
Gh_A01G0041	A01	-	287625	290112	AT4G39100	PHD finger family protein / bromo-adjacent homology (BAH) domain-containing protein	Q9P281	BAHC1_HUMAN BAH and coiled-coil domain-containing protein 1 OS=Homo sapiens GN=BAHCC1 PE=1 SV=3	C6T2S0	C6T2S0_SOYBN Uncharacterized protein OS=Glycine max PE=2 SV=1	ath:AT4G14700	ATORC1A/ORC1A (ORIGIN OF REPLICATION COMPLEX 1A); DNA binding ; K02603 origin recognition complex subunit 1	PF00628.24|PHD; PF01426.13|BAH	IPR001025|Bromo adjacent homology (BAH) domain; IPR001965|Zinc finger, PHD-type; IPR019786|Zinc finger, PHD-type, conserved site; IPR019787|Zinc finger, PHD-finger	GO:0003677|DNA binding ; GO:0005515|protein binding ; GO:0008270|zinc ion binding	41	0.0699221	0.0699221	0.300149	1	0.860225	2.61195	4.61195	8.61195	3.71056	9.23154	2	3	0.0522569	8.98944	8.36985	7.85484	1.02927	-0.0613625	-0.967906	0.619594	1.13461	0.515013	2.34315	4.2908	1.94765	0.99597	1.63316	0.833835	0	1	0
Gh_A01G0044	A01	+	310304	312167	AT2G21600	endoplasmatic reticulum retrieval protein 1B	O48671	RER1B_ARATH Protein RER1B OS=Arabidopsis thaliana GN=RER1B PE=2 SV=2	R0GRL1	R0GRL1_9BRAS Uncharacterized protein OS=Capsella rubella GN=CARUB_v10010352mg PE=4 SV=1			PF03248.8|Rer1	IPR004932|Retrieval of early ER protein Rer1	GO:0016021|integral to membrane	44	0.00567962	0.00567962	0.427284	1	0.992025	-4.91954	-2.91954	1.08046	-3.82093	186.578	2	3	0.000712247	9.08289	7.94832	7.72561	1.14111	-0.417571	-0.723537	1.13457	1.35728	0.222714	15.0547	18.0099	2.95521	3.1964	3.42786	1.22349	1	1	0
Gh_A01G0045	A01	-	314919	316400	AT2G16280	3-ketoacyl-CoA synthase 9	Q9SIX1	KCS9_ARATH 3-ketoacyl-CoA synthase 9 OS=Arabidopsis thaliana GN=KCS9 PE=2 SV=1	M9ZA87	M9ZA87_GOSRA 3-ketoacyl-CoA synthase OS=Gossypium raimondii GN=KCS PE=4 SV=1	pop:POPTR_554829	CHS6; chalcone synthase (EC:2.3.1.74); K00660 chalcone synthase [EC:2.3.1.74]	PF08392.7|FAE1_CUT1_RppA; PF08541.5|ACP_syn_III_C	IPR013601|FAE1/Type III polyketide synthase-like protein; IPR013747|3-Oxoacyl-[acyl-carrier-protein (ACP)] synthase III C-terminal	GO:0016020|membrane ; GO:0016747|transferase activity, transferring acyl groups other than amino-acyl groups ; GO:0006633|fatty acid biosynthetic process ; GO:0008610|lipid biosynthetic process	45	0.123239	0.123239	1.91628	1	0.961413	4.31219	6.31219	10.3122	5.4108	37.3732	2	3	0.00757987	8.85468	5.83311	7.09615	1.04997	-0.941129	-0.108838	3.02156	1.75853	-1.26303	8.60711	5.00928	-3.59783	2.48181	1.8149	1.43393	1	1	1
Gh_A01G0046	A01	-	366991	367326	AT1G75250	RAD-like 6	Q58FS3	RAD_ANTMA Transcription factor RADIALIS OS=Antirrhinum majus GN=RAD PE=1 SV=1	M5W0A7	M5W0A7_PRUPE Uncharacterized protein OS=Prunus persica GN=PRUPE_ppa014060mg PE=4 SV=1	oaa:100079285	hypothetical protein LOC100079285 ; K09521 DnaJ homolog, subfamily C, member 1		IPR001005|SANT/Myb domain; IPR017884|SANT domain	GO:0003682|chromatin binding	46	0.398595	0.398595	5.56114	1	0.956995	7.83365	9.83365	13.8336	8.93226	33.3797	2	3	0.00891823	6.26739	1.66096	1.95345	1.15284	-0.633121	-0.519722	4.60643	4.31395	-0.292481	7.29623	6.83296	-0.463268	2.27444	2.19287	0.170881	1	1	0
Gh_A01G0065	A01	-	543527	550460	AT1G49670	ARP protein (REF)	Q8BGC4	ZADH2_MOUSE Zinc-binding alcohol dehydrogenase domain-containing protein 2 OS=Mus musculus GN=Zadh2 PE=2 SV=1	M5VMI0	M5VMI0_PRUPE Uncharacterized protein OS=Prunus persica GN=PRUPE_ppa002752mg PE=4 SV=1	pop:POPTR_1087070	hypothetical protein ; K07119	PF00107.21|ADH_zinc_N; PF08240.7|ADH_N; PB000903|Pfam-B_903; PF00106.20|adh_short	IPR002085|Alcohol dehydrogenase superfamily, zinc-type; IPR002198|Short-chain dehydrogenase/reductase SDR; IPR002347|Glucose/ribitol dehydrogenase; IPR002364|Quinone oxidoreductase/zeta-crystallin, conserved site; IPR013149|Alcohol dehydrogenase, C-terminal; IPR013154|Alcohol dehydrogenase GroES-like; IPR020843|Polyketide synthase, enoylreductase	GO:0008152|metabolic process ; GO:0008270|zinc ion binding ; GO:0016747|transferase activity, transferring acyl groups other than amino-acyl groups ; GO:0055114|oxidation-reduction process ; GO:0016491|oxidoreductase activity	58	0.0556443	0.0556443	1.30354	1	0.974388	1.92674	3.92674	7.92674	3.02536	57.0658	2	3	0.00409894	8.01462	10.4744	8.77011	-0.850585	1.10159	-0.251006	-2.45981	-0.755491	1.70432	-10.4278	-3.20272	7.22505	2.7253	1.30778	2.26222	1	0	1
Gh_A01G0068	A01	+	584689	586503	AT4G34412		Q8QZZ7	TPRKB_MOUSE TP53RK-binding protein OS=Mus musculus GN=Tprkb PE=2 SV=1	M5VX82	M5VX82_PRUPE Uncharacterized protein OS=Prunus persica GN=PRUPE_ppa012330mg PE=4 SV=1			PF08617.5|CGI-121	IPR013926|CGI121/TPRKB		60	0.0795728	0.0795728	0.561909	1	0.915033	2.99982	4.99982	8.99982	4.09844	16.1539	2	3	0.0247671	10.0135	8.67942	8.5762	1.15231	-0.511777	-0.640528	1.33408	1.4373	0.103218	4.72932	5.09523	0.36591	1.74676	1.83519	0.131524	1	1	0
Gh_A01G0070	A01	-	593504	598184	AT3G19280	fucosyltransferase 11	Q9LJK1	FUT11_ARATH Glycoprotein 3-alpha-L-fucosyltransferase A OS=Arabidopsis thaliana GN=FUT11 PE=2 SV=1	B9HS11	B9HS11_POPTR Predicted protein OS=Populus trichocarpa GN=POPTRDRAFT_1087083 PE=3 SV=1	ath:AT3G19280	FUT11; FUT11 (Fucosyltransferase 11); 4-galactosyl-N-acetylglucosaminide 3-alpha-L-fucosyltransferase/ fucosyltransferase/ transferase, transferring glycosyl groups ; K00753 glycoprotein 3-alpha-L-fucosyltransferase [EC:2.4.1.214]	PB002894|Pfam-B_2894; PF00852.14|Glyco_transf_10	IPR001503|Glycosyl transferase, family 10	GO:0016020|membrane ; GO:0008417|fucosyltransferase activity ; GO:0006486|protein glycosylation	62	0.109686	0.109686	0.475623	1	0.86163	3.96268	5.96268	9.96268	5.0613	9.34051	2	3	0.051471	5.80804	4.92587	4.39068	1.07096	-0.161596	-0.909361	0.88217	1.41736	0.535195	2.66364	4.27962	1.61598	1.11861	1.63014	0.689272	0	1	0
Gh_A01G0072	A01	-	606419	606856	AT2G09990	Ribosomal protein S5 domain 2-like superfamily protein	P46293	RS16_GOSHI 40S ribosomal protein S16 OS=Gossypium hirsutum GN=RPS16 PE=2 SV=1	M5Y5M9	M5Y5M9_PRUPE Uncharacterized protein OS=Prunus persica GN=PRUPE_ppa012996mg PE=4 SV=1	vvi:100250286	GSVIVT00036621001; hypothetical protein LOC100250286 ; K02960 small subunit ribosomal protein S16e	PF00380.14|Ribosomal_S9	IPR000754|Ribosomal protein S9; IPR020574|Ribosomal protein S9, conserved site	GO:0005840|ribosome ; GO:0005622|intracellular ; GO:0006412|translation ; GO:0003735|structural constituent of ribosome	64	0.0103688	0.0103688	0.385263	1	0.983852	-3.11379	-1.11379	2.88621	-2.01518	91.39	2	3	0.00205203	13.7349	12.6646	12.45	1.14059	-0.414413	-0.726172	1.07036	1.28495	0.214594	10.5115	12.6189	2.10743	2.73549	2.96933	0.900755	1	1	0
Gh_A01G0075	A01	+	625496	630346	AT3G19420	PTEN 2	Q8T9S7	PTEN_DICDI Phosphatidylinositol 3,4,5-trisphosphate 3-phosphatase and dual-specificity protein phosphatase PTEN OS=Dictyostelium discoideum GN=pteN PE=2 SV=1	B9RYC0	B9RYC0_RICCO Phosphoprotein phosphatase, putative OS=Ricinus communis GN=RCOM_0812140 PE=4 SV=1	vvi:100246943	hypothetical protein LOC100246943 ; K01110 phosphatidylinositol-3,4,5-trisphosphate 3-phosphatase [EC:3.1.3.67]	PF10409.4|PTEN_C2	IPR014019|Phosphatase tensin type; IPR014020|Tensin phosphatase, C2 domain; IPR016130|Protein-tyrosine phosphatase, active site	GO:0005515|protein binding ; GO:0016311|dephosphorylation ; GO:0004725|protein tyrosine phosphatase activity ; GO:0016791|phosphatase activity	67	0.0706347	0.0706347	0.602873	1	0.929702	2.64237	4.64237	8.64237	3.74098	19.8377	2	3	0.0186386	7.43236	8.86472	8.89894	-1.15446	0.556792	0.597668	-1.43236	-1.46658	-0.0342143	-5.38945	-5.51819	-0.128736	1.90253	1.93102	0.0430096	1	1	0
Gh_A01G0076	A01	+	632805	635495	AT4G34150	Calcium-dependent lipid-binding (CaLB domain) family protein	Q0JBH9	ERG3_ORYSJ Elicitor-responsive protein 3 OS=Oryza sativa subsp. japonica GN=ERG3 PE=2 SV=1	K4D0G2	K4D0G2_SOLLC Uncharacterized protein OS=Solanum lycopersicum GN=Solyc10g050060.1 PE=4 SV=1	pfa:MAL3P6.20	DNA-directed RNA polymerase II ; K03006 DNA-directed RNA polymerase II subunit A [EC:2.7.7.6]	PF00168.25|C2	IPR000008|C2 calcium-dependent membrane targeting; IPR018029|C2 membrane targeting protein	GO:0005515|protein binding	68	0.0973399	0.0973399	0.448925	1	0.869903	3.60443	5.60443	9.60443	4.70305	10.0298	2	3	0.0469248	10.8307	9.55969	9.69235	1.14949	-0.669674	-0.479812	1.27101	1.13836	-0.132652	4.07383	3.64865	-0.425176	1.57355	1.44946	0.155297	1	1	0
Gh_A01G0077	A01	-	636469	640958	AT4G35220	Cyclase family protein	Q81CK1	KYNB_BACCR Kynurenine formamidase OS=Bacillus cereus (strain ATCC 14579 / DSM 31) GN=kynB PE=1 SV=1	B9RYA8	B9RYA8_RICCO Putative uncharacterized protein OS=Ricinus communis GN=RCOM_0811620 PE=4 SV=1	sbi:SORBI_04g005870	SORBIDRAFT_04g005870; hypothetical protein ; K07130	PF04199.8|Cyclase	IPR007325|Putative cyclase		69	0.0839984	0.0839984	0.279564	1	0.819723	3.1622	5.1622	9.1622	4.26081	6.82051	2	3	0.0765442	9.10994	8.08991	8.31881	1.12799	-0.777842	-0.350147	1.02003	0.791122	-0.228909	3.51947	2.72966	-0.789818	1.40969	1.1429	0.312198	1	0	0
Gh_A01G0078	A01	+	650242	651390	AT1G35710	Protein kinase family protein with leucine-rich repeat domain	Q00874	DR100_ARATH DNA-damage-repair/toleration protein DRT100 OS=Arabidopsis thaliana GN=DRT100 PE=2 SV=2	B9GHD2	B9GHD2_POPTR Predicted protein OS=Populus trichocarpa GN=POPTRDRAFT_798045 PE=4 SV=1	ath:AT4G28490	HAESA; HAESA (RECEPTOR-LIKE PROTEIN KINASE 5); ATP binding / kinase/ protein serine/threonine kinase ; K08286 protein-serine/threonine kinase [EC:2.7.11.-]	PF13855.1|LRR_8; PB012106|Pfam-B_12106; PB011516|Pfam-B_11516; PF00560.28|LRR_1; PB000958|Pfam-B_958; PB002910|Pfam-B_2910; PB002673|Pfam-B_2673	IPR001611|Leucine-rich repeat; IPR003591|Leucine-rich repeat, typical subtype	GO:0005515|protein binding	70	0.0413729	0.0413729	0.390499	1	0.936431	1.03769	3.03769	7.03769	2.1363	22.0963	2	3	0.0160277	8.70042	7.35195	8.1128	0.954557	-1.03996	0.0854071	1.34847	0.587622	-0.76085	6.62954	2.88895	-3.74059	2.15546	1.2002	1.47715	1	0	0
Gh_A01G0087	A01	-	712985	713974	AT4G33890				B9HMX5	B9HMX5_POPTR Predicted protein (Fragment) OS=Populus trichocarpa GN=POPTRDRAFT_202038 PE=4 SV=1			PF12767.2|SAGA-Tad1	IPR024738|Transcriptional coactivator Hfi1/Transcriptional adapter 1	GO:0070461|SAGA-type complex	79	0.0501554	0.0501554	0.77786	1	0.961313	1.61519	3.61519	7.61519	2.7138	37.2725	2	3	0.00760942	10.0045	8.51694	8.19096	1.13817	-0.4005	-0.737673	1.48759	1.81357	0.32598	6.64241	8.09797	1.45557	2.15785	2.405	0.617039	1	1	0
Gh_A01G0088	A01	+	716846	717833	AT3G43980	Ribosomal protein S14p/S29e family protein	Q680P8	RS29_ARATH 40S ribosomal protein S29 OS=Arabidopsis thaliana GN=RPS29A PE=2 SV=2	K7LLG8	K7LLG8_SOYBN Uncharacterized protein OS=Glycine max PE=3 SV=1	vvi:100241311	hypothetical protein LOC100241311 ; K02980 small subunit ribosomal protein S29e	PF00253.16|Ribosomal_S14	IPR001209|Ribosomal protein S14	GO:0005840|ribosome ; GO:0006412|translation ; GO:0005622|intracellular ; GO:0003735|structural constituent of ribosome	80	0.00281107	0.00281107	0.334026	1	0.994951	-7.0295	-5.0295	-1.0295	-5.93089	295.563	2	3	0.000358809	11.6799	10.764	10.4364	1.11678	-0.304206	-0.81257	0.915871	1.24353	0.327658	17.2742	23.4542	6.17995	3.37394	3.77003	2.06898	0	1	0
Gh_A01G0095	A01	-	819097	822558	AT3G19640	magnesium transporter 4	Q9LJN2	MRS23_ARATH Magnesium transporter MRS2-3 OS=Arabidopsis thaliana GN=MRS2-3 PE=1 SV=1	F6H692	F6H692_VITVI Putative uncharacterized protein OS=Vitis vinifera GN=VIT_03s0091g01190 PE=2 SV=1			PF01544.13|CorA; PB000943|Pfam-B_943; PB016808|Pfam-B_16808	IPR002523|Mg2+ transporter protein, CorA-like/Zinc transport protein ZntB; IPR026573|Magnesium transporter MRS2/LPE10	GO:0016020|membrane ; GO:0015693|magnesium ion transport ; GO:0055085|transmembrane transport ; GO:0046873|metal ion transmembrane transporter activity ; GO:0015095|magnesium ion transmembrane transporter activity ; GO:0030001|metal ion transport	84	0.0152105	0.0152105	0.656103	1	0.98609	-1.96424	0.0357553	4.03576	-0.865632	106.338	2	3	0.00164052	11.3632	9.70221	11.1302	0.702011	-1.14497	0.442962	1.66097	0.23296	-1.42801	13.4676	1.8889	-11.5787	3.05296	0.808766	2.85905	1	0	1
Gh_A01G0097	A01	-	831404	850685	AT1G50030	target of rapamycin	Q9FR53	TOR_ARATH Serine/threonine-protein kinase TOR OS=Arabidopsis thaliana GN=TOR PE=1 SV=1	M5VLW1	M5VLW1_PRUPE Uncharacterized protein OS=Prunus persica GN=PRUPE_ppa000022mg PE=4 SV=1	pop:POPTR_1069777	hypothetical protein ; K07203 FKBP12-rapamycin complex-associated protein	PB002142|Pfam-B_2142; PB001603|Pfam-B_1603; PF02260.15|FATC; PF08771.6|Rapamycin_bind; PF00454.22|PI3_PI4_kinase; PB012019|Pfam-B_12019; PB005454|Pfam-B_5454; PB016437|Pfam-B_16437; PB011938|Pfam-B_11938; PB010076|Pfam-B_10076; PF13646.1|HEAT_2; PF02259.18|FAT	IPR000403|Phosphatidylinositol 3-/4-kinase, catalytic domain; IPR003151|PIK-related kinase, FAT; IPR003152|PIK-related kinase, FATC; IPR009076|Rapamycin-binding domain; IPR014009|PIK-related kinase; IPR018936|Phosphatidylinositol 3/4-kinase, conserved site; IPR026683|Serine/threonine-protein kinase TOR/Smg1	GO:0005515|protein binding ; GO:0008144|drug binding ; GO:0016773|phosphotransferase activity, alcohol group as acceptor	86	0.0152543	0.0152543	0.320983	1	0.971486	-1.9556	0.044395	4.0444	-0.856993	51.1053	2	3	0.00481496	9.88506	10.949	10.9831	-1.15427	0.549879	0.604392	-1.06395	-1.09799	-0.0340341	-8.61442	-8.88998	-0.275561	2.48288	2.52267	0.0964891	1	1	0
Gh_A01G0099	A01	+	864570	867478	AT3G18830	polyol/monosaccharide transporter 5	Q8VZ80	PLT5_ARATH Polyol transporter 5 OS=Arabidopsis thaliana GN=PLT5 PE=1 SV=2	B9RZB4	B9RZB4_RICCO Sugar transporter, putative OS=Ricinus communis GN=RCOM_0937520 PE=3 SV=1	nve:NEMVE_v1g204860	hypothetical protein ; K08145 MFS transporter, SP family, solute carrier family 2 (facilitated glucose transporter), member 8	PF00083.19|Sugar_tr	IPR003663|Sugar/inositol transporter; IPR005828|General substrate transporter; IPR005829|Sugar transporter, conserved site; IPR020846|Major facilitator superfamily domain	GO:0016020|membrane ; GO:0006810|transport ; GO:0055085|transmembrane transport ; GO:0016021|integral to membrane ; GO:0022891|substrate-specific transmembrane transporter activity; GO:0022857|transmembrane transporter activity ; GO:0005215|transporter activity	88	0.821837	0.821837	2.72751	1	0.819212	10.0044	12.0044	16.0044	11.103	6.79699	2	3	0.0768698	5.86608	2.6427	3.48864	1.11711	-0.811642	-0.305465	3.22338	2.37744	-0.845939	3.55565	2.62251	-0.933139	1.42093	1.1033	0.377182	1	0	0
Gh_A01G0107	A01	-	902801	904124	AT4G38495		Q8BHA0	IN80C_MOUSE INO80 complex subunit C OS=Mus musculus GN=Ino80c PE=2 SV=1	B9S5J2	B9S5J2_RICCO Putative uncharacterized protein OS=Ricinus communis GN=RCOM_0977290 PE=4 SV=1	pop:POPTR_577082	hypothetical protein ; K11667 INO80 complex subunit C	PF08265.6|YL1_C	IPR013272|YL1 nuclear, C-terminal		96	0.0363457	0.0363457	0.874154	1	0.975053	0.649037	2.64904	6.64904	1.74765	58.6277	2	3	0.00394026	9.74766	7.96565	7.95409	1.15468	-0.571744	-0.582939	1.78201	1.79357	0.011555	9.34726	9.40787	0.06061	2.58619	2.59439	0.0197777	1	1	0
Gh_A01G0109	A01	-	910252	912246	AT5G64360	Chaperone DnaJ-domain superfamily protein			R0EUD0	R0EUD0_9BRAS Uncharacterized protein OS=Capsella rubella GN=CARUB_v10026348mg PE=4 SV=1	pic:PICST_62909	hypothetical protein ; K09518 DnaJ homolog, subfamily B, member 12	PB003694|Pfam-B_3694; PF00226.26|DnaJ	IPR001623|DnaJ domain; IPR018253|DnaJ domain, conserved site		98	0.114845	0.114845	0.766368	1	0.910086	4.10055	6.10055	10.1005	5.19916	15.1827	2	3	0.0269611	9.66452	8.09391	8.00437	1.15337	-0.528738	-0.624635	1.57061	1.66015	0.0895405	4.63462	4.89884	0.264219	1.72296	1.7884	0.0922004	1	1	0
Gh_A01G0111	A01	+	922892	927628	AT4G38270	galacturonosyltransferase 3	Q0WQD2	GAUT3_ARATH Probable galacturonosyltransferase 3 OS=Arabidopsis thaliana GN=GAUT3 PE=2 SV=2	A5BZU1	A5BZU1_VITVI Putative uncharacterized protein OS=Vitis vinifera GN=VITISV_014158 PE=4 SV=1	ath:AT3G02350	GAUT9; GAUT9 (Galacturonosyltransferase 9); polygalacturonate 4-alpha-galacturonosyltransferase/ transferase, transferring glycosyl groups / transferase, transferring hexosyl groups ; K00754	PF01501.15|Glyco_transf_8; PB012772|Pfam-B_12772	IPR002495|Glycosyl transferase, family 8	GO:0016757|transferase activity, transferring glycosyl groups	100	0.0349541	0.0349541	0.355285	1	0.94097	0.531917	2.53192	6.53192	1.63053	23.9108	2	3	0.014342	7.64031	8.50421	8.90529	-1.09774	0.238654	0.859081	-0.863901	-1.26497	-0.401072	-4.62078	-6.766	-2.14522	1.71945	2.18067	0.916307	0	1	0
Gh_A01G0120	A01	-	1023424	1024188	AT4G03510	RING membrane-anchor 1	Q6R567	RMA1_CAPAN E3 ubiquitin-protein ligase RMA1H1 OS=Capsicum annuum GN=RMA1H1 PE=1 SV=1	B9N5U0	B9N5U0_POPTR Predicted protein OS=Populus trichocarpa GN=POPTRDRAFT_837239 PE=4 SV=1	dre:793536	similar to ring finger protein 185 ; K10666 E3 ubiquitin-protein ligase RNF5 [EC:6.3.2.19]	PF13923.1|zf-C3HC4_2	IPR001841|Zinc finger, RING-type; IPR017907|Zinc finger, RING-type, conserved site	GO:0005515|protein binding ; GO:0008270|zinc ion binding	105	0.917035	0.917035	4.84262	1	0.886379	10.3332	12.3332	16.3332	11.4319	11.7018	2	3	0.0382988	5.59922	3.78112	1	0.923481	0.138583	-1.06206	1.8181	4.59922	2.78112	1.89856	4.80277	2.9042	0.812904	1.76495	1.20559	0	1	0
Gh_A01G0121	A01	-	1041997	1044247	AT1G53025	Ubiquitin-conjugating enzyme family protein	Q8GY87	UBC26_ARATH Probable ubiquitin-conjugating enzyme E2 26 OS=Arabidopsis thaliana GN=UBC26 PE=2 SV=2	A9PH42	A9PH42_POPTR Putative uncharacterized protein OS=Populus trichocarpa PE=2 SV=1	ppp:PHYPADRAFT_40312	hypothetical protein ; K10581 ubiquitin-conjugating enzyme E2 O [EC:6.3.2.19]	PF00179.21|UQ_con	IPR000608|Ubiquitin-conjugating enzyme, E2	GO:0016881|acid-amino acid ligase activity	106	0.110722	0.110722	1.13426	1	0.94143	3.99087	5.99087	9.99087	5.08948	24.1105	2	3	0.0141746	5.83444	7.79541	7.87336	-1.15404	0.543286	0.610757	-1.96097	-2.03892	-0.0779517	-5.89324	-6.1275	-0.234266	2.01087	2.05853	0.0809971	1	1	0
Gh_A01G0125	A01	+	1081116	1083758	AT1G12280	LRR and NB-ARC domains-containing disease resistance protein	Q8RXS5	DRL40_ARATH Probable disease resistance protein At5g63020 OS=Arabidopsis thaliana GN=At5g63020 PE=2 SV=2	A5BFG1	A5BFG1_VITVI Putative uncharacterized protein OS=Vitis vinifera GN=VITISV_017286 PE=4 SV=1	ago:AGOS_AAL162C	AAL162Cp; K01768 adenylate cyclase [EC:4.6.1.1]	PB018777|Pfam-B_18777; PF13855.1|LRR_8; PB011981|Pfam-B_11981; PB009066|Pfam-B_9066; PF00931.17|NB-ARC; PB015722|Pfam-B_15722; PB009865|Pfam-B_9865	IPR000767|Disease resistance protein; IPR002182|NB-ARC; IPR003591|Leucine-rich repeat, typical subtype	GO:0043531|ADP binding ; GO:0006952|defense response	108	1.15576	1.15576	4.11457	1	0.831463	11.0274	13.0274	17.0274	12.126	7.40011	2	3	0.06919	5.30551	2	1.5	1.14623	-0.452223	-0.694009	3.30551	3.80551	0.5	3.07471	3.5398	0.465088	1.26471	1.41602	0.171632	0	1	0
Gh_A01G0129	A01	+	1191944	1194589	AT5G63020	Disease resistance protein (CC-NBS-LRR class) family	O23317	DRL24_ARATH Probable disease resistance protein At4g14610 OS=Arabidopsis thaliana GN=At4g14610 PE=3 SV=1	A5BFG1	A5BFG1_VITVI Putative uncharacterized protein OS=Vitis vinifera GN=VITISV_017286 PE=4 SV=1			PB018777|Pfam-B_18777; PB011981|Pfam-B_11981; PB009066|Pfam-B_9066; PF00931.17|NB-ARC; PB015722|Pfam-B_15722; PB009865|Pfam-B_9865; PF00560.28|LRR_1	IPR000767|Disease resistance protein; IPR001611|Leucine-rich repeat; IPR002182|NB-ARC	GO:0043531|ADP binding ; GO:0005515|protein binding ; GO:0006952|defense response	109	0.0573656	0.0573656	0.761459	1	0.954798	2.01814	4.01814	8.01814	3.11675	31.6845	2	3	0.00961024	3.24593	5.08496	3.72972	-0.812197	1.11691	-0.304713	-1.83904	-0.483789	1.35525	-7.67829	-2.0199	5.65839	2.33823	0.86433	1.9614	1	0	1
Gh_A01G0130	A01	-	1217403	1220058	AT1G03760	Prefoldin chaperone subunit family protein	Q54HG4	RMP_DICDI RNA polymerase II subunit 5-mediating protein homolog OS=Dictyostelium discoideum GN=rmp PE=3 SV=2	E0CTF6	E0CTF6_VITVI Putative uncharacterized protein OS=Vitis vinifera GN=VIT_12s0028g03430 PE=4 SV=1	pfd:PFDG_03172	conserved hypothetical protein; K04797 prefoldin alpha subunit	PF02996.12|Prefoldin	IPR004127|Prefoldin subunit	GO:0016272|prefoldin complex ; GO:0006457|protein folding ; GO:0051082|unfolded protein binding	110	0.0247823	0.0247823	0.3162	1	0.952975	-0.499805	1.5002	5.5002	0.598808	30.3978	2	3	0.0101976	9.30023	8.3316	8.16299	1.14375	-0.43451	-0.709244	0.968627	1.13724	0.168612	6.15298	7.22405	1.07107	2.06362	2.26205	0.440516	0	1	0
Gh_A01G0133	A01	-	1235527	1239772	AT1G03780	targeting protein for XKLP2	F4I2H7	TPX2_ARATH Protein TPX2 OS=Arabidopsis thaliana GN=TPX2 PE=1 SV=1	I1LS60	I1LS60_SOYBN Uncharacterized protein OS=Glycine max PE=4 SV=2			PF06886.6|TPX2; PF12214.3|TPX2_importin	IPR009675|TPX2; IPR027329|TPX2, C-terminal domain; IPR027330|TPX2 central domain	GO:0005874|microtubule ; GO:0005819|spindle; GO:0007067|mitosis	111	0.266101	0.266101	1.07151	1	0.850994	6.62144	8.62144	12.6214	7.72005	8.56672	2	3	0.0575182	7.64524	5.86162	5.73685	1.15273	-0.517933	-0.634795	1.78363	1.90839	0.124764	3.45764	3.69951	0.241861	1.3903	1.46484	0.0838211	1	1	0
Gh_A01G0147	A01	+	1361700	1364990	AT1G01630	Sec14p-like phosphatidylinositol transfer family protein	Q55CU8	RSC5_DICDI Random slug protein 5 OS=Dictyostelium discoideum GN=rsc5 PE=2 SV=1	M4EWR2	M4EWR2_BRARP Uncharacterized protein OS=Brassica rapa subsp. pekinensis GN=Bra033247 PE=4 SV=1	uma:UM04979.1	hypothetical protein; K01101 4-nitrophenyl phosphatase [EC:3.1.3.41]	PF03765.10|CRAL_TRIO_N; PF00650.15|CRAL_TRIO	IPR001251|CRAL-TRIO domain; IPR011074|CRAL/TRIO, N-terminal domain		122	0.0588633	0.0588633	0.373986	1	0.905563	2.09546	4.09546	8.09546	3.19407	14.3837	2	3	0.0290209	12.0693	10.8563	11.0547	1.1412	-0.723075	-0.418124	1.21297	1.01456	-0.198414	4.99953	4.18173	-0.817804	1.81258	1.60349	0.324791	1	1	0
Gh_A01G0148	A01	-	1366684	1368682	AT5G13430	Ubiquinol-cytochrome C reductase iron-sulfur subunit	P51132	UCRI2_TOBAC Cytochrome b-c1 complex subunit Rieske-2, mitochondrial OS=Nicotiana tabacum PE=2 SV=1	B9GMU2	B9GMU2_POPTR Cytochrome b-c1 complex subunit Rieske, mitochondrial OS=Populus trichocarpa GN=POPTRDRAFT_708849 PE=3 SV=1	pop:POPTR_712114	hypothetical protein ; K00411 ubiquinol-cytochrome c reductase iron-sulfur subunit [EC:1.10.2.2]	PF00355.21|Rieske; PF02921.9|UCR_TM	IPR004192|Ubiquinol cytochrome reductase, transmembrane domain; IPR005805|Rieske iron-sulphur protein, C-terminal; IPR014349|Rieske iron-sulphur protein; IPR017941|Rieske [2Fe-2S] iron-sulphur domain	GO:0016020|membrane ; GO:0051537|2 iron, 2 sulfur cluster binding ; GO:0016679|oxidoreductase activity, acting on diphenols and related substances as donors; GO:0008121|ubiquinol-cytochrome-c reductase activity ; GO:0055114|oxidation-reduction process ; GO:0016491|oxidoreductase activity	123	0.0117242	0.0117242	0.33178	1	0.978798	-2.74522	-0.74522	3.25478	-1.64661	69.2466	2	3	0.00308729	13.196	12.1458	12.0459	1.15115	-0.497167	-0.653979	1.05019	1.1501	0.0999094	9.69893	10.6216	0.922708	2.63308	2.74879	0.372417	1	1	0
Gh_A01G0149	A01	-	1369714	1372162	AT1G28140				B9GKE1	B9GKE1_POPTR Predicted protein OS=Populus trichocarpa GN=POPTRDRAFT_815074 PE=4 SV=1			PF10063.4|DUF2301	IPR019275|Protein of unknown function DUF2301		124	0.100878	0.100878	0.464702	1	0.869752	3.71154	5.71154	9.71154	4.81015	10.0165	2	3	0.0470065	9.20517	7.88523	8.08807	1.14289	-0.714128	-0.428757	1.31994	1.1171	-0.202838	4.15583	3.51719	-0.638634	1.59635	1.40898	0.245288	1	1	0
Gh_A01G0151	A01	+	1406572	1409158	AT2G33550	Homeodomain-like superfamily protein	Q9C882	GTL1_ARATH Trihelix transcription factor GTL1 OS=Arabidopsis thaliana GN=GTL1 PE=1 SV=2	B9RFZ6	B9RFZ6_RICCO Putative uncharacterized protein OS=Ricinus communis GN=RCOM_1438230 PE=4 SV=1			PF13837.1|Myb_DNA-bind_4	IPR017877|Myb-like domain		126	0.0162413	0.0162413	0.590699	1	0.983503	-1.76753	0.232471	4.23247	-0.668917	89.4257	2	3	0.00211888	8.19311	7.29465	6.48962	1.01777	-0.0365465	-0.981226	0.898458	1.70348	0.805027	7.04998	13.3668	6.31685	2.23169	3.0433	2.09589	0	1	0
Gh_A01G0155	A01	-	1461607	1462412	AT1G28070				A9PEE5	A9PEE5_POPTR Predicted protein OS=Populus trichocarpa GN=POPTRDRAFT_814918 PE=2 SV=1						128	0.988232	0.988232	7.12664	1	0.9168	10.5576	12.5576	16.5576	11.6562	16.5287	2	3	0.0239988	6.43835	2.19616	1	1.12913	-0.355287	-0.773844	4.2422	5.43835	1.19616	4.26738	5.47064	1.20326	1.62683	1.92056	0.501455	1	1	0
Gh_A01G0157	A01	+	1485300	1487798	AT1G28050	B-box type zinc finger protein with CCT domain	O22800	COL14_ARATH Zinc finger protein CONSTANS-LIKE 14 OS=Arabidopsis thaliana GN=COL14 PE=2 SV=2	F6I1P2	F6I1P2_VITVI Putative uncharacterized protein OS=Vitis vinifera GN=VIT_01s0146g00360 PE=4 SV=1	ath:AT5G15840	CO; CO (CONSTANS); transcription factor/ zinc ion binding ; K12135 zinc finger protein CONSTANS	PB007408|Pfam-B_7408; PF00643.19|zf-B_box; PF06203.9|CCT	IPR000315|Zinc finger, B-box; IPR010402|CCT domain	GO:0005515|protein binding ; GO:0008270|zinc ion binding ; GO:0005622|intracellular	129	0.0565404	0.0565404	1.47959	1	0.977072	1.97468	3.97468	7.97468	3.07329	63.9219	2	3	0.00347178	9.65421	7.58371	7.13369	1.13841	-0.40182	-0.736589	2.0705	2.52052	0.450023	8.70754	10.6001	1.89258	2.49646	2.7462	0.810343	1	1	0
Gh_A01G0163	A01	-	1643805	1646568	AT2G30950	FtsH extracellular protease family	O80860	FTSH2_ARATH ATP-dependent zinc metalloprotease FTSH 2, chloroplastic OS=Arabidopsis thaliana GN=FTSH2 PE=1 SV=1	F6H539	F6H539_VITVI Putative uncharacterized protein OS=Vitis vinifera GN=VIT_12s0028g01600 PE=2 SV=1	vvi:100250511	hypothetical protein LOC100250511 ; K03798 cell division protease FtsH [EC:3.4.24.-]	PB018691|Pfam-B_18691; PF01434.13|Peptidase_M41; PB018254|Pfam-B_18254; PF00004.24|AAA	IPR000642|Peptidase M41; IPR003593|AAA+ ATPase domain; IPR003959|ATPase, AAA-type, core; IPR003960|ATPase, AAA-type, conserved site	GO:0006508|proteolysis ; GO:0005524|ATP binding ; GO:0004222|metalloendopeptidase activity ; GO:0000166|nucleotide binding ; GO:0017111|nucleoside-triphosphatase activity	134	0.145887	0.145887	0.783659	1	0.888303	4.8183	6.8183	10.8183	5.91691	11.9292	2	3	0.0373301	9.89597	8.3239	8.23992	1.15353	-0.531753	-0.621777	1.57207	1.65605	0.0839761	4.1159	4.33576	0.219861	1.58529	1.64521	0.075674	1	1	0
Gh_A01G0169	A01	-	1730831	1735216	AT5G19300		Q3UHX9	CI114_MOUSE Uncharacterized protein C9orf114 homolog OS=Mus musculus GN=D2Wsu81e PE=2 SV=1	A5ASC7	A5ASC7_VITVI Putative uncharacterized protein OS=Vitis vinifera GN=VITISV_012192 PE=4 SV=1	pop:POPTR_719838	hypothetical protein ; K09142 hypothetical protein	PF02598.12|Methyltrn_RNA_3	IPR003750|Putative RNA methyltransferase		140	0.102103	0.102103	0.562066	1	0.891006	3.74775	5.74775	9.74775	4.84636	12.2623	2	3	0.0359834	7.59317	6.40629	6.09337	1.1319	-0.368198	-0.7637	1.18688	1.49981	0.312923	3.71441	4.69371	0.979305	1.46931	1.73785	0.398322	1	1	0
Gh_A01G0170	A01	-	1736794	1738636	AT2G32090	Lactoylglutathione lyase / glyoxalase I family protein			B9RTQ8	B9RTQ8_RICCO Lactoylglutathione lyase, putative OS=Ricinus communis GN=RCOM_0911940 PE=4 SV=1			PF12681.2|Glyoxalase_2	IPR025870|Glyoxalase-like domain		141	0.116133	0.116133	0.604317	1	0.884696	4.13403	6.13403	10.134	5.23264	11.5091	2	3	0.039153	9.17327	7.81953	7.7024	1.15173	-0.504231	-0.647503	1.35374	1.47087	0.117125	3.97244	4.31613	0.343692	1.54486	1.63996	0.122769	1	1	0
Gh_A01G0172	A01	+	1744209	1747622	AT1G04190	Tetratricopeptide repeat (TPR)-like superfamily protein	O16259	STIP1_CAEEL Stress-induced-phosphoprotein 1 OS=Caenorhabditis elegans GN=sti-1 PE=1 SV=1	B9HUR9	B9HUR9_POPTR Predicted protein OS=Populus trichocarpa GN=POPTRDRAFT_658487 PE=4 SV=1	lma:LmjF08.1110	stress-induced protein sti1 ; K09553 stress-induced-phosphoprotein 1	PF00515.23|TPR_1; PF13414.1|TPR_11; PB001303|Pfam-B_1303	IPR001440|Tetratricopeptide TPR-1; IPR013026|Tetratricopeptide repeat-containing domain; IPR019734|Tetratricopeptide repeat	GO:0005515|protein binding	143	0.0167504	0.0167504	0.396539	1	0.974655	-1.67493	0.325072	4.32507	-0.576315	57.6835	2	3	0.00403493	10.84	9.61497	9.65844	1.15414	-0.60834	-0.545796	1.22503	1.18156	-0.0434719	9.46529	9.1294	-0.335889	2.60211	2.5563	0.119716	1	1	0
Gh_A01G0177	A01	-	1766476	1770619	AT5G64560	magnesium transporter 9	Q9FLG2	MRS22_ARATH Magnesium transporter MRS2-2 OS=Arabidopsis thaliana GN=MRS2-2 PE=2 SV=1	I1NIA1	I1NIA1_SOYBN Uncharacterized protein OS=Glycine max PE=4 SV=1			PF01544.13|CorA; PB000943|Pfam-B_943; PB016808|Pfam-B_16808	IPR002523|Mg2+ transporter protein, CorA-like/Zinc transport protein ZntB; IPR026573|Magnesium transporter MRS2/LPE10	GO:0016020|membrane ; GO:0015693|magnesium ion transport ; GO:0055085|transmembrane transport ; GO:0046873|metal ion transmembrane transporter activity ; GO:0015095|magnesium ion transmembrane transporter activity ; GO:0030001|metal ion transport	148	1.14487	1.14487	6.26855	1	0.890418	10.9989	12.9989	16.9989	12.0975	12.1884	2	3	0.0362751	2.08496	4.43518	7.35744	-0.961949	-0.0721891	1.03414	-2.35022	-5.27248	-2.92226	-2.1965	-4.92763	-2.73113	0.937232	1.79536	1.14344	0	1	0
Gh_A01G0179	A01	+	1791925	1793553	AT1G04340	HR-like lesion-inducing protein-related			R0GNZ1	R0GNZ1_9BRAS Uncharacterized protein (Fragment) OS=Capsella rubella GN=CARUB_v10027196mg PE=4 SV=1			PF05514.6|HR_lesion	IPR008637|HR-like lesion-inducer		150	0.0584852	0.0584852	0.333893	1	0.894903	2.07613	4.07613	8.07613	3.17474	12.7726	2	3	0.0340709	9.09653	8.02599	8.05041	1.15447	-0.597219	-0.557251	1.07054	1.04612	-0.0244265	4.42671	4.32571	-0.101004	1.66931	1.64253	0.0334269	1	1	0
Gh_A01G0185	A01	-	1833841	1835451	AT4G27090	Ribosomal protein L14	Q9T043	RL142_ARATH 60S ribosomal protein L14-2 OS=Arabidopsis thaliana GN=RPL14B PE=2 SV=1	M0RSS6	M0RSS6_MUSAM Uncharacterized protein OS=Musa acuminata subsp. malaccensis PE=4 SV=1	vvi:100264927	hypothetical protein LOC100264927 ; K02875 large subunit ribosomal protein L14e	PF01929.12|Ribosomal_L14e	IPR002784|Ribosomal protein L14	GO:0005840|ribosome ; GO:0006412|translation ; GO:0005622|intracellular ; GO:0003735|structural constituent of ribosome	156	0.00434526	0.00434526	0.749782	1	0.996523	-5.72294	-3.72294	0.277063	-4.62432	429.879	2	3	0.000205045	14.5083	12.8253	12.8437	1.15465	-0.586826	-0.567822	1.683	1.66463	-0.0183661	25.5314	25.2528	-0.278618	3.88015	3.86591	0.0976491	1	1	0
Gh_A01G0197	A01	-	1989470	1990609	AT5G07900	Mitochondrial transcription termination factor family protein			F6HDG3	F6HDG3_VITVI Putative uncharacterized protein OS=Vitis vinifera GN=VIT_05s0020g01640 PE=2 SV=1			PF02536.9|mTERF	IPR003690|Mitochodrial transcription termination factor-related		165	0.042799	0.042799	0.358132	1	0.928296	1.13935	3.13935	7.13935	2.23796	19.4194	2	3	0.0192005	8.15285	7.07006	7.00535	1.15325	-0.526437	-0.626809	1.0828	1.1475	0.0647039	5.23396	5.54672	0.312762	1.86734	1.93726	0.11073	1	1	0
Gh_A01G0198	A01	-	1991940	1992905	AT5G07900	Mitochondrial transcription termination factor family protein			A5B1K5	A5B1K5_VITVI Putative uncharacterized protein OS=Vitis vinifera GN=VITISV_003242 PE=4 SV=1			PF02536.9|mTERF	IPR003690|Mitochodrial transcription termination factor-related		166	0.0118961	0.0118961	0.528202	1	0.986487	-2.70155	-0.701549	3.29845	-1.60294	109.503	2	3	0.00157085	8.6834	8.00878	7.07618	0.942454	0.106557	-1.04901	0.674611	1.60721	0.932603	6.18515	14.7357	8.55054	2.07001	3.16879	2.47349	0	1	0
Gh_A01G0199	A01	-	1995299	1996105	AT5G07900	Mitochondrial transcription termination factor family protein			A5B1K5	A5B1K5_VITVI Putative uncharacterized protein OS=Vitis vinifera GN=VITISV_003242 PE=4 SV=1			PF02536.9|mTERF	IPR003690|Mitochodrial transcription termination factor-related		167	0.166175	0.166175	0.690577	1	0.855621	5.20893	7.20893	11.2089	6.30754	8.8893	2	3	0.0548602	8.5753	7.65435	6.85798	1.02329	-0.0483224	-0.974963	0.920953	1.71732	0.796366	2.2592	4.21277	1.95358	0.962547	1.61199	0.836351	0	1	0
Gh_A01G0201	A01	-	2001475	2002461	AT5G07900	Mitochondrial transcription termination factor family protein			F6HDG3	F6HDG3_VITVI Putative uncharacterized protein OS=Vitis vinifera GN=VIT_05s0020g01640 PE=2 SV=1			PF02536.9|mTERF	IPR003690|Mitochodrial transcription termination factor-related		169	0.121348	0.121348	0.360929	1	0.798274	4.26579	6.26579	10.2658	5.3644	5.93584	2	3	0.0906029	6.08637	5.25439	4.92118	1.10931	-0.277031	-0.832278	0.831977	1.16519	0.333217	2.38834	3.3449	0.956559	1.01374	1.35432	0.387897	0	1	0
Gh_A01G0202	A01	-	2004298	2005269	AT5G07900	Mitochondrial transcription termination factor family protein			F6HDG3	F6HDG3_VITVI Putative uncharacterized protein OS=Vitis vinifera GN=VIT_05s0020g01640 PE=2 SV=1			PF02536.9|mTERF	IPR003690|Mitochodrial transcription termination factor-related		170	0.0795134	0.0795134	0.938535	1	0.949168	2.99758	4.99758	8.99758	4.0962	28.0087	2	3	0.0114607	7.34194	5.73989	5.35109	1.13494	-0.383243	-0.751694	1.60205	1.99085	0.388804	5.68139	7.06022	1.37883	1.96633	2.23349	0.582081	1	1	0
Gh_A01G0211	A01	+	2060968	2064365	AT4G15940	Fumarylacetoacetate (FAA) hydrolase family	Q86I22	FAHD1_DICDI Acylpyruvase FAHD1, mitochondrial OS=Dictyostelium discoideum GN=fahd1 PE=3 SV=1	B9RT83	B9RT83_RICCO Fumarylacetoacetate hydrolase, putative OS=Ricinus communis GN=RCOM_0681980 PE=4 SV=1	dha:DEHA0D05291g	hypothetical protein ; K01557 acylpyruvate hydrolase [EC:3.7.1.5]	PF01557.13|FAA_hydrolase	IPR002529|Fumarylacetoacetase, C-terminal	GO:0008152|metabolic process ; GO:0003824|catalytic activity	179	0.000641629	0.000641629	0.567599	1	0.999322	-11.4614	-9.46143	-5.46143	-10.3628	2210.05	2	3	1.76641e-05	9.96359	8.7714	8.33741	1.1157	-0.300151	-0.815549	1.19219	1.62617	0.433982	47.0657	64.1985	17.1328	4.67535	5.07948	3.36332	1	1	0
Gh_A01G0212	A01	+	2071881	2072732	AT3G16720	TOXICOS EN LEVADURA 2	Q8L9T5	ATL2_ARATH RING-H2 finger protein ATL2 OS=Arabidopsis thaliana GN=ATL2 PE=2 SV=2	B9RT88	B9RT88_RICCO Ring finger protein, putative OS=Ricinus communis GN=RCOM_0682030 PE=4 SV=1	oaa:100082340	similar to KIAA0675 protein ; K10629 E3 ubiquitin-protein ligase RNF128 [EC:6.3.2.19]	PF13639.1|zf-RING_2	IPR001841|Zinc finger, RING-type	GO:0005515|protein binding ; GO:0008270|zinc ion binding	180	0.18971	0.18971	0.897976	1	0.873241	5.6063	7.6063	11.6063	6.70492	10.3335	2	3	0.0451302	7.92565	9.51243	9.7448	-1.14672	0.456009	0.690713	-1.58677	-1.81914	-0.232366	-3.64309	-4.17658	-0.533492	1.44776	1.60207	0.200185	1	1	0
Gh_A01G0216	A01	+	2116743	2118244	AT3G06778	Chaperone DnaJ-domain superfamily protein	Q8TQR1	DNAJ_METAC Chaperone protein DnaJ OS=Methanosarcina acetivorans (strain ATCC 35395 / DSM 2834 / JCM 12185 / C2A) GN=dnaJ PE=3 SV=1	B9RTB0	B9RTB0_RICCO Putative uncharacterized protein OS=Ricinus communis GN=RCOM_0682650 PE=4 SV=1	dre:574005	zgc:114162 ; K09515 DnaJ homolog, subfamily B, member 9	PF00226.26|DnaJ	IPR001623|DnaJ domain; IPR018253|DnaJ domain, conserved site		184	0.17153	0.17153	0.73879	1	0.860693	5.30409	7.30409	11.3041	6.4027	9.26762	2	3	0.0519945	7.61629	6.10305	6.0429	1.15404	-0.543289	-0.610754	1.51324	1.57338	0.0601471	3.65373	3.79895	0.145226	1.451	1.49448	0.0487884	1	1	0
Gh_A01G0219	A01	-	2130369	2131001	AT3G06740	GATA transcription factor 15	Q8LG10	GAT15_ARATH GATA transcription factor 15 OS=Arabidopsis thaliana GN=GATA15 PE=2 SV=2	M5XTT2	M5XTT2_PRUPE Uncharacterized protein OS=Prunus persica GN=PRUPE_ppa013171mg PE=4 SV=1	afm:AFUA_3G05780	GATA transcription factor LreA (EC:2.7.1.-); K00924	PF00320.22|GATA	IPR000679|Zinc finger, GATA-type	GO:0006355|regulation of transcription, DNA-dependent ; GO:0043565|sequence-specific DNA binding ; GO:0008270|zinc ion binding ; GO:0003700|sequence-specific DNA binding transcription factor activity	187	0.904623	0.904623	4.98122	1	0.891036	10.2924	12.2924	16.2924	11.391	12.266	2	3	0.0359687	5.87221	1.79248	1.79248	1.1547	-0.57735	-0.57735	4.07973	4.07973	8.88178e-16	4.28941	4.28941	9.33827e-16	1.63278	1.63278	0	1	1	0
Gh_A01G0224	A01	+	2187286	2191439	AT5G49460	ATP citrate lyase subunit B 2	Q93VT8	ACLB1_ORYSJ ATP-citrate synthase beta chain protein 1 OS=Oryza sativa subsp. japonica GN=ACLB-1 PE=2 SV=1	I1MGE7	I1MGE7_SOYBN Uncharacterized protein OS=Glycine max PE=4 SV=1	vvi:100267071	GSVIVT00033143001; hypothetical protein LOC100267071 ; K01648 ATP citrate (pro-S)-lyase [EC:2.3.3.8]	PB003892|Pfam-B_3892; PF00285.16|Citrate_synt; PF00549.14|Ligase_CoA; PB000541|Pfam-B_541; PB003979|Pfam-B_3979	IPR002020|Citrate synthase-like; IPR005810|Succinyl-CoA ligase, alpha subunit; IPR005811|ATP-citrate lyase/succinyl-CoA ligase; IPR017440|ATP-citrate lyase/succinyl-CoA ligase, active site; IPR017866|Succinyl-CoA synthetase, beta subunit, conserved site	GO:0004775|succinate-CoA ligase (ADP-forming) activity; GO:0003878|ATP citrate synthase activity; GO:0008152|metabolic process ; GO:0046912|transferase activity, transferring acyl groups, acyl groups converted into alkyl on transfer ; GO:0044262|cellular carbohydrate metabolic process ; GO:0003824|catalytic activity	192	0.0156876	0.0156876	1.74491	1	0.994606	-1.87159	0.12841	4.12841	-0.772978	276.573	2	3	0.000396186	14.8034	13.237	11.8597	1.02072	-0.042824	-0.9779	1.56648	2.94373	1.37725	12.5068	23.5029	10.9961	2.95788	3.77272	2.79302	1	1	1
Gh_A01G0230	A01	+	2226620	2227463	AT3G17120				D7SYI6	D7SYI6_VITVI Putative uncharacterized protein OS=Vitis vinifera GN=VIT_05s0077g00670 PE=4 SV=1						198	0.034501	0.034501	0.456577	1	0.954661	0.492775	2.49277	6.49277	1.59139	31.5843	2	3	0.00965394	8.47639	8.21402	7.08707	0.745883	0.390435	-1.13632	0.262369	1.38932	1.12695	1.41252	7.47974	6.06721	0.597459	2.30545	2.04642	0	1	1
Gh_A01G0231	A01	-	2230431	2230949	AT3G17130	Plant invertase/pectin methylesterase inhibitor superfamily protein	F4HWQ8	CVIF1_ARATH Cell wall / vacuolar inhibitor of fructosidase 1 OS=Arabidopsis thaliana GN=C/VIF1 PE=1 SV=1	B9HIL3	B9HIL3_POPTR Predicted protein OS=Populus trichocarpa GN=POPTRDRAFT_721057 PE=4 SV=1			PF04043.10|PMEI	IPR006501|Pectinesterase inhibitor domain	GO:0004857|enzyme inhibitor activity ; GO:0030599|pectinesterase activity	199	0.0657765	0.0657765	0.378537	1	0.895741	2.42859	4.42859	8.42859	3.52721	12.8873	2	3	0.0336643	7.66472	6.3914	6.79248	1.09855	-0.857315	-0.241237	1.27333	0.872242	-0.401085	4.96483	3.40096	-1.56387	1.80429	1.37231	0.665948	1	0	0
Gh_A01G0233	A01	+	2245726	2246958					B9RZU4	B9RZU4_RICCO FK506-binding protein, putative OS=Ricinus communis GN=RCOM_1001420 PE=4 SV=1						200	0.0532159	0.0532159	0.832714	1	0.961656	1.79288	3.79288	7.79288	2.89149	37.6196	2	3	0.00750836	11.4968	9.56764	10.0722	1.11739	-0.810851	-0.306537	1.92918	1.42462	-0.504562	8.36283	6.1756	-2.18723	2.4455	2.06811	0.933462	1	1	0
Gh_A01G0240	A01	+	2319583	2322792	AT3G17430	Nucleotide-sugar transporter family protein	Q9LRP2	PT317_ARATH Probable sugar phosphate/phosphate translocator At3g17430 OS=Arabidopsis thaliana GN=At3g17430 PE=2 SV=1	I1MHQ0	I1MHQ0_SOYBN Uncharacterized protein OS=Glycine max PE=4 SV=1	mbr:MONBRDRAFT_27193	hypothetical protein ; K03515 DNA repair protein REV1 [EC:2.7.7.-]	PF03151.11|TPT; PB011929|Pfam-B_11929	IPR004853|Triose-phosphate transporter domain		206	0.0376154	0.0376154	0.276353	1	0.918332	0.752049	2.75205	6.75205	1.85066	16.867	2	3	0.0233389	10.4405	9.39354	9.55703	1.14247	-0.716369	-0.426106	1.04696	0.883473	-0.163486	5.39817	4.55523	-0.84294	1.90448	1.70271	0.336147	1	0	0
Gh_A01G0244	A01	+	2360196	2362172	AT3G09040	Pentatricopeptide repeat (PPR) superfamily protein	Q9LIQ7	PP252_ARATH Pentatricopeptide repeat-containing protein At3g24000, mitochondrial OS=Arabidopsis thaliana GN=PCMP-H87 PE=2 SV=1	F6GZB2	F6GZB2_VITVI Putative uncharacterized protein OS=Vitis vinifera GN=VIT_00s0455g00030 PE=4 SV=1			PF01535.15|PPR; PB000293|Pfam-B_293; PB004526|Pfam-B_4526; PF14432.1|DYW_deaminase; PF13041.1|PPR_2; PF12854.2|PPR_1; PB010214|Pfam-B_10214	IPR002885|Pentatricopeptide repeat		209	0.0353197	0.0353197	0.583923	1	0.963708	0.563132	2.56313	6.56313	1.66174	39.8312	2	3	0.00691384	8.82038	7.45121	7.29658	1.14978	-0.482706	-0.667078	1.36917	1.5238	0.154632	7.2853	8.10809	0.822795	2.27257	2.40657	0.327043	1	1	0
Gh_A01G0248	A01	-	2393495	2395851	AT1G16670	Protein kinase superfamily protein	C0LGH3	Y5614_ARATH Probable LRR receptor-like serine/threonine-protein kinase At1g56140 OS=Arabidopsis thaliana GN=At1g56140 PE=1 SV=2	D7SWZ6	D7SWZ6_VITVI Putative uncharacterized protein OS=Vitis vinifera GN=VIT_19s0027g00390 PE=3 SV=1	ath:AT4G35600	CONNEXIN 32; kinase ; K00924	PF00069.20|Pkinase; PB011178|Pfam-B_11178; PB003458|Pfam-B_3458	IPR000719|Protein kinase domain; IPR002290|Serine/threonine- / dual specificity protein kinase, catalytic domain; IPR008271|Serine/threonine-protein kinase, active site; IPR017441|Protein kinase, ATP binding site; IPR020635|Tyrosine-protein kinase, catalytic domain	GO:0004713|protein tyrosine kinase activity; GO:0005524|ATP binding ; GO:0004674|protein serine/threonine kinase activity ; GO:0004672|protein kinase activity ; GO:0006468|protein phosphorylation	212	0.0670008	0.0670008	0.320267	1	0.874478	2.48392	4.48392	8.48392	3.58253	10.4501	2	3	0.0444713	9.70053	9.19435	8.52111	0.949616	0.0941144	-1.04373	0.506181	1.17942	0.673237	1.95554	4.55646	2.60093	0.837183	1.70302	1.09522	0	1	0
Gh_A01G0249	A01	+	2402139	2406022	AT1G79040	photosystem II subunit R	P06183	PSBR_SOLTU Photosystem II 10 kDa polypeptide, chloroplastic OS=Solanum tuberosum GN=PSBR PE=2 SV=1	K7WNX1	K7WNX1_SOLTU Light inducible tissue-specific ST-LS1 OS=Solanum tuberosum PE=2 SV=1	ath:AT1G79040	PSBR; PSBR (photosystem II subunit R) ; K03541 photosystem II 10kDa protein	PF04725.7|PsbR	IPR006814|Photosystem II PsbR	GO:0009523|photosystem II ; GO:0042651|thylakoid membrane ; GO:0015979|photosynthesis ; GO:0009654|oxygen evolving complex	213	0.163617	0.163617	4.41461	1	0.977762	5.1624	7.1624	11.1624	6.26101	65.9533	2	3	0.00331613	1	4.87744	5.15474	-1.15264	0.516632	0.63601	-3.87744	-4.15474	-0.277294	-9.58586	-10.2714	-0.68553	2.61818	2.70604	0.265815	1	1	0
Gh_A01G0259	A01	+	2664001	2664660	AT1G56200	embryo defective 1303			D7KNX0	D7KNX0_ARALL Putative uncharacterized protein OS=Arabidopsis lyrata subsp. lyrata GN=ARALYDRAFT_474690 PE=4 SV=1						221	0.109706	0.109706	1.20904	1	0.945557	3.96322	5.96322	9.96322	5.06184	26.0517	2	3	0.0127033	5.92275	4.32012	3.58496	1.09876	-0.241886	-0.85687	1.60262	2.33778	0.73516	4.83856	7.05811	2.21956	1.77373	2.23312	0.946577	1	1	0
Gh_A01G0261	A01	-	2676314	2678683	AT3G59600	RNA polymerase Rpb8	Q923G2	RPAB3_MOUSE DNA-directed RNA polymerases I, II, and III subunit RPABC3 OS=Mus musculus GN=Polr2h PE=2 SV=3	B9SWD9	B9SWD9_RICCO DNA-directed RNA polymerases I, II, and III 17.1 kDa polypeptide, putative OS=Ricinus communis GN=RCOM_1204830 PE=4 SV=1	ath:AT3G59600	DNA-directed RNA polymerase I, II, and III, putative ; K03016 DNA-directed RNA polymerase II subunit H	PF03870.10|RNA_pol_Rpb8	IPR005570|RNA polymerase, Rpb8	GO:0006351|transcription, DNA-dependent	223	0.0496712	0.0496712	0.606543	1	0.950865	1.58608	3.58608	7.58608	2.68469	29.0279	2	3	0.0108916	11.5795	10.2019	10.0307	1.14882	-0.473593	-0.675224	1.37755	1.54874	0.1712	6.18093	6.94908	0.768159	2.06917	2.21378	0.302491	1	1	0
Gh_A01G0265	A01	+	2719110	2720237	AT3G12920	SBP (S-ribonuclease binding protein) family protein	Q84ME1	LUL3_ARATH Probable E3 ubiquitin-protein ligase LUL3 OS=Arabidopsis thaliana GN=LUL3 PE=1 SV=1	B9NAA8	B9NAA8_POPTR Predicted protein OS=Populus trichocarpa GN=POPTRDRAFT_586872 PE=4 SV=1	cin:100177446	similar to zinc finger protein ; K04725 baculoviral IAP repeat-containing 2/3/4	PB012171|Pfam-B_12171; PF13920.1|zf-C3HC4_3	IPR001841|Zinc finger, RING-type	GO:0005515|protein binding ; GO:0008270|zinc ion binding	227	0.0455051	0.0455051	0.546874	1	0.950074	1.32328	3.32328	7.32328	2.42189	28.5447	2	3	0.0111554	12.2883	10.8404	10.9511	1.15197	-0.644668	-0.507306	1.4479	1.3372	-0.1107	6.78749	6.26855	-0.518939	2.18459	2.08645	0.194054	1	1	0
Gh_A01G0269	A01	-	2981839	3031785	AT3G12900	2-oxoglutarate (2OG) and Fe(II)-dependent oxygenase superfamily protein	Q9LHN8	F6H1_ARATH Feruloyl CoA ortho-hydroxylase 1 OS=Arabidopsis thaliana GN=F6'H1 PE=1 SV=1	B9RI27	B9RI27_RICCO Leucoanthocyanidin dioxygenase, putative OS=Ricinus communis GN=RCOM_1575720 PE=4 SV=1	osa:4330843	Os02g0767300; hypothetical protein ; K05278 flavonol synthase [EC:1.14.11.23]	PF03171.15|2OG-FeII_Oxy; PF14226.1|DIOX_N	IPR005123|Oxoglutarate/iron-dependent dioxygenase; IPR026992|Non-haem dioxygenase N-terminal domain	GO:0016706|oxidoreductase activity, acting on paired donors, with incorporation or reduction of molecular oxygen, 2-oxoglutarate as one donor, and incorporation of one atom each of oxygen into both donors ; GO:0055114|oxidation-reduction process ; GO:0016491|oxidoreductase activity	230	0.135243	0.135243	0.660159	1	0.877082	4.59102	6.59102	10.591	5.68963	10.7032	2	3	0.0430948	6.87431	5.40769	5.39395	1.15466	-0.569256	-0.585407	1.46661	1.48035	0.0137404	3.98804	4.0254	0.037363	1.54931	1.55991	0.0120913	1	1	0
Gh_A01G0270	A01	+	3037482	3038597	AT3G12900	2-oxoglutarate (2OG) and Fe(II)-dependent oxygenase superfamily protein	Q9LHN8	F6H1_ARATH Feruloyl CoA ortho-hydroxylase 1 OS=Arabidopsis thaliana GN=F6'H1 PE=1 SV=1	M5WMS7	M5WMS7_PRUPE Uncharacterized protein OS=Prunus persica GN=PRUPE_ppa007382mg PE=4 SV=1	ath:AT1G77330	1-aminocyclopropane-1-carboxylate oxidase, putative / ACC oxidase, putative ; K05933 aminocyclopropanecarboxylate oxidase [EC:1.14.17.4]	PF03171.15|2OG-FeII_Oxy; PF14226.1|DIOX_N	IPR005123|Oxoglutarate/iron-dependent dioxygenase; IPR026992|Non-haem dioxygenase N-terminal domain	GO:0016706|oxidoreductase activity, acting on paired donors, with incorporation or reduction of molecular oxygen, 2-oxoglutarate as one donor, and incorporation of one atom each of oxygen into both donors ; GO:0055114|oxidation-reduction process ; GO:0016491|oxidoreductase activity	231	0.0261499	0.0261499	0.47798	1	0.967175	-0.338656	1.66134	5.66134	0.759956	44.1962	2	3	0.00594726	5.64616	4.12869	4.80643	1.03362	-0.962591	-0.0710304	1.51747	0.839727	-0.67774	9.38392	5.19281	-4.1911	2.59116	1.85788	1.60606	1	0	0
Gh_A01G0272	A01	-	3062731	3064051	AT3G12900	2-oxoglutarate (2OG) and Fe(II)-dependent oxygenase superfamily protein	Q9C899	F6H2_ARATH Feruloyl CoA ortho-hydroxylase 2 OS=Arabidopsis thaliana GN=F6'H2 PE=1 SV=1	B9H637	B9H637_POPTR Predicted protein OS=Populus trichocarpa GN=POPTRDRAFT_558746 PE=3 SV=1	osa:4330843	Os02g0767300; hypothetical protein ; K05278 flavonol synthase [EC:1.14.11.23]	PF03171.15|2OG-FeII_Oxy; PF14226.1|DIOX_N	IPR005123|Oxoglutarate/iron-dependent dioxygenase; IPR026992|Non-haem dioxygenase N-terminal domain	GO:0016706|oxidoreductase activity, acting on paired donors, with incorporation or reduction of molecular oxygen, 2-oxoglutarate as one donor, and incorporation of one atom each of oxygen into both donors ; GO:0055114|oxidation-reduction process ; GO:0016491|oxidoreductase activity	233	0.0238973	0.0238973	1.20681	1	0.988119	-0.608891	1.39111	5.39111	0.489722	124.749	2	3	0.00129507	7.21366	4.83089	5.56012	1.102	-0.849647	-0.252357	2.38277	1.65354	-0.72923	15.4137	10.6964	-4.71726	3.22679	2.75775	1.74375	1	1	0
Gh_A01G0273	A01	+	3066416	3067967	AT3G12900	2-oxoglutarate (2OG) and Fe(II)-dependent oxygenase superfamily protein	Q9LHN8	F6H1_ARATH Feruloyl CoA ortho-hydroxylase 1 OS=Arabidopsis thaliana GN=F6'H1 PE=1 SV=1	B9H637	B9H637_POPTR Predicted protein OS=Populus trichocarpa GN=POPTRDRAFT_558746 PE=3 SV=1	ath:AT1G77330	1-aminocyclopropane-1-carboxylate oxidase, putative / ACC oxidase, putative ; K05933 aminocyclopropanecarboxylate oxidase [EC:1.14.17.4]	PF03171.15|2OG-FeII_Oxy; PF14226.1|DIOX_N	IPR005123|Oxoglutarate/iron-dependent dioxygenase; IPR026992|Non-haem dioxygenase N-terminal domain	GO:0016706|oxidoreductase activity, acting on paired donors, with incorporation or reduction of molecular oxygen, 2-oxoglutarate as one donor, and incorporation of one atom each of oxygen into both donors ; GO:0055114|oxidation-reduction process ; GO:0016491|oxidoreductase activity	234	0.0205805	0.0205805	1.20576	1	0.989759	-1.05715	0.942845	4.94285	0.0414576	144.968	2	3	0.00103639	7.21836	4.83089	5.57709	1.09951	-0.855229	-0.244276	2.38747	1.64126	-0.746204	16.6421	11.4406	-5.2015	3.32577	2.8437	1.85988	1	1	0
Gh_A01G0277	A01	-	3101764	3102936	AT4G25210	DNA-binding storekeeper protein-related transcriptional regulator	Q9SB42	MDA1_ARATH Mediator-associated protein 1 OS=Arabidopsis thaliana GN=At4g25210 PE=1 SV=1	B9RXV5	B9RXV5_RICCO Transcription regulator, putative OS=Ricinus communis GN=RCOM_0906550 PE=4 SV=1			PF04504.9|DUF573	IPR007592|Protein of unknown function DUF573		238	0.0509182	0.0509182	0.292556	1	0.895573	1.66047	3.66047	7.66047	2.75908	12.864	2	3	0.033746	13.7188	12.7429	12.7129	1.1543	-0.55091	-0.603393	0.975863	1.0059	0.030035	4.32466	4.45777	0.133104	1.64225	1.67745	0.0445346	0	1	0
Gh_A01G0282	A01	-	3310806	3312464	AT1G17100	SOUL heme-binding family protein	Q9Y5Z4	HEBP2_HUMAN Heme-binding protein 2 OS=Homo sapiens GN=HEBP2 PE=1 SV=1	M5WV08	M5WV08_PRUPE Uncharacterized protein OS=Prunus persica GN=PRUPE_ppa010934mg PE=4 SV=1			PF04832.7|SOUL	IPR006917|SOUL haem-binding protein		243	0.484504	0.484504	1.7474	1	0.833637	8.41918	10.4192	14.4192	9.5178	7.51645	2	3	0.0678553	7.85236	5.16993	6.76812	0.930456	-1.05742	0.126962	2.68243	1.08423	-1.5982	3.85372	1.55767	-2.29605	1.51056	0.663162	0.977287	1	0	0
Gh_A01G0293	A01	+	3698162	3700047	AT3G14690	cytochrome P450, family 72, subfamily A, polypeptide 15	Q05047	C72A1_CATRO Secologanin synthase OS=Catharanthus roseus GN=CYP72A1 PE=2 SV=1	B9N7U0	B9N7U0_POPTR Cytochrome P450 OS=Populus trichocarpa GN=CYP72A43 PE=2 SV=1	sbi:SORBI_03g028720	SORBIDRAFT_03g028720; hypothetical protein ; K07424 cytochrome P450, family 3, subfamily A [EC:1.14.14.1]	PF00067.17|p450; PB008579|Pfam-B_8579	IPR001128|Cytochrome P450; IPR002401|Cytochrome P450, E-class, group I; IPR017972|Cytochrome P450, conserved site	GO:0009055|electron carrier activity ; GO:0020037|heme binding ; GO:0016705|oxidoreductase activity, acting on paired donors, with incorporation or reduction of molecular oxygen ; GO:0005506|iron ion binding ; GO:0055114|oxidation-reduction process	250	0.430963	0.430963	3.61655	1	0.928502	8.06787	10.0679	14.0679	9.16648	19.4795	2	3	0.0191181	6.47564	3.62869	2.5	1.11003	-0.279558	-0.830471	2.84695	3.97564	1.12869	4.3367	6.05602	1.71932	1.64547	2.04416	0.735071	1	1	0
Gh_A01G0295	A01	-	3711924	3712247	AT1G76065	LYR family of Fe/S cluster biogenesis protein	Q32LM5	LYRM2_BOVIN LYR motif-containing protein 2 OS=Bos taurus GN=LYRM2 PE=3 SV=1	Q9LQR2	Q9LQR2_ARATH LYR family of Fe/S cluster biogenesis protein OS=Arabidopsis thaliana GN=AT1G76065 PE=4 SV=1			PF05347.10|Complex1_LYR	IPR008011|Complex 1 LYR protein; IPR026868|LYR motif-containing protein 2		252	0.0194855	0.0194855	0.817011	1	0.98569	-1.22118	0.778816	4.77882	-0.122572	103.323	2	3	0.0017118	7.67823	6.13777	5.79436	1.13767	-0.397694	-0.739972	1.54045	1.88387	0.343414	11.0355	13.4957	2.46015	2.7976	3.05563	1.04165	1	1	0
Gh_A01G0302	A01	+	3970857	3972100	AT1G60360	RING/U-box superfamily protein	Q8LPN7	RNG1L_ARATH E3 ubiquitin-protein ligase RING1-like OS=Arabidopsis thaliana GN=At3g19950 PE=2 SV=1	B9GU61	B9GU61_POPTR Predicted protein OS=Populus trichocarpa GN=POPTRDRAFT_754603 PE=4 SV=1	vvi:100262515	GSVIVT00015359001; hypothetical protein LOC100262515 ; K11982 E3 ubiquitin-protein ligase RNF115/126 [EC:6.3.2.19]	PF13639.1|zf-RING_2; PF14369.1|zf-RING_3	IPR001841|Zinc finger, RING-type	GO:0005515|protein binding ; GO:0008270|zinc ion binding	255	0.0901832	0.0901832	0.46528	1	0.883705	3.37534	5.37534	9.37534	4.47395	11.3982	2	3	0.0396592	6.64205	6.93074	5.5701	0.364186	0.766867	-1.13105	-0.288687	1.07196	1.36064	-0.961312	3.56955	4.53086	0.390074	1.42523	1.69643	0	1	1
Gh_A01G0305	A01	+	3992054	3993529	AT3G02660	Tyrosyl-tRNA synthetase, class Ib, bacterial/mitochondrial	Q6MC06	SYY_PARUW Tyrosine--tRNA ligase OS=Protochlamydia amoebophila (strain UWE25) GN=tyrS PE=3 SV=1	K7M864	K7M864_SOYBN Uncharacterized protein OS=Glycine max PE=3 SV=1	vvi:100246653	hypothetical protein LOC100246653 ; K01866 tyrosyl-tRNA synthetase [EC:6.1.1.1]	PF01479.20|S4; PF00579.20|tRNA-synt_1b	IPR001412|Aminoacyl-tRNA synthetase, class I, conserved site; IPR002305|Aminoacyl-tRNA synthetase, class Ic; IPR002307|Tyrosine-tRNA ligase; IPR002942|RNA-binding S4 domain; IPR024088|Tyrosine-tRNA ligase, bacterial-type	GO:0003723|RNA binding ; GO:0005524|ATP binding ; GO:0006437|tyrosyl-tRNA aminoacylation; GO:0005737|cytoplasm ; GO:0000166|nucleotide binding ; GO:0006418|tRNA aminoacylation for protein translation ; GO:0004812|aminoacyl-tRNA ligase activity ; GO:0004831|tyrosine-tRNA ligase activity	257	0.0827263	0.0827263	1.47502	1	0.966349	3.11642	5.11642	9.11642	4.21503	43.0753	2	3	0.006173	8.37186	6.23495	5.91763	1.14651	-0.454395	-0.692119	2.13692	2.45423	0.317318	7.42961	8.53285	1.10325	2.29705	2.47088	0.455345	1	1	0
Gh_A01G0309	A01	-	4038651	4040456	AT3G14750				M5X1E1	M5X1E1_PRUPE Uncharacterized protein OS=Prunus persica GN=PRUPE_ppa009145mg PE=4 SV=1	bmy:Bm1_51435	Myosin tail family protein; K10352 myosin heavy chain	PB002040|Pfam-B_2040			259	0.0103391	0.0103391	0.364808	1	0.982995	-3.12239	-1.12239	2.87761	-2.02377	86.7105	2	3	0.00221746	10.3026	9.06409	9.24242	1.14441	-0.705383	-0.439032	1.23847	1.06015	-0.178328	12.1799	10.4262	-1.75379	2.9239	2.7251	0.750201	1	1	0
Gh_A01G0319	A01	-	4394482	4395218	AT1G53490	RING/U-box superfamily protein			M5WU95	M5WU95_PRUPE Uncharacterized protein OS=Prunus persica GN=PRUPE_ppa009152mg PE=4 SV=1	ath:AT1G53490	DNA binding ; K10639 E3 ubiquitin-protein ligase CCNP1IP1 [EC:6.3.2.19]				265	0.0311671	0.0311671	0.492145	1	0.962003	0.187898	2.1879	6.1879	1.28651	37.9763	2	3	0.00740682	4.93054	6.40227	6.05492	-1.12489	0.788206	0.336683	-1.47172	-1.12437	0.347352	-8.33639	-6.36886	1.96753	2.44152	2.10598	0.842264	1	1	0
Gh_A01G0323	A01	+	4446747	4449972	AT1G78630	Ribosomal protein L13 family protein	Q9SYL9	RK13_ARATH 50S ribosomal protein L13, chloroplastic OS=Arabidopsis thaliana GN=RPL13 PE=2 SV=1	M4CVX6	M4CVX6_BRARP Uncharacterized protein OS=Brassica rapa subsp. pekinensis GN=Bra008373 PE=3 SV=1	vvi:100248623	GSVIVT00027910001; hypothetical protein LOC100248623 ; K02871 large subunit ribosomal protein L13	PF00572.13|Ribosomal_L13	IPR005822|Ribosomal protein L13; IPR023563|Ribosomal protein L13, conserved site	GO:0005840|ribosome ; GO:0006412|translation ; GO:0003735|structural constituent of ribosome	268	0.164272	0.164272	1.0384	1	0.905082	5.17437	7.17437	11.1744	6.27298	14.3032	2	3	0.0292429	8.42039	6.86034	6.33688	1.12053	-0.31879	-0.80174	1.56005	2.08351	0.523461	3.84909	5.14062	1.29152	1.50921	1.84579	0.542075	1	1	0
Gh_A01G0324	A01	-	4450572	4453226	AT1G78710	TRICHOME BIREFRINGENCE-LIKE 42			M5WFV4	M5WFV4_PRUPE Uncharacterized protein OS=Prunus persica GN=PRUPE_ppa007592mg PE=4 SV=1			PF14416.1|PMR5N; PF13839.1|PC-Esterase	IPR025846|PMR5 N-terminal domain; IPR026057|PC-Esterase		269	0.193219	0.193219	0.618894	1	0.81268	5.66128	7.66128	11.6613	6.75989	6.50768	2	3	0.0810731	9.3332	8.57198	7.7478	0.986504	0.0264664	-1.01297	0.761222	1.5854	0.824178	1.73175	3.60673	1.87498	0.740539	1.43666	0.802787	0	1	0
Gh_A01G0328	A01	-	4581364	4591261	AT5G44700	Leucine-rich repeat transmembrane protein kinase	C0LGN2	Y3148_ARATH Probable leucine-rich repeat receptor-like serine/threonine-protein kinase At3g14840 OS=Arabidopsis thaliana GN=LRR-RLK PE=1 SV=1	F6H2L4	F6H2L4_VITVI Putative uncharacterized protein OS=Vitis vinifera GN=VIT_19s0014g00500 PE=4 SV=1	ath:AT1G14370	APK2A; APK2A (PROTEIN KINASE 2A); kinase ; K00924	PB012106|Pfam-B_12106; PB011516|Pfam-B_11516; PB001059|Pfam-B_1059; PB003458|Pfam-B_3458; PF13855.1|LRR_8; PF00069.20|Pkinase; PF11721.3|Malectin; PB002673|Pfam-B_2673; PB002910|Pfam-B_2910	IPR000719|Protein kinase domain; IPR002290|Serine/threonine- / dual specificity protein kinase, catalytic domain; IPR008271|Serine/threonine-protein kinase, active site; IPR020635|Tyrosine-protein kinase, catalytic domain; IPR021720|Malectin	GO:0004713|protein tyrosine kinase activity; GO:0005524|ATP binding ; GO:0004674|protein serine/threonine kinase activity ; GO:0004672|protein kinase activity ; GO:0006468|protein phosphorylation	271	0.665351	0.665351	3.81128	1	0.895255	9.37075	11.3707	15.3707	10.4694	12.8206	2	3	0.0338998	6.53623	2.82193	3.11441	1.1518	-0.646713	-0.505089	3.71431	3.42182	-0.292481	4.55357	4.195	-0.358569	1.70228	1.60713	0.128622	1	1	0
Gh_A01G0329	A01	+	4613492	4621111	AT1G53440	Leucine-rich repeat transmembrane protein kinase	C0LGG8	Y5343_ARATH Probable LRR receptor-like serine/threonine-protein kinase At1g53430 OS=Arabidopsis thaliana GN=At1g53430 PE=1 SV=1	M5WZZ0	M5WZZ0_PRUPE Uncharacterized protein OS=Prunus persica GN=PRUPE_ppa000854mg PE=4 SV=1	ath:AT1G14370	APK2A; APK2A (PROTEIN KINASE 2A); kinase ; K00924	PB012106|Pfam-B_12106; PB011516|Pfam-B_11516; PB001059|Pfam-B_1059; PF00560.28|LRR_1; PF07714.12|Pkinase_Tyr; PB003458|Pfam-B_3458; PF13855.1|LRR_8; PF11721.3|Malectin; PB002673|Pfam-B_2673; PB002910|Pfam-B_2910	IPR000225|Armadillo; IPR000719|Protein kinase domain; IPR001245|Serine-threonine/tyrosine-protein kinase catalytic domain; IPR001611|Leucine-rich repeat; IPR002290|Serine/threonine- / dual specificity protein kinase, catalytic domain; IPR008271|Serine/threonine-protein kinase, active site; IPR020635|Tyrosine-protein kinase, catalytic domain; IPR021720|Malectin	GO:0004713|protein tyrosine kinase activity; GO:0005524|ATP binding ; GO:0005515|protein binding ; GO:0004674|protein serine/threonine kinase activity ; GO:0004672|protein kinase activity ; GO:0006468|protein phosphorylation	272	0.0182334	0.0182334	1.05922	1	0.989672	-1.42043	0.579566	4.57957	-0.321822	143.73	2	3	0.00104966	9.61613	8.08716	7.37593	1.09757	-0.238121	-0.859445	1.52897	2.2402	0.711232	11.3231	16.5902	5.26717	2.83048	3.32174	1.87493	1	1	0
Gh_A01G0343	A01	+	4825885	4827479	AT3G14420	Aldolase-type TIM barrel family protein	Q9LRR9	GLO1_ARATH Peroxisomal (S)-2-hydroxy-acid oxidase GLO1 OS=Arabidopsis thaliana GN=GLO1 PE=1 SV=1	M4CNK5	M4CNK5_BRARP Uncharacterized protein OS=Brassica rapa subsp. pekinensis GN=Bra005793 PE=4 SV=1	vvi:100244701	GSVIVT00000984001; hypothetical protein LOC100244701 ; K11517 (S)-2-hydroxy-acid oxidase [EC:1.1.3.15]	PF01070.13|FMN_dh	IPR000262|FMN-dependent dehydrogenase	GO:0016491|oxidoreductase activity	275	0.107344	0.107344	0.807552	1	0.920245	3.89793	5.89793	9.89793	4.99654	17.3075	2	3	0.0225237	9.33824	7.8227	7.54889	1.14299	-0.429451	-0.713541	1.51554	1.78935	0.27381	4.6257	5.46141	0.835718	1.7207	1.91853	0.33288	1	1	0
Gh_A01G0344	A01	-	4842427	4843809	AT1G53380	Plant protein of unknown function (DUF641)			B9I1S2	B9I1S2_POPTR Predicted protein OS=Populus trichocarpa GN=POPTRDRAFT_728288 PE=4 SV=1	ppp:PHYPADRAFT_79481	hypothetical protein ; K06636 structural maintenance of chromosome 1	PB001559|Pfam-B_1559; PF04859.7|DUF641	IPR006943|Domain of unknown function DUF641, plant		276	0.0567041	0.0567041	0.659989	1	0.94845	1.98334	3.98334	7.98334	3.08196	27.5979	2	3	0.0117042	9.20408	8.24574	7.43706	1.02701	-0.0563971	-0.970608	0.958341	1.76702	0.80868	4.02451	7.42053	3.39602	1.55966	2.29552	1.37073	0	1	0
Gh_A01G0349	A01	+	4921792	4923891	AT1G53400	Ubiquitin domain-containing protein	Q4V8W7	UBTD1_DANRE Ubiquitin domain-containing protein 1 OS=Danio rerio GN=ubtd1 PE=2 SV=1	B9I1R9	B9I1R9_POPTR Predicted protein OS=Populus trichocarpa GN=POPTRDRAFT_834085 PE=4 SV=1						279	0.0236383	0.0236383	0.27461	1	0.948352	-0.641592	1.35841	5.35841	0.45702	27.543	2	3	0.0117375	9.07252	8.02572	8.15573	1.14718	-0.687524	-0.459657	1.0468	0.916791	-0.130011	6.80858	5.96297	-0.845614	2.18844	2.02523	0.337357	1	0	0
Gh_A01G0350	A01	-	4924491	4931629	AT1G78650	DNA-directed DNA polymerases	Q9EQ28	DPOD3_MOUSE DNA polymerase delta subunit 3 OS=Mus musculus GN=Pold3 PE=1 SV=2	F6H1W6	F6H1W6_VITVI Putative uncharacterized protein OS=Vitis vinifera GN=VIT_19s0014g00990 PE=4 SV=1	ath:AT1G78650	POLD3; POLD3 ; K03504 DNA polymerase delta subunit 3	PF09507.5|CDC27	IPR019038|DNA polymerase subunit Cdc27	GO:0005634|nucleus ; GO:0006260|DNA replication	280	0.0182687	0.0182687	0.312953	1	0.964975	-1.41462	0.585381	4.58538	-0.316007	41.3263	2	3	0.00655497	6.53077	5.62869	5.35712	1.12615	-0.34207	-0.784078	0.902076	1.17365	0.271571	6.67404	8.68327	2.00923	2.16373	2.49294	0.859849	0	1	0
Gh_A01G0356	A01	-	5278765	5279273												284	0.0923324	0.0923324	0.658757	1	0.915903	3.44599	5.44599	9.44599	4.54461	16.3366	2	3	0.0243877	8.9857	7.60305	7.38399	1.14548	-0.446618	-0.698862	1.38265	1.60171	0.219061	4.55025	5.27117	0.72092	1.70143	1.87584	0.281449	1	1	0
Gh_A01G0360	A01	+	5334151	5337014	AT1G78700	BES1/BZR1 homolog 4	Q9ZV88	BEH4_ARATH BES1/BZR1 homolog protein 4 OS=Arabidopsis thaliana GN=BEH4 PE=1 SV=1	M5WG65	M5WG65_PRUPE Uncharacterized protein OS=Prunus persica GN=PRUPE_ppa008637mg PE=4 SV=1			PF05687.8|DUF822	IPR008540|BZR1, transcriptional repressor		287	0.10421	0.10421	0.481101	1	0.870036	3.80903	5.80903	9.80903	4.90764	10.0416	2	3	0.0468529	9.71389	8.45262	8.46961	1.15462	-0.58905	-0.565571	1.26126	1.24428	-0.016983	3.90707	3.85446	-0.0526088	1.52607	1.51078	0.0171181	1	1	0
Gh_A01G0361	A01	-	5347017	5350503	AT1G29800	RING/FYVE/PHD-type zinc finger family protein	Q9URW6	YIE2_SCHPO SH3 domain-containing protein PJ696.02 OS=Schizosaccharomyces pombe (strain 972 / ATCC 24843) GN=SPAPJ696.02 PE=1 SV=1	E0CS58	E0CS58_VITVI Putative uncharacterized protein OS=Vitis vinifera GN=VIT_19s0014g00860 PE=4 SV=1	xla:100158302	hypothetical protein LOC100158302 ; K12482 RUN and FYVE domain-containing protein 1	PF04366.7|DUF500; PF01363.16|FYVE	IPR000306|FYVE zinc finger; IPR007461|Ysc84 actin-binding domain; IPR017455|Zinc finger, FYVE-related	GO:0046872|metal ion binding	288	0.100754	0.100754	1.63616	1	0.963052	3.70785	5.70785	9.70785	4.80646	39.0979	2	3	0.00710202	10.1063	7.5127	9.73893	0.703264	-1.14477	0.441504	2.59359	0.367363	-2.22623	8.17092	1.15735	-7.01357	2.41628	0.480291	2.22525	1	0	1
Gh_A01G0366	A01	+	5476124	5478092	AT1G64810	Arabidopsis thaliana protein of unknown function (DUF794)	Q9XIR4	APO1_ARATH APO protein 1, chloroplastic OS=Arabidopsis thaliana GN=APO1 PE=2 SV=1	M5X196	M5X196_PRUPE Uncharacterized protein OS=Prunus persica GN=PRUPE_ppa005803mg PE=4 SV=1			PF05634.6|APO_RNA-bind	IPR023342|APO domain	GO:0003723|RNA binding	291	0.0479219	0.0479219	0.487705	1	0.941044	1.47852	3.47852	7.47852	2.57714	23.9427	2	3	0.014315	8.08096	6.78854	6.75042	1.15433	-0.552006	-0.602329	1.29242	1.33054	0.0381164	5.90388	6.078	0.174119	2.01307	2.04859	0.0590559	1	1	0
Gh_A01G0370	A01	+	5501132	5502655	AT3G24730	mRNA splicing factor, thioredoxin-like U5 snRNP	Q9NX01	TXN4B_HUMAN Thioredoxin-like protein 4B OS=Homo sapiens GN=TXNL4B PE=1 SV=1	M5X0R7	M5X0R7_PRUPE Uncharacterized protein OS=Prunus persica GN=PRUPE_ppa012017mg PE=4 SV=1			PF02966.11|DIM1	IPR004123|mRNA splicing factor, thioredoxin-like U5 snRNP	GO:0005681|spliceosomal complex ; GO:0007067|mitosis	292	0.11189	0.11189	0.396088	1	0.830507	4.02237	6.02237	10.0224	5.12098	7.34992	2	3	0.0697795	8.84977	8.0107	7.59027	1.09089	-0.21762	-0.87327	0.839073	1.2595	0.420431	2.50844	3.76533	1.25689	1.0602	1.48452	0.526152	0	1	0
Gh_A01G0372	A01	-	5513147	5514857	AT1G78780	pathogenesis-related family protein	P16273	PRPX_HORVU Pathogen-related protein OS=Hordeum vulgare PE=2 SV=2	I1M2Z6	I1M2Z6_SOYBN Uncharacterized protein OS=Glycine max PE=4 SV=1			PB003940|Pfam-B_3940			294	1.5209	1.5209	10.4458	1	0.912641	11.851	13.851	17.851	12.9496	15.6705	2	3	0.0258204	7.88132	4.92587	1	0.949849	0.0937056	-1.04355	2.95545	6.88132	3.92587	2.39647	5.57984	3.18336	1.01692	1.94446	1.30134	0	1	1
Gh_A01G0377	A01	+	5557918	5560470	AT1G53320	tubby like protein 7	Q93VI8	TLP7_ARATH Tubby-like F-box protein 7 OS=Arabidopsis thaliana GN=TULP7 PE=2 SV=1	F6H2M7	F6H2M7_VITVI Putative uncharacterized protein OS=Vitis vinifera GN=VIT_19s0014g01250 PE=4 SV=1	cfa:481758	TEAD3; TEA domain family member 3 ; K09448 TEA domain family member 1/3/4	PF00646.28|F-box; PF01167.13|Tub	IPR000007|Tubby, C-terminal; IPR001810|F-box domain; IPR018066|Tubby, C-terminal, conserved site	GO:0005515|protein binding	299	0.0583505	0.0583505	0.310508	1	0.887248	2.06921	4.06921	8.06921	3.16782	11.8036	2	3	0.0378603	11.8873	10.9674	10.796	1.14233	-0.425155	-0.717171	0.919849	1.09121	0.171364	3.80798	4.51739	0.709412	1.49714	1.69295	0.276352	0	1	0
Gh_A01G0378	A01	-	5568036	5569896	AT2G42680	multiprotein bridging factor 1A	Q9SJI8	MBF1A_ARATH Multiprotein-bridging factor 1a OS=Arabidopsis thaliana GN=MBF1A PE=2 SV=1	A5BHJ0	A5BHJ0_VITVI Putative uncharacterized protein OS=Vitis vinifera GN=VIT_12s0028g02020 PE=4 SV=1	vvi:100245498	GSVIVT00018751001; hypothetical protein LOC100245498 ; K03627 putative transcription factor	PF01381.17|HTH_3; PF08523.5|MBF1	IPR001387|Cro/C1-type helix-turn-helix domain; IPR013729|Multiprotein bridging factor 1, N-terminal	GO:0043565|sequence-specific DNA binding	300	0.00500176	0.00500176	0.362089	1	0.991712	-5.30082	-3.30082	0.699178	-4.20221	179.481	2	3	0.000754551	13.8887	12.6841	12.7783	1.15185	-0.646205	-0.50564	1.20464	1.11047	-0.0941744	17.0332	15.7016	-1.33159	3.35578	3.25067	0.560462	1	1	0
Gh_A01G0385	A01	+	5920833	5936388	AT3G14920	Peptide-N4-(N-acetyl-beta-glucosaminyl)asparagine amidase A protein	P81898	PNAA_PRUDU Peptide-N4-(N-acetyl-beta-glucosaminyl)asparagine amidase A OS=Prunus dulcis PE=1 SV=2	F6H2N2	F6H2N2_VITVI Putative uncharacterized protein OS=Vitis vinifera GN=VIT_19s0014g01330 PE=2 SV=1	vvi:100252130	hypothetical protein LOC100252130 ; K01599 uroporphyrinogen decarboxylase [EC:4.1.1.37]	PF12222.3|PNGaseA; PF01208.12|URO-D	IPR000257|Uroporphyrinogen decarboxylase (URO-D); IPR021102|Peptide-N4-(N-acetyl-beta-glucosaminyl)asparagine amidase A	GO:0004853|uroporphyrinogen decarboxylase activity ; GO:0006779|porphyrin-containing compound biosynthetic process	304	0.123209	0.123209	0.833857	1	0.911345	4.31146	6.31146	10.3115	5.41007	15.4195	2	3	0.0263971	10.6492	9.34379	8.74284	1.09846	-0.240933	-0.857523	1.30542	1.90637	0.60095	3.71901	5.43106	1.71205	1.47069	1.9118	0.73187	1	1	0
Gh_A01G0386	A01	-	5942644	5943216	AT2G42610	Protein of unknown function (DUF640)			B9N975	B9N975_POPTR Predicted protein OS=Populus trichocarpa GN=POPTRDRAFT_585775 PE=4 SV=1			PF04852.7|DUF640	IPR006936|Domain of unknown function DUF640		305	0.886216	0.886216	4.81616	1	0.889595	10.2307	12.2307	16.2307	11.3293	12.0863	2	3	0.0366846	10.4711	6.97537	6.09615	1.13368	-0.376875	-0.7568	3.49572	4.37494	0.879223	3.71336	4.64732	0.933962	1.469	1.72618	0.377558	1	1	0
Gh_A01G0388	A01	+	5986216	5987538	AT1G78850	D-mannose binding lectin protein with Apple-like carbohydrate-binding domain	Q39688	EP1G_DAUCA Epidermis-specific secreted glycoprotein EP1 OS=Daucus carota GN=EP1 PE=1 SV=1	I0B675	I0B675_GOSHI Epidermis-specific secreted glycoprotein EP1-like protein OS=Gossypium hirsutum PE=2 SV=1			PF08276.6|PAN_2; PF01453.19|B_lectin	IPR001480|Bulb-type lectin domain; IPR003609|Apple-like; IPR013227|PAN-2 domain		306	4.43534	4.43534	13.9544	1	0.809293	15.0619	17.0619	21.0619	16.1605	6.36546	2	3	0.083282	9.26212	3.74593	2.08496	1.12614	-0.342031	-0.784108	5.5162	7.17716	1.66096	2.61925	3.40792	0.788673	1.10208	1.37453	0.311684	0	1	0
Gh_A01G0391	A01	+	6172368	6175298	AT1G78870	ubiquitin-conjugating enzyme 35	Q94A97	UBC35_ARATH Ubiquitin-conjugating enzyme E2 35 OS=Arabidopsis thaliana GN=UBC35 PE=1 SV=1	F8RWT2	F8RWT2_HEVBR Protein binding/ubiquitin-protein ligase 2 OS=Hevea brasiliensis PE=2 SV=1	vvi:100255523	GSVIVT00027804001; hypothetical protein LOC100255523 ; K10580 ubiquitin-conjugating enzyme E2 N [EC:6.3.2.19]	PF00179.21|UQ_con	IPR000608|Ubiquitin-conjugating enzyme, E2; IPR023313|Ubiquitin-conjugating enzyme, active site	GO:0016881|acid-amino acid ligase activity	309	0.00658422	0.00658422	0.288918	1	0.986326	-4.47617	-2.47617	1.52383	-3.37756	108.201	2	3	0.0015989	11.1607	10.0747	10.1885	1.14944	-0.670036	-0.479408	1.08592	0.972152	-0.113773	13.3828	11.9807	-1.40213	3.04483	2.90276	0.592718	1	0	0
Gh_A01G0396	A01	-	6269378	6279470	AT1G12740	cytochrome P450, family 87, subfamily A, polypeptide 2	Q7XU38	C87A3_ORYSJ Cytochrome P450 87A3 OS=Oryza sativa subsp. japonica GN=CYP87A3 PE=2 SV=3	B9R8M6	B9R8M6_RICCO Cytochrome P450, putative OS=Ricinus communis GN=RCOM_1600950 PE=3 SV=1	ath:AT4G36380	ROT3; ROT3 (ROTUNDIFOLIA 3); oxygen binding / steroid hydroxylase ; K12637 cytochrome P450, family 90, subfamily C, polypeptide 1 [EC:1.14.-.-]	PF00067.17|p450	IPR001128|Cytochrome P450; IPR002403|Cytochrome P450, E-class, group IV	GO:0009055|electron carrier activity ; GO:0020037|heme binding ; GO:0016705|oxidoreductase activity, acting on paired donors, with incorporation or reduction of molecular oxygen ; GO:0005506|iron ion binding ; GO:0004497|monooxygenase activity; GO:0055114|oxidation-reduction process	313	0.0971563	0.0971563	1.03664	1	0.943766	3.59877	5.59877	9.59877	4.69738	25.1744	2	3	0.013335	8.07378	9.88099	10.0816	-1.14994	0.484266	0.665675	-1.8072	-2.00782	-0.200613	-5.79792	-6.44153	-0.643611	1.991	2.11995	0.247456	1	1	0
Gh_A01G0397	A01	-	6324018	6325847	AT1G53270	ABC-2 type transporter family protein	Q9MAH4	AB10G_ARATH ABC transporter G family member 10 OS=Arabidopsis thaliana GN=ABCG10 PE=3 SV=1	M5WW72	M5WW72_PRUPE Uncharacterized protein OS=Prunus persica GN=PRUPE_ppa016488mg PE=4 SV=1	mmu:192663	Abcg4; ATP-binding cassette, sub-family G (WHITE), member 4 ; K05680 ATP-binding cassette, subfamily G (WHITE), member 4	PB000076|Pfam-B_76; PF01061.19|ABC2_membrane; PB018733|Pfam-B_18733; PB001749|Pfam-B_1749; PB007462|Pfam-B_7462; PF00005.22|ABC_tran	IPR003439|ABC transporter-like; IPR003593|AAA+ ATPase domain; IPR013525|ABC-2 type transporter; IPR017871|ABC transporter, conserved site	GO:0016020|membrane ; GO:0005524|ATP binding ; GO:0000166|nucleotide binding ; GO:0017111|nucleoside-triphosphatase activity; GO:0016887|ATPase activity	314	4.33793	4.33793	16.1248	1	0.838586	14.9953	16.9953	20.9953	16.0939	7.79289	2	3	0.0648501	2.5	10.046	9.10154	-1.14706	0.688394	0.458664	-7.54603	-6.60154	0.944483	-3.62307	-3.1696	0.453475	1.44166	1.29674	0.166853	1	0	0
Gh_A01G0413	A01	-	6515216	6520383	AT1G73170	P-loop containing nucleoside triphosphate hydrolases superfamily protein	P51281	YCF45_PORPU Uncharacterized protein ycf45 OS=Porphyra purpurea GN=ycf45 PE=3 SV=1	E0CSB8	E0CSB8_VITVI Putative uncharacterized protein OS=Vitis vinifera GN=VIT_19s0014g01660 PE=4 SV=1			PF00004.24|AAA; PB000857|Pfam-B_857	IPR003593|AAA+ ATPase domain; IPR003959|ATPase, AAA-type, core	GO:0005524|ATP binding ; GO:0000166|nucleotide binding ; GO:0017111|nucleoside-triphosphatase activity	323	0.0320901	0.0320901	0.4468	1	0.956907	0.275454	2.27545	6.27545	1.37407	33.3082	2	3	0.00894571	8.55969	7.17575	7.45929	1.13278	-0.76032	-0.372458	1.38395	1.1004	-0.283546	7.72563	6.14279	-1.58284	2.34592	2.06158	0.674458	1	1	0
Gh_A01G0414	A01	+	6598141	6599481	AT3G15030	TCP family transcription factor 4	Q8LPR5	TCP4_ARATH Transcription factor TCP4 OS=Arabidopsis thaliana GN=TCP4 PE=2 SV=1	C9EHU4	C9EHU4_PONTR TCP4 OS=Poncirus trifoliata PE=2 SV=1			PF03634.8|TCP	IPR005333|Transcription factor, TCP; IPR017887|Transcription factor TCP subgroup		324	0.250864	0.250864	0.828393	1	0.818301	6.44454	8.44454	12.4445	7.54315	6.75539	2	3	0.0774516	8.60381	7.04522	6.97592	1.15388	-0.539296	-0.614586	1.55859	1.6279	0.0693061	3.11181	3.25018	0.138373	1.27731	1.32346	0.0463797	0	1	0
Gh_A01G0417	A01	-	6636653	6639683	AT1G53210	sodium/calcium exchanger family protein / calcium-binding EF hand family protein	Q99385	VCX1_YEAST Vacuolar calcium ion transporter OS=Saccharomyces cerevisiae (strain ATCC 204508 / S288c) GN=VCX1 PE=1 SV=1	Q8L636	Q8L636_ARATH Calcium-binding EF-hand domain-containing protein OS=Arabidopsis thaliana GN=AT1G53210 PE=2 SV=1	sce:YDL128W	VCX1; Vacuolar H+/Ca2+ exchanger involved in control of cytosolic Ca2+ concentration; has similarity to sodium/calcium exchangers, including the bovine Na+/Ca2+,K+ antiporter ; K07300 Ca2+:H+ antiporter	PF01699.19|Na_Ca_ex; PF13499.1|EF-hand_7	IPR002048|EF-hand domain; IPR004837|Sodium/calcium exchanger membrane region; IPR011992|EF-hand domain pair; IPR018247|EF-Hand 1, calcium-binding site	GO:0055085|transmembrane transport ; GO:0005509|calcium ion binding ; GO:0016021|integral to membrane	327	0.314217	0.314217	2.3212	1	0.918779	7.12005	9.12005	13.1201	8.21867	16.9682	2	3	0.0231473	5.20044	3.87744	1.95345	0.932989	0.122698	-1.05569	1.323	3.24699	1.924	2.36017	5.79251	3.43234	1.00268	1.98987	1.3823	0	1	1
Gh_A01G0419	A01	-	6663713	6665323	AT3G58120	Basic-leucine zipper (bZIP) transcription factor family protein	Q9MA75	VIP1_ARATH Transcription factor VIP1 OS=Arabidopsis thaliana GN=VIP1 PE=1 SV=1	E0CSC7	E0CSC7_VITVI Putative uncharacterized protein OS=Vitis vinifera GN=VIT_19s0014g01780 PE=4 SV=1			PF07716.10|bZIP_2	IPR004827|Basic-leucine zipper domain	GO:0006355|regulation of transcription, DNA-dependent ; GO:0043565|sequence-specific DNA binding ; GO:0003700|sequence-specific DNA binding transcription factor activity	329	0.176076	0.176076	0.716461	1	0.852545	5.38256	7.38256	11.3826	6.48117	8.6726	2	3	0.0566225	11.6909	10.8632	9.94411	0.982114	0.0348598	-1.01697	0.827707	1.7468	0.919088	1.97254	4.16286	2.19032	0.844384	1.59829	0.934719	0	1	0
Gh_A01G0428	A01	+	6751289	6754474	AT3G18380	sequence-specific DNA binding transcription factors;sequence-specific DNA binding			M5WG16	M5WG16_PRUPE Uncharacterized protein OS=Prunus persica GN=PRUPE_ppa007389mg PE=4 SV=1			PB001194|Pfam-B_1194	IPR001356|Homeobox domain	GO:0006355|regulation of transcription, DNA-dependent ; GO:0043565|sequence-specific DNA binding ; GO:0003700|sequence-specific DNA binding transcription factor activity	335	0.0357878	0.0357878	0.807446	1	0.973407	0.602631	2.60263	6.60263	1.70124	54.905	2	3	0.00433671	8.29501	6.95911	6.35862	1.10045	-0.247318	-0.853134	1.3359	1.93638	0.600482	7.06167	10.2358	3.17418	2.23375	2.70163	1.29827	1	1	0
Gh_A01G0429	A01	+	6755215	6758394	AT3G15090	GroES-like zinc-binding alcohol dehydrogenase family protein	Q7T3C7	RT4I1_DANRE Reticulon-4-interacting protein 1 homolog, mitochondrial OS=Danio rerio GN=rtn4ip1 PE=2 SV=2	K4DCU0	K4DCU0_SOLLC Uncharacterized protein OS=Solanum lycopersicum GN=Solyc12g014050.1 PE=4 SV=1	ptr:456952	CRYZ; crystallin, zeta (quinone reductase) ; K00344 NADPH2:quinone reductase [EC:1.6.5.5]	PF13602.1|ADH_zinc_N_2; PF08240.7|ADH_N	IPR002085|Alcohol dehydrogenase superfamily, zinc-type; IPR013154|Alcohol dehydrogenase GroES-like; IPR020843|Polyketide synthase, enoylreductase	GO:0008270|zinc ion binding ; GO:0016747|transferase activity, transferring acyl groups other than amino-acyl groups ; GO:0055114|oxidation-reduction process ; GO:0016491|oxidoreductase activity	336	0.209383	0.209383	2.60414	1	0.951758	5.9023	7.9023	11.9023	7.00091	29.593	2	3	0.010596	5.30735	8.79894	6.66448	-0.918235	1.06545	-0.14721	-3.49158	-1.35712	2.13446	-7.63047	-2.96585	4.66463	2.3304	1.2272	1.73054	1	0	1
Gh_A01G0431	A01	-	6802851	6804141	AT3G15110				I1LV38	I1LV38_SOYBN Uncharacterized protein OS=Glycine max PE=4 SV=1			PF11282.3|DUF3082	IPR021434|Protein of unknown function DUF3082		338	0.0211545	0.0211545	1.18813	1	0.989317	-0.974634	1.02537	5.02537	0.123978	138.911	2	3	0.00110417	8.10012	6.13777	5.88616	1.14846	-0.470444	-0.678021	1.96235	2.21397	0.251614	13.492	15.2219	1.72995	3.05528	3.21064	0.739745	1	1	0
Gh_A01G0437	A01	-	6917016	6919585	AT3G15150	RING/U-box superfamily protein	Q8GYH7	NSE2_ARATH E3 SUMO-protein ligase MMS21 OS=Arabidopsis thaliana GN=MMS21 PE=1 SV=1	M5WIK7	M5WIK7_PRUPE Uncharacterized protein OS=Prunus persica GN=PRUPE_ppa010465mg PE=4 SV=1			PF11789.3|zf-Nse	IPR026846|E3 SUMO-protein ligase Nse2 (Mms21)	GO:0045842|positive regulation of mitotic metaphase/anaphase transition; GO:0034184|positive regulation of maintenance of mitotic sister chromatid cohesion; GO:0030915|Smc5-Smc6 complex ; GO:0000724|double-strand break repair via homologous recombination ; GO:0019789|SUMO ligase activity	342	0.070958	0.070958	0.600517	1	0.929103	2.65607	4.65607	8.65607	3.75468	19.6575	2	3	0.0188773	9.52933	8.16102	8.01568	1.15032	-0.488144	-0.662177	1.36832	1.51366	0.145339	5.13672	5.68233	0.545607	1.84488	1.96653	0.205311	1	1	0
Gh_A01G0442	A01	+	7078318	7080711	AT5G53930				M5WPG9	M5WPG9_PRUPE Uncharacterized protein OS=Prunus persica GN=PRUPE_ppa003502mg PE=4 SV=1						345	0.0186573	0.0186573	0.309393	1	0.963818	-1.35147	0.648527	4.64853	-0.252861	39.9573	2	3	0.00688234	8.78118	7.98586	7.58112	1.08942	-0.213241	-0.87618	0.795316	1.20006	0.404745	5.82257	8.78573	2.96317	1.99617	2.50776	1.22627	0	1	0
Gh_A01G0444	A01	+	7098005	7100475	AT5G53900	Serine/threonine-protein kinase WNK (With No Lysine)-related	Q58G01	LHWL3_ARATH Transcription factor bHLH155 OS=Arabidopsis thaliana GN=BHLH155 PE=2 SV=1	F6H223	F6H223_VITVI Putative uncharacterized protein OS=Vitis vinifera GN=VIT_19s0014g02320 PE=4 SV=1			PF14215.1|bHLH-MYC_N; PB001785|Pfam-B_1785	IPR025610|Transcription factor MYC/MYB N-terminal		347	0.263375	0.263375	1.07664	1	0.853224	6.59055	8.59055	12.5905	7.68916	8.71964	2	3	0.056232	8.95	6.80804	7.9408	0.980231	-1.01866	0.0384309	2.14196	1.00921	-1.13275	4.17372	1.96649	-2.20723	1.60129	0.841826	0.941585	1	0	0
Gh_A01G0449	A01	-	7124396	7127554	AT5G53890	phytosylfokine-alpha receptor 2	Q9FN37	PSKR2_ARATH Phytosulfokine receptor 2 OS=Arabidopsis thaliana GN=PSKR2 PE=2 SV=1	B9SQH2	B9SQH2_RICCO Phytosulfokine receptor, putative OS=Ricinus communis GN=RCOM_0589610 PE=4 SV=1	ath:AT1G75820	CLV1; CLV1 (CLAVATA 1); ATP binding / kinase/ protein serine/threonine kinase ; K00924	PB012106|Pfam-B_12106; PB011516|Pfam-B_11516; PB001545|Pfam-B_1545; PF00560.28|LRR_1; PB003458|Pfam-B_3458; PF13855.1|LRR_8; PF00069.20|Pkinase; PF08263.7|LRRNT_2; PB002910|Pfam-B_2910; PB002673|Pfam-B_2673	IPR000719|Protein kinase domain; IPR001611|Leucine-rich repeat; IPR002290|Serine/threonine- / dual specificity protein kinase, catalytic domain; IPR003591|Leucine-rich repeat, typical subtype; IPR008271|Serine/threonine-protein kinase, active site; IPR013210|Leucine-rich repeat-containing N-terminal, type 2; IPR017441|Protein kinase, ATP binding site; IPR020635|Tyrosine-protein kinase, catalytic …	GO:0004713|protein tyrosine kinase activity; GO:0005524|ATP binding ; GO:0005515|protein binding ; GO:0004674|protein serine/threonine kinase activity ; GO:0004672|protein kinase activity ; GO:0006468|protein phosphorylation	348	0.567146	0.567146	1.6254	1	0.790644	8.89165	10.8917	14.8917	9.99027	5.66483	2	3	0.0957917	7.25865	5.75216	4.73989	1.05863	-0.129978	-0.928655	1.50649	2.51876	1.01227	2.00041	3.34456	1.34416	0.85614	1.35421	0.566219	0	1	0
Gh_A01G0464	A01	+	7349385	7349819	AT1G53035				B9N1G9	B9N1G9_POPTR Predicted protein OS=Populus trichocarpa GN=POPTRDRAFT_579464 PE=4 SV=1			PB015666|Pfam-B_15666			359	0.305647	0.305647	2.21943	1	0.917371	7.0371	9.0371	13.0371	8.13571	16.6535	2	3	0.0237518	0.5	3.0222	3.45345	-1.1441	0.436892	0.707213	-2.5222	-2.95345	-0.431248	-4.56214	-5.34218	-0.78004	1.70448	1.89193	0.307812	1	1	0
Gh_A01G0476	A01	+	7599787	7600563	AT4G27470	RING membrane-anchor 3	Q8GUK7	RMA3_ARATH E3 ubiquitin-protein ligase RMA3 OS=Arabidopsis thaliana GN=RMA3 PE=1 SV=1	B9SNN5	B9SNN5_RICCO Rnf5, putative OS=Ricinus communis GN=RCOM_1010170 PE=4 SV=1	mdo:100024090	hypothetical protein LOC100024090 ; K10666 E3 ubiquitin-protein ligase RNF5 [EC:6.3.2.19]	PF13923.1|zf-C3HC4_2	IPR001841|Zinc finger, RING-type; IPR017907|Zinc finger, RING-type, conserved site	GO:0005515|protein binding ; GO:0008270|zinc ion binding	365	0.108907	0.108907	0.752196	1	0.913129	3.94128	5.94128	9.94128	5.03989	15.767	2	3	0.0256042	7.9772	6.64125	6.19696	1.12102	-0.320766	-0.800258	1.33595	1.78024	0.444291	4.0482	5.3945	1.3463	1.56635	1.90366	0.567199	1	1	0
Gh_A01G0478	A01	+	7606684	7608951	AT4G21705	Tetratricopeptide repeat (TPR)-like superfamily protein	Q84JR3	PP334_ARATH Pentatricopeptide repeat-containing protein At4g21705, mitochondrial OS=Arabidopsis thaliana GN=At4g21705 PE=2 SV=1	B9SNN7	B9SNN7_RICCO Pentatricopeptide repeat-containing protein, putative OS=Ricinus communis GN=RCOM_1010390 PE=4 SV=1			PF01535.15|PPR; PF13041.1|PPR_2	IPR002885|Pentatricopeptide repeat		366	0.147317	0.147317	0.89434	1	0.901167	4.84756	6.84756	10.8476	5.94617	13.6772	2	3	0.0310707	8.09557	6.65878	6.16307	1.11894	-0.312536	-0.806406	1.43679	1.93249	0.495703	3.74341	5.03492	1.2915	1.47799	1.82098	0.542065	1	1	0
Gh_A01G0484	A01	+	7724053	7724373	AT3G15395				B9SRE1	B9SRE1_RICCO Putative uncharacterized protein OS=Ricinus communis GN=RCOM_1124800 PE=4 SV=1						370	0.0294464	0.0294464	1.05824	1	0.983304	0.017526	2.01753	6.01753	1.11614	88.3442	2	3	0.00215726	7.08742	5.69077	4.82732	1.06877	-0.155839	-0.912931	1.39665	2.26011	0.863453	8.13902	13.1708	5.03179	2.41136	3.02431	1.82024	1	1	0
Gh_A01G0486	A01	-	7741007	7742425	AT5G53750	CBS domain-containing protein	Q84WQ5	CBSX5_ARATH CBS domain-containing protein CBSX5 OS=Arabidopsis thaliana GN=CBSX5 PE=2 SV=2	B9N1J7	B9N1J7_POPTR Predicted protein OS=Populus trichocarpa GN=POPTRDRAFT_810738 PE=2 SV=1			PF00571.23|CBS; PB019682|Pfam-B_19682	IPR000644|CBS domain	GO:0005515|protein binding ; GO:0030554|adenyl nucleotide binding	372	0.531355	0.531355	3.68339	1	0.913446	8.6961	10.6961	14.6961	9.79471	15.8302	2	3	0.0254643	8.52083	6.06866	4.44741	1.06067	-0.135058	-0.925607	2.45217	4.07342	1.62125	3.36402	5.58813	2.22411	1.36048	1.94626	0.948418	1	1	0
Gh_A01G0491	A01	+	7804045	7806409	AT1G52920	G protein coupled receptor	Q9JJK2	LANC2_MOUSE LanC-like protein 2 OS=Mus musculus GN=Lancl2 PE=1 SV=1	E0CSN9	E0CSN9_VITVI Putative uncharacterized protein OS=Vitis vinifera GN=VIT_19s0014g03140 PE=4 SV=1			PF05147.8|LANC_like	IPR007822|Lanthionine synthetase C-like; IPR020464|LanC-like protein, eukaryotic		375	0.113426	0.113426	0.395724	1	0.828022	4.06327	6.06327	10.0633	5.16188	7.22204	2	3	0.0713197	5.6848	6.96204	6.25092	-0.960099	1.03562	-0.0755204	-1.27724	-0.56612	0.711117	-3.7924	-1.68094	2.11146	1.49254	0.718134	0.90242	1	0	0
Gh_A01G0499	A01	+	7972749	7981395	AT5G54440	CLUB	Q556Z3	TPC10_DICDI Trafficking protein particle complex subunit 10 OS=Dictyostelium discoideum GN=trapcc10-1 PE=3 SV=1	E0CSQ5	E0CSQ5_VITVI Putative uncharacterized protein OS=Vitis vinifera GN=VIT_19s0014g03360 PE=4 SV=1			PF12584.3|TRAPPC10; PB015705|Pfam-B_15705; PF11817.3|Foie-gras_1	IPR021773|Foie gras liver health family 1; IPR022233|TRAPP II complex, TRAPPC10		383	0.00559851	0.00559851	0.341082	1	0.990152	-4.96269	-2.96269	1.03731	-3.86408	150.809	2	3	0.000977346	11.9708	12.8274	13.2454	-1.09335	0.225047	0.8683	-0.856604	-1.27455	-0.417943	-11.4484	-17.0341	-5.58574	2.84456	3.35585	1.94574	0	1	0
Gh_A01G0500	A01	-	7981780	7984701	AT1G09270	importin alpha isoform 4	Q71VM4	IMA1A_ORYSJ Importin subunit alpha-1a OS=Oryza sativa subsp. japonica GN=Os01g0253300 PE=1 SV=2	K4B1A3	K4B1A3_SOLLC Importin subunit alpha OS=Solanum lycopersicum GN=Solyc01g100720.2 PE=3 SV=1				IPR000225|Armadillo	GO:0005515|protein binding	384	0.273545	0.273545	0.803455	1	0.795724	6.7042	8.7042	12.7042	7.80282	5.843	2	3	0.0923266	5.15814	6.03372	4.24593	0.0136613	0.993099	-1.00676	-0.875576	0.912214	1.78779	-1.67409	1.74415	3.41824	0.715106	0.745977	1.37782	0	0	1
Gh_A01G0501	A01	+	7986136	7990462	AT3G16260	tRNAse Z4	Q8HY87	RNZ2_MACFA Zinc phosphodiesterase ELAC protein 2 OS=Macaca fascicularis GN=ELAC2 PE=2 SV=1	B9GGK5	B9GGK5_POPTR Predicted protein OS=Populus trichocarpa GN=POPTRDRAFT_829561 PE=4 SV=1	pop:POPTR_829561	hypothetical protein ; K00784 ribonuclease Z [EC:3.1.26.11]	PF12706.2|Lactamase_B_2; PF13691.1|Lactamase_B_4	IPR027794|tRNase Z endonuclease	GO:0008033|tRNA processing	385	0.0913482	0.0913482	0.495262	1	0.889333	3.41384	5.41384	9.41384	4.51246	12.0542	2	3	0.036815	7.50771	6.26374	6.18493	1.15307	-0.523434	-0.629638	1.24397	1.32277	0.0788035	4.11585	4.37658	0.260733	1.58528	1.65608	0.0908872	1	1	0
Gh_A01G0503	A01	-	8008091	8010961	AT5G54390	HAL2-like	Q38945	DPNPH_ARATH PAP-specific phosphatase HAL2-like OS=Arabidopsis thaliana GN=AHL PE=2 SV=1	B9T8E1	B9T8E1_RICCO Diphosphonucleoside phosphohydrolase, putative OS=Ricinus communis GN=RCOM_0280030 PE=4 SV=1	pop:POPTR_817763	hypothetical protein ; K01082 3'(2'), 5'-bisphosphate nucleotidase [EC:3.1.3.7]	PF00459.20|Inositol_P	IPR000760|Inositol monophosphatase; IPR020550|Inositol monophosphatase, conserved site; IPR020583|Inositol monophosphatase, metal-binding site	GO:0046854|phosphatidylinositol phosphorylation	387	0.0251205	0.0251205	0.365143	1	0.958722	-0.459135	1.54087	5.54087	0.639478	34.8391	2	3	0.00838642	10.477	9.33627	9.32634	1.15467	-0.56983	-0.584838	1.14076	1.15069	0.00992767	7.19749	7.26013	0.0626373	2.25746	2.26826	0.0204538	1	1	0
Gh_A01G0505	A01	+	8069850	8072369	AT5G54380	protein kinase family protein	Q9LK35	THE1_ARATH Receptor-like protein kinase THESEUS 1 OS=Arabidopsis thaliana GN=THE1 PE=1 SV=1	B9I000	B9I000_POPTR Predicted protein OS=Populus trichocarpa GN=POPTRDRAFT_568958 PE=2 SV=1	ath:AT5G38990	protein kinase family protein ; K04733 interleukin-1 receptor-associated kinase 4 [EC:2.7.11.1]	PF12819.2|Malectin_like; PF07714.12|Pkinase_Tyr; PB003458|Pfam-B_3458	IPR000719|Protein kinase domain; IPR001245|Serine-threonine/tyrosine-protein kinase catalytic domain; IPR002290|Serine/threonine- / dual specificity protein kinase, catalytic domain; IPR008271|Serine/threonine-protein kinase, active site; IPR017441|Protein kinase, ATP binding site; IPR020635|Tyrosine-protein kinase, catalytic domain; IPR024788|Malectin-like carbohydrate-binding domain	GO:0004713|protein tyrosine kinase activity; GO:0005524|ATP binding ; GO:0004674|protein serine/threonine kinase activity ; GO:0004672|protein kinase activity ; GO:0006468|protein phosphorylation	389	0.00989132	0.00989132	0.539413	1	0.988998	-3.25522	-1.25522	2.74478	-2.15661	134.835	2	3	0.00115405	12.4188	11.0349	10.9757	1.15394	-0.540728	-0.613214	1.38388	1.44307	0.059193	13.9146	14.5098	0.595173	3.09496	3.14889	0.226481	1	1	0
Gh_A01G0512	A01	+	8122981	8126533			P94479	YNBB_BACSU Uncharacterized protein YnbB OS=Bacillus subtilis (strain 168) GN=ynbB PE=4 SV=2	A9PET3	A9PET3_POPTR Predicted protein OS=Populus trichocarpa GN=POPTRDRAFT_823015 PE=2 SV=1			PF06838.6|Met_gamma_lyase	IPR000277|Cys/Met metabolism, pyridoxal phosphate-dependent enzyme; IPR009651|Putative methionine gamma-lyase	GO:0030170|pyridoxal phosphate binding	391	0.285517	0.285517	1.74206	1	0.901662	6.83272	8.83272	12.8327	7.93133	13.7535	2	3	0.0308377	3.13339	5.58684	5.53304	-1.15449	0.596439	0.558049	-2.45345	-2.39965	0.053794	-4.59156	-4.49088	0.100674	1.71201	1.68608	0.0333139	1	1	0
Gh_A01G0513	A01	+	8127532	8129797	AT4G27390				B9T639	B9T639_RICCO Putative uncharacterized protein OS=Ricinus communis GN=RCOM_0380540 PE=4 SV=1			PB006638|Pfam-B_6638			392	0.254719	0.254719	1.40323	1	0.891086	6.49029	8.49029	12.4903	7.58891	12.2724	2	3	0.0359438	7.16532	5.1198	4.89721	1.15012	-0.486036	-0.66408	2.04552	2.26811	0.222591	4.05296	4.494	0.441039	1.56769	1.68689	0.16176	1	1	0
Gh_A01G0516	A01	-	8199012	8201178	AT4G27380				A5BZZ2	A5BZZ2_VITVI Putative uncharacterized protein OS=Vitis vinifera GN=VIT_19s0014g03630 PE=4 SV=1						394	0.0555976	0.0555976	0.441151	1	0.924383	1.92423	3.92423	7.92423	3.02284	18.3368	2	3	0.0207936	9.50788	8.15175	8.44265	1.13048	-0.768968	-0.361517	1.35613	1.06523	-0.290904	5.75141	4.51768	-1.23373	1.98121	1.69303	0.515493	1	1	0
Gh_A01G0524	A01	-	8311680	8311979	AT4G10270	Wound-responsive family protein			C6T050	C6T050_SOYBN Uncharacterized protein OS=Glycine max PE=4 SV=1			PF12609.3|DUF3774	IPR022251|Protein of unknown function wound-induced		400	0.148228	0.148228	4.25892	1	0.979118	4.86605	6.86605	10.8661	5.96466	70.3309	2	3	0.00301766	10.7381	7.51292	6.3262	1.11502	-0.297618	-0.817404	3.22518	4.4119	1.18672	8.37702	11.4594	3.08236	2.44764	2.84579	1.26732	1	1	0
Gh_A01G0534	A01	+	8640487	8643505	AT1G11300	protein serine/threonine kinases;protein kinases;ATP binding;sugar binding;kinases;carbohydrate binding	O81833	SD11_ARATH G-type lectin S-receptor-like serine/threonine-protein kinase SD1-1 OS=Arabidopsis thaliana GN=SD11 PE=1 SV=1	B9SSC0	B9SSC0_RICCO ATP binding protein, putative OS=Ricinus communis GN=RCOM_1229470 PE=4 SV=1	osa:4333912	Os03g0717000; hypothetical protein ; K00924	PF00954.15|S_locus_glycop; PF11883.3|DUF3403; PF08276.6|PAN_2; PF01453.19|B_lectin; PF07714.12|Pkinase_Tyr; PB003458|Pfam-B_3458; PB011887|Pfam-B_11887	IPR000719|Protein kinase domain; IPR000858|S-locus glycoprotein; IPR001245|Serine-threonine/tyrosine-protein kinase catalytic domain; IPR001480|Bulb-type lectin domain; IPR002290|Serine/threonine- / dual specificity protein kinase, catalytic domain; IPR003609|Apple-like; IPR008271|Serine/threonine-protein kinase, active site; IPR013227|PAN-2 domain; IPR020635|Tyrosine-protein kinase, catalytic do…	GO:0004713|protein tyrosine kinase activity; GO:0005524|ATP binding ; GO:0004674|protein serine/threonine kinase activity ; GO:0004672|protein kinase activity ; GO:0048544|recognition of pollen ; GO:0006468|protein phosphorylation	407	0.791549	0.791549	3.78224	1	0.874432	9.89178	11.8918	15.8918	10.9904	10.4457	2	3	0.044496	8.95999	6.32485	4.96018	1.08774	-0.20828	-0.879458	2.63514	3.99981	1.36468	2.96186	4.49574	1.53388	1.22581	1.68734	0.65246	0	1	0
Gh_A01G0537	A01	+	8808586	8808963	AT4G27280	Calcium-binding EF-hand family protein	Q9LSQ6	PBP1_ARATH Calcium-binding protein PBP1 OS=Arabidopsis thaliana GN=PBP1 PE=1 SV=1	B9I051	B9I051_POPTR Predicted protein OS=Populus trichocarpa GN=POPTRDRAFT_569032 PE=4 SV=1	dre:100006257	similar to centrin 2 ; K10840 centrin-2	PF13833.1|EF-hand_8	IPR002048|EF-hand domain; IPR018247|EF-Hand 1, calcium-binding site	GO:0005509|calcium ion binding	409	0.105951	0.105951	0.438677	1	0.855085	3.85874	5.85874	9.85874	4.95735	8.85093	2	3	0.0551655	8.81626	7.45062	8.04438	1.04053	-0.953825	-0.0867035	1.36563	0.771872	-0.593762	4.19548	2.37133	-1.82415	1.60726	1.00707	0.780851	1	0	0
Gh_A01G0544	A01	-	9100896	9102924	AT3G20640	basic helix-loop-helix (bHLH) DNA-binding superfamily protein	Q8GXT3	BH123_ARATH Transcription factor bHLH123 OS=Arabidopsis thaliana GN=BHLH123 PE=2 SV=1	B9I057	B9I057_POPTR Predicted protein OS=Populus trichocarpa GN=POPTRDRAFT_569039 PE=4 SV=1	ath:AT5G01310	basic helix-loop-helix (bHLH) family protein ; K10863 aprataxin [EC:3.-.-.-]	PB013637|Pfam-B_13637; PB005343|Pfam-B_5343	IPR011598|Myc-type, basic helix-loop-helix (bHLH) domain	GO:0046983|protein dimerization activity	414	0.478765	0.478765	1.50621	1	0.809283	8.38344	10.3834	14.3834	9.48205	6.36507	2	3	0.083288	5.83089	3.61441	3.78112	1.15206	-0.643561	-0.508504	2.21648	2.04977	-0.166712	3.20334	2.9624	-0.240938	1.30798	1.226	0.0834771	1	0	0
Gh_A01G0547	A01	+	9407662	9409824	AT5G54510	Auxin-responsive GH3 family protein	Q9LSQ4	GH36_ARATH Indole-3-acetic acid-amido synthetase GH3.6 OS=Arabidopsis thaliana GN=GH3.6 PE=1 SV=1	B9T670	B9T670_RICCO Indole-3-acetic acid-amido synthetase GH3.6, putative OS=Ricinus communis GN=RCOM_0032550 PE=4 SV=1			PF03321.8|GH3	IPR004993|GH3 auxin-responsive promoter		416	0.551058	0.551058	8.56704	1	0.961406	8.80533	10.8053	14.8053	9.90394	37.3663	2	3	0.00758188	8.22537	3.30735	2.19616	1.13726	-0.395473	-0.741785	4.91802	6.02921	1.1112	6.62508	8.12198	1.4969	2.15462	2.40872	0.635768	1	1	0
Gh_A01G0552	A01	+	9537047	9538413	AT5G54585				F6H2H6	F6H2H6_VITVI Putative uncharacterized protein OS=Vitis vinifera GN=VIT_19s0014g04780 PE=4 SV=1						420	2.12727	2.12727	7.22341	1	0.823302	12.8576	14.8576	18.8576	13.9562	6.98907	2	3	0.0742757	6.58496	1.40368	2.5222	1.13015	-0.770194	-0.359954	5.18129	4.06277	-1.11852	3.55244	2.78555	-0.766889	1.41994	1.16322	0.301923	1	0	0
Gh_A01G0555	A01	-	9709776	9712126	AT5G23960	terpene synthase 21	Q6Q3H3	TPSGD_VITVI (-)-germacrene D synthase OS=Vitis vinifera GN=VIT_19s0014g04930 PE=1 SV=1	K7PRF2	K7PRF2_GOSHI Sesquiterpene synthase OS=Gossypium hirsutum GN=TPS1 PE=2 SV=1	vvi:100261705	GSVIVT00030956001; hypothetical protein LOC100261705 ; K07385 1,8-cineole synthase [EC:4.2.3.-]	PF03936.11|Terpene_synth_C; PF01397.16|Terpene_synth	IPR001906|Terpene synthase, N-terminal domain; IPR005630|Terpene synthase, metal-binding domain	GO:0000287|magnesium ion binding ; GO:0016829|lyase activity ; GO:0008152|metabolic process ; GO:0010333|terpene synthase activity	422	1.76075	1.76075	6.38117	1	0.834443	12.2903	14.2903	18.2903	13.3889	7.56032	2	3	0.067363	7.93149	3.58496	3.35022	1.1535	-0.531258	-0.622247	4.34653	4.58127	0.234743	3.27562	3.45253	0.176906	1.33181	1.38869	0.0600561	1	1	0
Gh_A01G0556	A01	-	9769101	9770855	AT5G48150	GRAS family transcription factor	Q69VG1	CIGR1_ORYSJ Chitin-inducible gibberellin-responsive protein 1 OS=Oryza sativa subsp. japonica GN=CIGR1 PE=2 SV=1	M5X9Y9	M5X9Y9_PRUPE Uncharacterized protein OS=Prunus persica GN=PRUPE_ppa003323mg PE=4 SV=1			PF03514.9|GRAS	IPR005202|Transcription factor GRAS		423	0.185296	0.185296	0.71209	1	0.843871	5.53567	7.53567	11.5357	6.63429	8.10746	2	3	0.0616913	7.76439	6.45925	6.12396	1.13289	-0.373019	-0.759875	1.30515	1.64043	0.335282	3.03198	3.81088	0.77889	1.25009	1.49799	0.307296	0	1	0
Gh_A01G0558	A01	+	9813000	9815081	AT5G54600	Translation protein SH3-like family protein	Q02764	RK24_TOBAC 50S ribosomal protein L24, chloroplastic OS=Nicotiana tabacum GN=RPL24 PE=1 SV=1	C6T0A2	C6T0A2_SOYBN Uncharacterized protein OS=Glycine max PE=2 SV=1	pop:POPTR_730291	hypothetical protein ; K02895 large subunit ribosomal protein L24	PF00467.24|KOW	IPR003256|Ribosomal protein L24; IPR005824|KOW; IPR005825|Ribosomal protein L24/L26, conserved site	GO:0005840|ribosome ; GO:0006412|translation ; GO:0005622|intracellular ; GO:0003735|structural constituent of ribosome	425	0.0813233	0.0813233	0.477275	1	0.897766	3.0651	5.0651	9.0651	4.16372	13.1722	2	3	0.0326886	8.93128	7.84281	7.53955	1.12965	-0.357636	-0.772009	1.08846	1.39172	0.303258	3.81686	4.88028	1.06342	1.49976	1.7839	0.436992	1	1	0
Gh_A01G0559	A01	+	9824395	9827292	AT1G65290	mitochondrial acyl carrier protein 2	O80800	ACPM2_ARATH Acyl carrier protein 2, mitochondrial OS=Arabidopsis thaliana GN=MTACP2 PE=1 SV=1	E6Y2N3	E6Y2N3_TRISB Acyl-carrier-protein OS=Triadica sebifera GN=acp PE=2 SV=1	pop:POPTR_814510	hypothetical protein ; K03955 NADH dehydrogenase (ubiquinone) 1 alpha/beta subcomplex 1 [EC:1.6.5.3 1.6.99.3]	PF00550.20|PP-binding	IPR003231|Acyl carrier protein (ACP); IPR006162|Phosphopantetheine attachment site; IPR009081|Acyl carrier protein-like	GO:0006633|fatty acid biosynthetic process	426	0.022303	0.022303	0.281122	1	0.952399	-0.816025	1.18397	5.18397	0.282587	30.0117	2	3	0.0103856	11.018	10.0588	9.97809	1.15189	-0.50618	-0.645707	0.959211	1.03993	0.0807175	6.42292	6.9634	0.540488	2.11638	2.21633	0.203143	0	1	0
Gh_A01G0560	A01	-	9853617	9857145	AT1G65290	mitochondrial acyl carrier protein 2	O80800	ACPM2_ARATH Acyl carrier protein 2, mitochondrial OS=Arabidopsis thaliana GN=MTACP2 PE=1 SV=1	E6Y2N3	E6Y2N3_TRISB Acyl-carrier-protein OS=Triadica sebifera GN=acp PE=2 SV=1	pop:POPTR_742720	hypothetical protein ; K03955 NADH dehydrogenase (ubiquinone) 1 alpha/beta subcomplex 1 [EC:1.6.5.3 1.6.99.3]	PF00550.20|PP-binding	IPR003231|Acyl carrier protein (ACP); IPR006162|Phosphopantetheine attachment site; IPR009081|Acyl carrier protein-like	GO:0006633|fatty acid biosynthetic process	427	0.0219428	0.0219428	0.518502	1	0.974608	-0.864878	1.13512	5.13512	0.233735	57.5743	2	3	0.00404612	12.798	11.4578	11.3876	1.15357	-0.532591	-0.620981	1.34012	1.41037	0.0702499	9.04689	9.52113	0.474242	2.54481	2.60958	0.175413	1	1	0
Gh_A01G0562	A01	-	9900175	9901880	AT5G54630	zinc finger protein-related			C6TA36	C6TA36_SOYBN Uncharacterized protein OS=Glycine max PE=2 SV=1			PB009060|Pfam-B_9060; PB001875|Pfam-B_1875	IPR007087|Zinc finger, C2H2	GO:0046872|metal ion binding	429	0.807752	0.807752	2.89345	1	0.832501	9.95257	11.9526	15.9526	11.0512	7.45525	2	3	0.068552	9.0938	7.34938	5.62337	1.00176	-0.00353666	-0.998227	1.74442	3.47043	1.72601	1.94094	3.86139	1.92045	0.830984	1.5128	0.82226	0	1	0
Gh_A01G0570	A01	+	10034069	10042484	AT3G20720		A2RSJ4	UH1BL_MOUSE UHRF1-binding protein 1-like OS=Mus musculus GN=Uhrf1bp1l PE=2 SV=2	B9SA16	B9SA16_RICCO Putative uncharacterized protein OS=Ricinus communis GN=RCOM_0182520 PE=4 SV=1			PF12624.2|Chorein_N; PB002622|Pfam-B_2622	IPR026728|UHRF1-binding protein 1-like; IPR026854|Vacuolar protein sorting-associated protein 13A N-terminal domain		435	0.0232196	0.0232196	0.24889	1	0.944024	-0.695198	1.3048	5.3048	0.403415	25.2973	2	3	0.0132434	9.80083	10.6414	10.8137	-1.14002	0.41107	0.728952	-0.840596	-1.01287	-0.172273	-5.51645	-6.647	-1.13055	1.93064	2.15871	0.467931	0	1	0
Gh_A01G0572	A01	-	10155608	10162621	AT4G04790	Tetratricopeptide repeat (TPR)-like superfamily protein	Q6NQ81	PP304_ARATH Pentatricopeptide repeat-containing protein At4g04790, mitochondrial OS=Arabidopsis thaliana GN=At4g04790 PE=2 SV=2	B9SA19	B9SA19_RICCO Pentatricopeptide repeat-containing protein, putative OS=Ricinus communis GN=RCOM_0182650 PE=4 SV=1			PF01535.15|PPR; PF13812.1|PPR_3; PF13041.1|PPR_2	IPR002885|Pentatricopeptide repeat		437	0.0837468	0.0837468	0.351138	1	0.856899	3.1532	5.1532	9.1532	4.25181	8.98213	2	3	0.0541331	6.69313	7.78886	7.71836	-1.15279	0.633878	0.518913	-1.09573	-1.02522	0.0705062	-3.78633	-3.5427	0.243637	1.49075	1.41692	0.0844828	1	1	0
Gh_A01G0575	A01	+	10363506	10364879	AT3G09790	ubiquitin 8	Q8H159	UBQ10_ARATH Polyubiquitin 10 OS=Arabidopsis thaliana GN=UBQ10 PE=1 SV=2	M7Z4Q9	M7Z4Q9_TRIUA Polyubiquitin-A OS=Triticum urartu GN=TRIUR3_08047 PE=4 SV=1	vvi:100267431	similar to polyubiquitin ; K08770 ubiquitin C	PF00240.18|ubiquitin	IPR000626|Ubiquitin domain; IPR019954|Ubiquitin conserved site; IPR019955|Ubiquitin supergroup; IPR019956|Ubiquitin	GO:0005515|protein binding	439	0.0189049	0.0189049	0.33832	1	0.966473	-1.31194	0.688064	4.68806	-0.213323	43.2398	2	3	0.00613898	14.1096	13.1935	12.879	1.11922	-0.313641	-0.805584	0.91605	1.23056	0.314505	6.66243	8.94982	2.28739	2.16157	2.53115	0.973833	0	1	0
Gh_A01G0576	A01	-	10371278	10371697	AT4G27160	seed storage albumin 3	Q39649	2SS_CUCMA 2S albumin OS=Cucurbita maxima PE=1 SV=1	Q39795	Q39795_GOSHI 2S albumin storage protein (Precursor) OS=Gossypium hirsutum GN=Mat5-A PE=4 SV=1			PF00234.17|Tryp_alpha_amyl	IPR016140|Bifunctional inhibitor/plant lipid transfer protein/seed storage helical domain		440	0.423497	0.423497	1.54018	1	0.83502	8.01544	10.0154	14.0154	9.11406	7.59203	2	3	0.0670109	3.08496	0.792481	1	1.15083	-0.657249	-0.493579	2.29248	2.08496	-0.207519	3.52274	3.20386	-0.318884	1.41071	1.30815	0.113099	1	1	0
Gh_A01G0577	A01	+	10376575	10377234	AT1G54290	Translation initiation factor SUI1 family protein	Q94JV4	SUI12_ARATH Protein translation factor SUI1 homolog 2 OS=Arabidopsis thaliana GN=At1g54290 PE=3 SV=1	M5WN17	M5WN17_PRUPE Uncharacterized protein OS=Prunus persica GN=PRUPE_ppa013607mg PE=4 SV=1	bmy:Bm1_04640	Plasmid Maintenance Protein containing protein; K05286 phosphatidylinositol glycan, class B [EC:2.4.1.-]	PF01253.17|SUI1	IPR001950|Translation initiation factor SUI1	GO:0006413|translational initiation ; GO:0003743|translation initiation factor activity	441	0.00661521	0.00661521	0.399047	1	0.990053	-4.46208	-2.46208	1.53792	-3.36347	149.307	2	3	0.000991988	12.4067	11.2662	11.125	1.14886	-0.474	-0.674863	1.14045	1.28161	0.141155	14.0219	15.7574	1.7355	3.10484	3.25524	0.742182	1	1	0
Gh_A01G0578	A01	+	10379136	10379700	AT1G01380	Homeodomain-like superfamily protein	Q9LNI5	ETC1_ARATH MYB-like transcription factor ETC1 OS=Arabidopsis thaliana GN=ETC1 PE=2 SV=1	E0CVL2	E0CVL2_VITVI Putative uncharacterized protein OS=Vitis vinifera GN=VIT_10s0116g00500 PE=4 SV=1	ath:AT1G01380	ETC1; ETC1 (ENHANCER OF TRY AND CPC 1); DNA binding / transcription factor ; K09422 myb proto-oncogene protein, plant	PF00249.26|Myb_DNA-binding	IPR001005|SANT/Myb domain; IPR017877|Myb-like domain	GO:0003682|chromatin binding	442	0.186113	0.186113	3.16848	1	0.964757	5.54888	7.54888	11.5489	6.64749	41.0612	2	3	0.00661632	9.76457	6.97592	5.99735	1.11794	-0.308667	-0.809276	2.78866	3.76722	0.978562	6.46407	8.73236	2.26829	2.12425	2.50006	0.966194	1	1	0
Gh_A01G0580	A01	+	10393131	10393727	AT1G54290	Translation initiation factor SUI1 family protein	Q94JV4	SUI12_ARATH Protein translation factor SUI1 homolog 2 OS=Arabidopsis thaliana GN=At1g54290 PE=3 SV=1	M0TZJ5	M0TZJ5_MUSAM Uncharacterized protein OS=Musa acuminata subsp. malaccensis PE=4 SV=1	bmy:Bm1_04640	Plasmid Maintenance Protein containing protein; K05286 phosphatidylinositol glycan, class B [EC:2.4.1.-]	PF01253.17|SUI1	IPR001950|Translation initiation factor SUI1	GO:0006413|translational initiation ; GO:0003743|translation initiation factor activity	444	0.119509	0.119509	0.668372	1	0.892717	4.21997	6.21997	10.22	5.31859	12.4817	2	3	0.0351398	8.39033	7.54439	6.66321	0.993129	0.013604	-1.00673	0.845933	1.72711	0.881179	2.44701	4.99598	2.54897	1.03657	1.81174	1.07563	0	1	0
Gh_A01G0594	A01	+	10757286	10760133	AT5G54800	glucose 6-phosphate/phosphate translocator 1	Q9M5A9	GPT1_ARATH Glucose-6-phosphate/phosphate translocator 1, chloroplastic OS=Arabidopsis thaliana GN=GPT1 PE=2 SV=1	B9I7M3	B9I7M3_POPTR Predicted protein OS=Populus trichocarpa GN=POPTRDRAFT_571511 PE=4 SV=1			PF00892.15|EamA; PF03151.11|TPT; PB000900|Pfam-B_900	IPR000620|Drug/metabolite transporter; IPR004853|Triose-phosphate transporter domain	GO:0016020|membrane	449	0.0768383	0.0768383	0.392603	1	0.882571	2.89492	4.89492	8.89492	3.99353	11.2737	2	3	0.0402404	9.11683	8.43646	7.80084	1.01114	-0.0226705	-0.988472	0.680376	1.31599	0.635616	2.45448	4.74749	2.29301	1.03946	1.75128	0.976073	0	1	0
Gh_A01G0595	A01	-	10762483	10764637	AT5G54840	Ras-related small GTP-binding family protein	P87027	SPG1_SCHPO Septum-promoting GTP-binding protein 1 OS=Schizosaccharomyces pombe (strain 972 / ATCC 24843) GN=spg1 PE=1 SV=1	B9I0C2	B9I0C2_POPTR Predicted protein OS=Populus trichocarpa GN=POPTRDRAFT_569105 PE=4 SV=1	ath:AT5G54840	GTP-binding family protein ; K06883	PF08477.8|Miro	IPR001806|Small GTPase superfamily; IPR003578|Small GTPase superfamily, Rho type; IPR003579|Small GTPase superfamily, Rab type; IPR013684|Mitochondrial Rho-like	GO:0007264|small GTPase mediated signal transduction ; GO:0005622|intracellular ; GO:0005525|GTP binding ; GO:0015031|protein transport	450	0.508149	0.508149	1.68427	1	0.818978	8.56213	10.5621	14.5621	9.66074	6.78629	2	3	0.0770187	7.46915	6.32877	4.85022	0.954309	0.0858467	-1.04016	1.14038	2.61893	1.47855	1.59975	3.6739	2.07415	0.682024	1.45711	0.886974	0	1	0
Gh_A01G0597	A01	-	10781407	10782357	AT1G65700	Small nuclear ribonucleoprotein family protein	Q5RCP3	NAA38_PONAB N-alpha-acetyltransferase 38, NatC auxiliary subunit OS=Pongo abelii GN=NAA38 PE=3 SV=3	C6SWT2	C6SWT2_SOYBN Uncharacterized protein OS=Glycine max PE=4 SV=1	vvi:100247782	GSVIVT00013856001; hypothetical protein LOC100247782 ; K12627 U6 snRNA-associated Sm-like protein LSm8	PF01423.17|LSM	IPR001163|Ribonucleoprotein LSM domain; IPR006649|Ribonucleoprotein LSM domain, eukaryotic/archaea-type		452	0.163593	0.163593	0.526503	1	0.81357	5.16195	7.16195	11.162	6.26056	6.54593	2	3	0.0804957	8.5722	7.52458	7.16343	1.11899	-0.31271	-0.806276	1.04762	1.40878	0.361159	2.59013	3.48306	0.892926	1.09117	1.3983	0.358838	0	1	0
Gh_A01G0599	A01	-	10787033	10788142	AT1G50900	Ankyrin repeat family protein	Q8VY88	LTD_ARATH Protein LHCP TRANSLOCATION DEFECT OS=Arabidopsis thaliana GN=LTD PE=1 SV=1	B9I7N0	B9I7N0_POPTR Predicted protein OS=Populus trichocarpa GN=POPTRDRAFT_730367 PE=2 SV=1			PF13857.1|Ank_5	IPR020683|Ankyrin repeat-containing domain		454	0.168879	0.168879	1.11159	1	0.908844	5.25736	7.25736	11.2574	6.35597	14.9554	2	3	0.0275217	8.39817	6.48109	6.42372	1.15432	-0.55164	-0.602685	1.91709	1.97445	0.0573621	4.66502	4.8046	0.139584	1.73064	1.7654	0.0468047	1	1	0
Gh_A01G0609	A01	+	10985338	10987252	AT5G54855	Pollen Ole e 1 allergen and extensin family protein			B9SAF6	B9SAF6_RICCO Putative uncharacterized protein OS=Ricinus communis GN=RCOM_0585740 PE=4 SV=1			PF01190.12|Pollen_Ole_e_I	IPR006041|Pollen Ole e 1 allergen/extensin		461	0.140494	0.140494	0.524407	1	0.839254	4.7053	6.7053	10.7053	5.80391	7.8315	2	3	0.064448	10.3408	8.91751	9.26699	1.1222	-0.796685	-0.325515	1.42326	1.07379	-0.349473	3.79714	2.86478	-0.932363	1.49394	1.19162	0.376827	1	0	0
Gh_A01G0612	A01	+	10997502	11000830	AT4G27020				B9I0D5	B9I0D5_POPTR Predicted protein OS=Populus trichocarpa GN=POPTRDRAFT_888667 PE=4 SV=1						463	0.093117	0.093117	0.454555	1	0.877088	3.47138	5.47138	9.47138	4.56999	10.7039	2	3	0.0430914	9.06649	8.08999	7.69512	1.10862	-0.274631	-0.833989	0.976497	1.37137	0.394875	3.20005	4.49408	1.29403	1.30689	1.68691	0.543227	0	1	0
Gh_A01G0627	A01	+	11190361	11191663	AT5G54970				F6HEK4	F6HEK4_VITVI Putative uncharacterized protein OS=Vitis vinifera GN=VIT_19s0090g00500 PE=4 SV=1						476	0.17513	0.17513	1.46659	1	0.928352	5.36639	7.36639	11.3664	6.465	19.4357	2	3	0.019178	5.94209	3.7047	3.66096	1.15454	-0.560508	-0.59403	2.23739	2.28112	0.0437314	5.3464	5.4509	0.104499	1.89288	1.9162	0.0346253	1	1	0
Gh_A01G0634	A01	+	11354487	11356662	AT5G55050	GDSL-like Lipase/Acylhydrolase superfamily protein	Q9FIA1	GDL87_ARATH GDSL esterase/lipase At5g55050 OS=Arabidopsis thaliana GN=At5g55050 PE=2 SV=1	B9I178	B9I178_POPTR Predicted protein OS=Populus trichocarpa GN=POPTRDRAFT_660625 PE=4 SV=1			PF00657.17|Lipase_GDSL	IPR001087|Lipase, GDSL	GO:0016788|hydrolase activity, acting on ester bonds ; GO:0006629|lipid metabolic process	481	2.69638	2.69638	10.5914	1	0.84725	13.5688	15.5688	19.5688	14.6674	8.31999	2	3	0.0596995	1.95345	7.22512	8.16809	-1.1432	0.430825	0.712377	-5.27168	-6.21464	-0.942965	-3.21039	-3.78465	-0.574255	1.31032	1.49025	0.217509	1	1	0
Gh_A01G0644	A01	-	11648876	11650432	AT2G41640	Glycosyltransferase family 61 protein	Q08CY9	EOGT_XENTR EGF domain-specific O-linked N-acetylglucosamine transferase OS=Xenopus tropicalis GN=eogt PE=2 SV=1	D7T817	D7T817_VITVI Putative uncharacterized protein OS=Vitis vinifera GN=VIT_19s0090g00950 PE=4 SV=1			PF04577.9|DUF563	IPR007657|Glycosyltransferase AER61, uncharacterised	GO:0016757|transferase activity, transferring glycosyl groups	487	0.0465373	0.0465373	0.343695	1	0.918758	1.39057	3.39057	7.39057	2.48918	16.9634	2	3	0.0231562	9.00283	10.2328	9.39536	-0.860846	1.09691	-0.236066	-1.22999	-0.392527	0.837463	-5.70166	-1.81957	3.88208	1.97065	0.778868	1.51883	1	0	0
Gh_A01G0646	A01	+	11722790	11724814	AT4G26850	mannose-1-phosphate guanylyltransferase (GDP)s;GDP-galactose:mannose-1-phosphate guanylyltransferases;GDP-galactose:glucose-1-phosphate guanylyltransferases;GDP-galactose:myoinositol-1-phosphate guanylyltransferases;glucose-1-phosphate guanylyltransferase	Q8RWE8	GGAP1_ARATH GDP-L-galactose phosphorylase 1 OS=Arabidopsis thaliana GN=VTC2 PE=1 SV=1	C0LQ97	C0LQ97_MALDO VTC2-like protein OS=Malus domestica PE=2 SV=1						489	0.00392116	0.00392116	0.344888	1	0.993178	-6.03103	-4.03103	-0.0310334	-4.93242	218.389	2	3	0.000563419	13.4531	12.2848	12.3582	1.15288	-0.632581	-0.520299	1.16831	1.09484	-0.0734712	18.6574	17.4841	-1.1733	3.47355	3.38955	0.487647	1	1	0
Gh_A01G0650	A01	+	11846615	11847371	AT3G20310	ethylene response factor 7	Q9LDE4	ERF83_ARATH Ethylene-responsive transcription factor 7 OS=Arabidopsis thaliana GN=ERF7 PE=1 SV=1	Q2QDF5	Q2QDF5_GOSHI Ethylene-responsive element-binding factor OS=Gossypium hirsutum GN=ERF3 PE=2 SV=1	ath:AT1G50640	ATERF3/ERF3 (ETHYLENE RESPONSIVE ELEMENT BINDING FACTOR 3); DNA binding / protein binding / transcription factor/ transcription repressor ; K09286 EREBP-like factor	PF00847.15|AP2	IPR001471|AP2/ERF domain	GO:0006355|regulation of transcription, DNA-dependent ; GO:0003700|sequence-specific DNA binding transcription factor activity	491	0.037834	0.037834	0.404558	1	0.943888	0.769432	2.76943	6.76943	1.86804	25.2324	2	3	0.0132917	11.3391	10.376	9.9995	1.111	-0.283009	-0.827995	0.963102	1.33962	0.376523	4.95144	6.88719	1.93575	1.80108	2.20267	0.828778	0	1	0
Gh_A01G0654	A01	+	11870303	11872626	AT4G26780	Co-chaperone GrpE family protein	Q3SW78	GRPE_NITWN Protein GrpE OS=Nitrobacter winogradskyi (strain Nb-255 / ATCC 25391) GN=grpE PE=3 SV=1	B9SYX8	B9SYX8_RICCO Protein grpE, putative OS=Ricinus communis GN=RCOM_0546720 PE=3 SV=1	vvi:100252150	hypothetical protein LOC100252150 ; K03687 molecular chaperone GrpE	PF01025.14|GrpE	IPR000740|GrpE nucleotide exchange factor	GO:0006457|protein folding ; GO:0051087|chaperone binding ; GO:0000774|adenyl-nucleotide exchange factor activity ; GO:0042803|protein homodimerization activity	494	0.0168881	0.0168881	0.300974	1	0.966333	-1.65036	0.349639	4.34964	-0.551749	43.0541	2	3	0.0061774	10.2977	9.17034	9.36335	1.13981	-0.729961	-0.409853	1.12739	0.934376	-0.19301	8.67524	7.19003	-1.48521	2.49177	2.25617	0.63048	1	0	0
Gh_A01G0655	A01	-	11873134	11874405	AT5G55210				B9SYX9	B9SYX9_RICCO Putative uncharacterized protein OS=Ricinus communis GN=RCOM_0546730 PE=4 SV=1			PB018587|Pfam-B_18587			495	0.0279566	0.0279566	0.783825	1	0.9786	-0.138233	1.86177	5.86177	0.960379	68.593	2	3	0.00313058	9.85043	8.44298	7.9674	1.12013	-0.317223	-0.802912	1.40745	1.88303	0.475581	8.41763	11.262	2.84434	2.45374	2.82356	1.18434	1	1	0
Gh_A01G0656	A01	+	11875192	11878694	AT5G55220	trigger factor type chaperone family protein	Q8S9L5	TIG_ARATH Trigger factor-like protein TIG OS=Arabidopsis thaliana GN=TIG PE=2 SV=1	B9SYY0	B9SYY0_RICCO Trigger factor, putative OS=Ricinus communis GN=RCOM_0546740 PE=4 SV=1			PF05698.9|Trigger_C; PF05697.8|Trigger_N	IPR008880|Trigger factor, C-terminal domain; IPR008881|Trigger factor, ribosome-binding, bacterial	GO:0006457|protein folding ; GO:0015031|protein transport	496	0.112493	0.112493	0.950508	1	0.92899	4.03847	6.03847	10.0385	5.13708	19.6238	2	3	0.0189226	8.12559	6.76276	6.05915	1.08804	-0.209156	-0.87888	1.36283	2.06645	0.703614	4.06331	6.16115	2.09784	1.5706	2.06524	0.896793	1	1	0
Gh_A01G0657	A01	-	11879085	11882467	AT4G26770	Phosphatidate cytidylyltransferase family protein	O04940	CDS1_SOLTU Phosphatidate cytidylyltransferase OS=Solanum tuberosum GN=CDS1 PE=2 SV=1	B9RXC8	B9RXC8_RICCO Phosphatidate cytidylyltransferase OS=Ricinus communis GN=RCOM_0902650 PE=3 SV=1	vvi:100265735	GSVIVT00005252001; hypothetical protein LOC100265735 ; K00981 phosphatidate cytidylyltransferase [EC:2.7.7.41]	PF01148.15|CTP_transf_1	IPR000374|Phosphatidate cytidylyltransferase	GO:0016020|membrane ; GO:0016772|transferase activity, transferring phosphorus-containing groups	497	0.137409	0.137409	0.673532	1	0.877592	4.6387	6.6387	10.6387	5.73731	10.7541	2	3	0.0428267	7.16815	8.56224	8.73638	-1.14876	0.473086	0.675676	-1.39409	-1.56823	-0.17414	-3.76082	-4.23059	-0.469775	1.48318	1.61685	0.173566	1	1	0
Gh_A01G0658	A01	+	11895421	11898851	AT5G55230	microtubule-associated proteins 65-1	Q8LEG3	MA652_ARATH 65-kDa microtubule-associated protein 2 OS=Arabidopsis thaliana GN=MAP65-2 PE=1 SV=1	B9SYY2	B9SYY2_RICCO Protein regulator of cytokinesis, putative OS=Ricinus communis GN=RCOM_0546860 PE=4 SV=1			PF03999.7|MAP65_ASE1; PB016683|Pfam-B_16683	IPR007145|Microtubule-associated protein, MAP65/Ase1/PRC1	GO:0000226|microtubule cytoskeleton organization ; GO:0000910|cytokinesis ; GO:0008017|microtubule binding	498	0.0568933	0.0568933	0.317713	1	0.892557	1.99334	3.99334	7.99334	3.09195	12.4609	2	3	0.0352182	12.0724	11.2663	10.9104	1.10193	-0.252123	-0.84981	0.806171	1.16202	0.355848	3.37984	4.87172	1.49188	1.36556	1.78182	0.633499	0	1	0
Gh_A01G0662	A01	+	11962213	11964669	AT5G55280	homolog of bacterial cytokinesis Z-ring protein FTSZ 1-1	Q42545	FTSZ1_ARATH Cell division protein FtsZ homolog 1, chloroplastic OS=Arabidopsis thaliana GN=FTSZ1 PE=1 SV=2	H9AY28	H9AY28_MANES FtsZ1 protein OS=Manihot esculenta GN=ftsZ1 PE=2 SV=1	vvi:100243513	hypothetical protein LOC100243513 ; K03531 cell division protein FtsZ	PF12327.3|FtsZ_C; PF00091.20|Tubulin	IPR000158|Cell division protein FtsZ; IPR003008|Tubulin/FtsZ, GTPase domain; IPR017975|Tubulin, conserved site; IPR018316|Tubulin/FtsZ, 2-layer sandwich domain; IPR020805|Cell division protein FtsZ, conserved site; IPR024757|Cell division protein FtsZ, C-terminal	GO:0051258|protein polymerization ; GO:0005874|microtubule ; GO:0043234|protein complex ; GO:0006184|GTP catabolic process ; GO:0007017|microtubule-based process ; GO:0005525|GTP binding ; GO:0005737|cytoplasm ; GO:0003924|GTPase activity	501	0.0343064	0.0343064	0.636931	1	0.967683	0.475807	2.47581	6.47581	1.57442	44.9148	2	3	0.00580968	9.89415	8.68436	8.18762	1.10751	-0.270788	-0.83672	1.20979	1.70653	0.496743	6.53164	9.21355	2.68191	2.13708	2.56793	1.12536	1	1	0
Gh_A01G0663	A01	-	11965093	11966678	AT1G16240	syntaxin of plants 51	Q9SA23	SYP51_ARATH Syntaxin-51 OS=Arabidopsis thaliana GN=SYP51 PE=1 SV=1	I1M6L1	I1M6L1_SOYBN Uncharacterized protein OS=Glycine max PE=4 SV=1	osa:4345157	Os08g0277900; hypothetical protein ; K08503 syntaxin of plants SYP5	PF05739.14|SNARE	IPR000727|Target SNARE coiled-coil domain	GO:0005515|protein binding	502	0.0120289	0.0120289	0.280986	1	0.974314	-2.66827	-0.668269	3.33173	-1.56966	56.8983	2	3	0.00411658	10.7684	9.80386	9.71264	1.15119	-0.497623	-0.653563	0.964533	1.05576	0.0912231	8.79437	9.62612	0.83175	2.509	2.6235	0.331087	0	1	0
Gh_A01G0668	A01	-	12064497	12067582	AT5G55470	Na+/H+ (sodium hydrogen) exchanger 3	Q8S397	NHX4_ARATH Sodium/hydrogen exchanger 4 OS=Arabidopsis thaliana GN=NHX4 PE=2 SV=2	M5X8S5	M5X8S5_PRUPE Uncharacterized protein OS=Prunus persica GN=PRUPE_ppa024846mg PE=4 SV=1	spu:578765	hypothetical LOC578765 ; K03316 monovalent cation:H+ antiporter, CPA1 family	PB000839|Pfam-B_839; PF00999.16|Na_H_Exchanger	IPR004709|Na+/H+ exchanger; IPR006153|Cation/H+ exchanger; IPR018422|Cation/H+ exchanger, CPA1 family	GO:0055085|transmembrane transport ; GO:0015385|sodium:hydrogen antiporter activity; GO:0016021|integral to membrane ; GO:0006885|regulation of pH; GO:0015299|solute:hydrogen antiporter activity ; GO:0006812|cation transport ; GO:0006814|sodium ion transport	507	0.18394	0.18394	0.679394	1	0.837555	5.51363	7.51363	11.5136	6.61224	7.73392	2	3	0.0654723	0.5	1.58496	2.16096	-1.08529	0.20116	0.884129	-1.08496	-1.66096	-0.576002	-2.52975	-3.87278	-1.34303	1.06832	1.51612	0.565703	0	1	0
Gh_A01G0672	A01	-	12136760	12138313	AT5G59240	Ribosomal protein S8e family protein	Q08069	RS8_MAIZE 40S ribosomal protein S8 OS=Zea mays GN=RPS8 PE=1 SV=2	B4FGG1	B4FGG1_MAIZE 40S ribosomal protein S8 OS=Zea mays PE=2 SV=1	sbi:SORBI_06g004770	SORBIDRAFT_06g004770; hypothetical protein ; K02995 small subunit ribosomal protein S8e	PF01201.17|Ribosomal_S8e	IPR001047|Ribosomal protein S8e; IPR018283|Ribosomal protein S8e, conserved site; IPR022309|Ribosomal protein S8e/ribosomal biogenesis NSA2	GO:0005840|ribosome ; GO:0006412|translation ; GO:0005622|intracellular ; GO:0003735|structural constituent of ribosome	511	0.0196458	0.0196458	0.318596	1	0.963002	-1.1966	0.803399	4.8034	-0.097989	39.0425	2	3	0.00711657	11.6624	10.675	10.5211	1.14575	-0.448599	-0.69715	0.987351	1.14128	0.153924	7.04428	8.14246	1.09817	2.23068	2.41189	0.453006	0	1	0
Gh_A01G0674	A01	+	12140271	12141870	AT1G50575	Putative lysine decarboxylase family protein			B9SSR4	B9SSR4_RICCO Carboxy-lyase, putative OS=Ricinus communis GN=RCOM_0046330 PE=4 SV=1	olu:OSTLU_5419	predicted protein; K06966	PF03641.9|Lysine_decarbox	IPR005269|Cytokinin riboside 5'-monophosphate phosphoribohydrolase LOG		513	0.125793	0.125793	0.41029	1	0.816043	4.37372	6.37372	10.3737	5.47233	6.65409	2	3	0.0788994	7.77804	6.70091	6.61868	1.15237	-0.512632	-0.639735	1.07714	1.15936	0.0822267	3.03699	3.26883	0.231838	1.25181	1.32958	0.0800971	0	1	0
Gh_A01G0677	A01	+	12193675	12194946	AT5G55530	Calcium-dependent lipid-binding (CaLB domain) family protein			B9SSS3	B9SSS3_RICCO Putative uncharacterized protein OS=Ricinus communis GN=RCOM_0046620 PE=4 SV=1			PB017735|Pfam-B_17735; PB008316|Pfam-B_8316; PF00168.25|C2	IPR000008|C2 calcium-dependent membrane targeting	GO:0005515|protein binding	516	0.268581	0.268581	1.76011	1	0.908444	6.64926	8.64926	12.6493	7.74788	14.8834	2	3	0.0277031	10.8051	8.85147	8.05813	1.10832	-0.273582	-0.834736	1.95367	2.747	0.793334	3.76976	5.30056	1.5308	1.48584	1.88252	0.651073	1	1	0
Gh_A01G0681	A01	+	12240357	12244290	AT4G26640	WRKY family transcription factor family protein	Q93WV0	WRK20_ARATH Probable WRKY transcription factor 20 OS=Arabidopsis thaliana GN=WRKY20 PE=2 SV=1	B9SSS9	B9SSS9_RICCO WRKY transcription factor, putative OS=Ricinus communis GN=RCOM_0047180 PE=4 SV=1			PF03106.10|WRKY	IPR003657|DNA-binding WRKY	GO:0006355|regulation of transcription, DNA-dependent ; GO:0043565|sequence-specific DNA binding ; GO:0003700|sequence-specific DNA binding transcription factor activity	520	0.0517268	0.0517268	1.08176	1	0.97131	1.70773	3.70773	7.70773	2.80634	50.7823	2	3	0.00485965	9.0002	7.33272	6.80453	1.12362	-0.331369	-0.792254	1.66747	2.19567	0.528192	7.33165	9.65403	2.32238	2.28048	2.62718	0.987754	1	1	0
Gh_A01G0682	A01	-	12246498	12248117	AT1G50600	scarecrow-like 5	Q9LDL7	PAT1_ARATH Scarecrow-like transcription factor PAT1 OS=Arabidopsis thaliana GN=PAT1 PE=2 SV=1	F6HER6	F6HER6_VITVI Putative uncharacterized protein OS=Vitis vinifera GN=VIT_19s0090g01740 PE=2 SV=1			PF03514.9|GRAS	IPR005202|Transcription factor GRAS		521	0.00567411	0.00567411	1.66452	1	0.997955	-4.92245	-2.92245	1.07755	-3.82384	731.885	2	3	9.24994e-05	8.22399	7.15955	5.37242	0.905875	0.167178	-1.07305	1.06444	2.85158	1.78714	14.131	37.8561	23.7252	3.11482	4.39203	3.78493	1	1	1
Gh_A01G0689	A01	-	12333287	12344784	AT1G55930	CBS domain-containing protein / transporter associated domain-containing protein	Q84R21	Y1559_ARATH DUF21 domain-containing protein At1g55930, chloroplastic OS=Arabidopsis thaliana GN=CBSDUFCH2 PE=2 SV=2	B9T467	B9T467_RICCO Magnesium and cobalt efflux protein corC, putative OS=Ricinus communis GN=RCOM_0423930 PE=4 SV=1			PF03471.12|CorC_HlyC; PF00571.23|CBS; PF01595.15|DUF21	IPR000644|CBS domain; IPR002550|Domain of unknown function DUF21; IPR005170|Transporter-associated domain	GO:0005515|protein binding ; GO:0030554|adenyl nucleotide binding	525	0.0121813	0.0121813	0.702378	1	0.989594	-2.63048	-0.630476	3.36952	-1.53186	142.65	2	3	0.00106148	5.80528	7.47389	7.35953	-1.15253	0.637604	0.514922	-1.66861	-1.55425	0.114353	-15.1184	-14.0823	1.0361	3.20185	3.11038	0.424414	1	1	0
Gh_A01G0692	A01	+	12380256	12380489												528	0.287092	0.287092	1.97966	1	0.912987	6.84922	8.84922	12.8492	7.94783	15.7389	2	3	0.0256668	5.44247	4.22561	2.45345	0.932723	0.123147	-1.05587	1.21686	2.98902	1.77216	2.27107	5.57851	3.30744	0.967306	1.94417	1.34219	0	1	1
Gh_A01G0693	A01	-	12390800	12392449	AT5G15550	Transducin/WD40 repeat-like superfamily protein	Q9SZR0	CHMO_ARATH Choline monooxygenase, chloroplastic OS=Arabidopsis thaliana GN=At4g29890 PE=2 SV=2	I7ELB0	I7ELB0_CAMSI Choline monooxygenase OS=Camellia sinensis PE=2 SV=1	ath:AT4G29890	choline monooxygenase, putative (CMO-like) ; K00499 choline monooxygenase [EC:1.14.15.7]	PF00848.14|Ring_hydroxyl_A; PF00400.27|WD40	IPR001680|WD40 repeat; IPR015879|Aromatic-ring-hydroxylating dioxygenase, alpha subunit, C-terminal domain; IPR017986|WD40-repeat-containing domain; IPR019775|WD40 repeat, conserved site	GO:0051537|2 iron, 2 sulfur cluster binding ; GO:0019439|aromatic compound catabolic process ; GO:0016708|oxidoreductase activity, acting on paired donors, with incorporation or reduction of molecular oxygen, NAD(P)H as one donor, and incorporation of two atoms of oxygen into one donor ; GO:0005515|protein binding ; GO:0005506|iron ion binding ; GO:0055114|oxidation-reduction process	529	0.174116	0.174116	2.66104	1	0.960741	5.34898	7.34898	11.349	6.44759	36.7078	2	3	0.00777874	3.32193	6.51318	6.31365	-1.1529	0.632256	0.520645	-3.19125	-2.99172	0.199522	-7.64787	-7.16971	0.478158	2.33326	2.25264	0.177035	1	1	0
Gh_A01G0701	A01	-	13400692	13402332	AT3G13120	Ribosomal protein S10p/S20e family protein	Q9LK61	RR10_ARATH 30S ribosomal protein S10, chloroplastic OS=Arabidopsis thaliana GN=RPS10 PE=2 SV=1	M5WVB4	M5WVB4_PRUPE Uncharacterized protein OS=Prunus persica GN=PRUPE_ppa011713mg PE=4 SV=1	ath:AT3G13120	30S ribosomal protein S10, chloroplast, putative ; K02946 small subunit ribosomal protein S10	PF00338.17|Ribosomal_S10	IPR001848|Ribosomal protein S10; IPR018268|Ribosomal protein S10, conserved site; IPR027486|Ribosomal protein S10 domain	GO:0005840|ribosome ; GO:0003723|RNA binding ; GO:0006412|translation ; GO:0005622|intracellular ; GO:0003735|structural constituent of ribosome	533	0.131331	0.131331	1.62067	1	0.951379	4.50297	6.50297	10.503	5.60158	29.3508	2	3	0.010721	8.18265	5.95251	5.63515	1.14713	-0.459268	-0.687865	2.23014	2.5475	0.317358	6.15388	7.0296	0.87572	2.06379	2.22809	0.351012	1	1	0
Gh_A01G0708	A01	+	13443432	13444570	AT5G55630	Outward rectifying potassium channel protein	Q8LBL1	TPK1_ARATH Two-pore potassium channel 1 OS=Arabidopsis thaliana GN=TPK1 PE=1 SV=2	M5WTX1	M5WTX1_PRUPE Uncharacterized protein OS=Prunus persica GN=PRUPE_ppa008303mg PE=4 SV=1	osa:4334137	Os03g0752300; hypothetical protein ; K05389 potassium channel, subfamily K, other eukaryote	PF07885.11|Ion_trans_2	IPR003280|Two pore domain potassium channel; IPR013099|Two pore domain potassium channel domain; IPR018247|EF-Hand 1, calcium-binding site	GO:0016020|membrane ; GO:0005267|potassium channel activity; GO:0071805|potassium ion transmembrane transport	539	0.0692061	0.0692061	0.687324	1	0.939586	2.58107	4.58107	8.58107	3.67969	23.3289	2	3	0.0148491	9.2412	7.91284	7.529	1.12805	-0.350415	-0.777634	1.32836	1.7122	0.383844	5.04943	6.50853	1.45909	1.82441	2.13271	0.618639	1	1	0
Gh_A01G0713	A01	+	13585344	13585970												544	0.372265	0.372265	1.99764	1	0.888189	7.62862	9.62862	13.6286	8.72724	11.9154	2	3	0.0373877	7.00871	4.80367	4.17215	1.12845	-0.352198	-0.77625	2.20504	2.83656	0.631517	3.61402	4.64907	1.03504	1.4389	1.72662	0.423931	1	1	0
Gh_A01G0714	A01	+	13649630	13651601	AT5G55730	FASCICLIN-like arabinogalactan 1	Q9FM65	FLA1_ARATH Fasciclin-like arabinogalactan protein 1 OS=Arabidopsis thaliana GN=FLA1 PE=1 SV=1	A9XTL6	A9XTL6_GOSHI Fasciclin-like arabinogalactan protein 11 OS=Gossypium hirsutum GN=FLA11 PE=1 SV=1			PF02469.17|Fasciclin	IPR000782|FAS1 domain		545	0.0170406	0.0170406	0.363492	1	0.971872	-1.6234	0.3766	4.3766	-0.524788	51.8274	2	3	0.0047175	14.0259	12.7791	13.0039	1.13807	-0.738155	-0.399912	1.24678	1.02202	-0.224769	9.551	7.82916	-1.72184	2.61356	2.36261	0.736182	1	1	0
Gh_A01G0721	A01	+	13764643	13779177	AT1G70320	ubiquitin-protein ligase 2	Q8GY23	UPL1_ARATH E3 ubiquitin-protein ligase UPL1 OS=Arabidopsis thaliana GN=UPL1 PE=1 SV=3	M5W790	M5W790_PRUPE Uncharacterized protein OS=Prunus persica GN=PRUPE_ppa000008mg PE=4 SV=1	ath:AT1G70320	UPL2; UPL2 (UBIQUITIN-PROTEIN LIGASE 2); ubiquitin-protein ligase ; K10592 E3 ubiquitin-protein ligase HUWE1 [EC:6.3.2.19]	PB018304|Pfam-B_18304; PF06012.7|DUF908; PF00632.20|HECT; PF14377.1|DUF4414; PF00627.26|UBA; PF06025.7|DUF913; PB004838|Pfam-B_4838; PB016335|Pfam-B_16335	IPR000449|Ubiquitin-associated domain/translation elongation factor EF-Ts, N-terminal; IPR000569|HECT; IPR003903|Ubiquitin interacting motif; IPR010309|E3 ubiquitin ligase, domain of unknown function DUF908; IPR010314|E3 ubiquitin ligase, domain of unknown function DUF913; IPR015940|Ubiquitin-associated/translation elongation factor EF1B, N-terminal, eukaryote; IPR025527|Domain of unknown functio…	GO:0006464|cellular protein modification process ; GO:0005515|protein binding ; GO:0005622|intracellular ; GO:0004842|ubiquitin-protein ligase activity	551	0.0117876	0.0117876	0.331311	1	0.978653	-2.72905	-0.729047	3.27095	-1.63043	68.7667	2	3	0.00311898	11.4758	12.5037	12.6405	-1.14802	0.466616	0.681407	-1.02793	-1.16467	-0.136742	-9.46781	-10.7273	-1.25948	2.60245	2.76142	0.527341	1	1	0
Gh_A01G0722	A01	+	13802911	13806102	AT1G62910	Pentatricopeptide repeat (PPR) superfamily protein	Q9LVQ5	PP432_ARATH Pentatricopeptide repeat-containing protein At5g55840 OS=Arabidopsis thaliana GN=At5g55840 PE=2 SV=2	F6GYT0	F6GYT0_VITVI Putative uncharacterized protein OS=Vitis vinifera GN=VIT_18s0117g00250 PE=4 SV=1			PF01535.15|PPR; PF13041.1|PPR_2; PF12854.2|PPR_1	IPR002885|Pentatricopeptide repeat		552	0.282759	0.282759	3.39428	1	0.950017	6.8036	8.8036	12.8036	7.90221	28.5103	2	3	0.0111746	0.5	4.35368	3.40368	-1.12192	0.797551	0.324367	-3.85368	-2.90368	0.950002	-7.24715	-5.46059	1.78655	2.26603	1.91835	0.764516	1	1	0
Gh_A01G0723	A01	+	13807553	13810270	AT5G55850	RPM1-interacting protein 4 (RIN4) family protein	Q8GYN5	RIN4_ARATH RPM1-interacting protein 4 OS=Arabidopsis thaliana GN=RIN4 PE=1 SV=1	F4K693	F4K693_ARATH RPM1-interacting protein 4 (RIN4) family protein OS=Arabidopsis thaliana GN=NOI PE=2 SV=1			PF05627.6|AvrRpt-cleavage	IPR008700|Pathogenic type III effector avirulence factor Avr cleavage site		553	0.0253878	0.0253878	0.481509	1	0.968365	-0.427388	1.57261	5.57261	0.671225	45.9154	2	3	0.00562675	13.5363	12.367	12.1012	1.13707	-0.394443	-0.742625	1.16922	1.43504	0.265817	7.33811	9.0064	1.66829	2.28158	2.53913	0.712533	1	1	0
Gh_A01G0724	A01	-	13810928	13812922	AT3G07680	emp24/gp25L/p24 family/GOLD family protein	Q9S7M9	P24B2_ARATH Transmembrane emp24 domain-containing protein p24beta2 OS=Arabidopsis thaliana GN=At3g07680 PE=1 SV=1	M5WCT6	M5WCT6_PRUPE Uncharacterized protein OS=Prunus persica GN=PRUPE_ppa011405mg PE=4 SV=1	mcc:709884	similar to DEAD (Asp-Glu-Ala-Asp) box polypeptide 55 ; K01529	PF01105.19|EMP24_GP25L	IPR009038|GOLD	GO:0006810|transport ; GO:0016021|integral to membrane	554	0.0183984	0.0183984	0.381958	1	0.971099	-1.39341	0.606592	4.60659	-0.294796	50.4011	2	3	0.00491328	12.6083	11.4381	11.42	1.1546	-0.564025	-0.590574	1.17024	1.18832	0.0180778	8.62752	8.7608	0.133277	2.4848	2.50416	0.0445952	1	1	0
Gh_A01G0728	A01	+	14041980	14045146	AT4G26620	Sucrase/ferredoxin-like family protein	C5DDQ4	AIM32_LACTC Altered inheritance of mitochondria protein 32 OS=Lachancea thermotolerans (strain ATCC 56472 / CBS 6340 / NRRL Y-8284) GN=AIM32 PE=3 SV=1	M5VY89	M5VY89_PRUPE Uncharacterized protein OS=Prunus persica GN=PRUPE_ppa005963mg PE=4 SV=1			PF06999.7|Suc_Fer-like	IPR009737|Sucraseferredoxin-like		557	0.153347	0.153347	0.66078	1	0.860758	4.96792	6.96792	10.9679	6.06653	9.27261	2	3	0.0519583	8.17905	6.83106	6.62751	1.14626	-0.452432	-0.693827	1.34799	1.55154	0.203542	3.44231	3.96209	0.519775	1.38546	1.5419	0.194406	1	1	0
Gh_A01G0736	A01	-	14174120	14183067	AT3G13070	CBS domain-containing protein / transporter associated domain-containing protein	Q9LK65	Y3307_ARATH Putative DUF21 domain-containing protein At3g13070, chloroplastic OS=Arabidopsis thaliana GN=CBSDUFCH1 PE=4 SV=1	B9GJX6	B9GJX6_POPTR Predicted protein OS=Populus trichocarpa GN=POPTRDRAFT_753243 PE=4 SV=1			PF04889.7|Cwf_Cwc_15	IPR006973|Pre-mRNA-splicing factor Cwf15/Cwc15	GO:0005681|spliceosomal complex ; GO:0000398|mRNA splicing, via spliceosome	564	0.0331477	0.0331477	0.866091	1	0.977036	0.372723	2.37272	6.37272	1.47134	63.8207	2	3	0.00347985	9.90209	8.34199	7.96108	1.13473	-0.382183	-0.752546	1.5601	1.94101	0.380908	8.56892	10.6611	2.09215	2.4762	2.75352	0.894439	1	1	0
Gh_A01G0737	A01	+	14195113	14196396	AT5G55970	RING/U-box superfamily protein	Q93Z92	RING4_ARATH E3 ubiquitin-protein ligase At4g11680 OS=Arabidopsis thaliana GN=At4g11680 PE=2 SV=1	D7UAM0	D7UAM0_VITVI Putative uncharacterized protein OS=Vitis vinifera GN=VIT_19s0015g01000 PE=2 SV=1	mmu:67845	Rnf115; ring finger protein 115 ; K11982 E3 ubiquitin-protein ligase RNF115/126 [EC:6.3.2.19]	PB000276|Pfam-B_276; PB007479|Pfam-B_7479; PF13639.1|zf-RING_2	IPR001841|Zinc finger, RING-type	GO:0005515|protein binding ; GO:0008270|zinc ion binding	565	0.723697	0.723697	4.15419	1	0.895475	9.62292	11.6229	15.6229	10.7215	12.8506	2	3	0.0337935	4.99292	1	1.58496	1.14403	-0.70765	-0.436379	3.99292	3.40796	-0.584963	4.69367	4.00605	-0.687622	1.73784	1.55443	0.266735	1	1	0
Gh_A01G0738	A01	+	14211438	14214471	AT5G47770	farnesyl diphosphate synthase 1	P49352	FPPS2_LUPAL Farnesyl pyrophosphate synthase 2 OS=Lupinus albus GN=FPS2 PE=2 SV=1	Q4JHN6	Q4JHN6_PANGI Farnesyl diphosphate synthase OS=Panax ginseng GN=FPS PE=2 SV=1	ath:AT5G47770	FPS1; FPS1 (FARNESYL DIPHOSPHATE SYNTHASE 1); dimethylallyltranstransferase/ geranyltranstransferase ; K00787 dimethylallyltranstransferase [EC:2.5.1.1]; K00795 geranyltranstransferase [EC:2.5.1.10]	PF00348.12|polyprenyl_synt	IPR000092|Polyprenyl synthetase	GO:0008299|isoprenoid biosynthetic process	566	0.0303738	0.0303738	0.838376	1	0.978262	0.110549	2.11055	6.11055	1.20916	67.5048	2	3	0.00320492	9.39848	7.8801	7.47891	1.13181	-0.367793	-0.76402	1.51838	1.91956	0.401186	8.71224	11.0142	2.30195	2.49714	2.79513	0.979636	1	1	0
Gh_A01G0749	A01	+	14372998	14374548	AT1G55760	BTB/POZ domain-containing protein	Q680K8	Y1576_ARATH BTB/POZ domain-containing protein At1g55760 OS=Arabidopsis thaliana GN=At1g55760 PE=2 SV=1	M5WIU5	M5WIU5_PRUPE Uncharacterized protein OS=Prunus persica GN=PRUPE_ppa008513mg PE=4 SV=1	cel:ZK858.4	mel-26; Maternal Effect Lethal ; K03876 BTB domain ubiquitin protein ligase cofactor	PF00651.26|BTB	IPR000210|BTB/POZ-like; IPR013069|BTB/POZ	GO:0005515|protein binding	575	0.103849	0.103849	0.578523	1	0.892296	3.79862	5.79862	9.79862	4.89723	12.427	2	3	0.0353467	5.79389	5.50596	4.28112	0.74722	0.388785	-1.13601	0.287926	1.51277	1.22484	0.893469	4.6943	3.80083	0.359084	1.738	1.49503	0	1	1
Gh_A01G0750	A01	-	14376117	14378141	AT1G62390	Octicosapeptide/Phox/Bem1p (PB1) domain-containing protein / tetratricopeptide repeat (TPR)-containing protein	Q91Z38	TTC1_MOUSE Tetratricopeptide repeat protein 1 OS=Mus musculus GN=Ttc1 PE=2 SV=1	B9HZH5	B9HZH5_POPTR Predicted protein OS=Populus trichocarpa GN=POPTRDRAFT_568163 PE=4 SV=1	cqu:CpipJ_CPIJ016592	peptidyl-prolyl cis-trans isomerase ; K05864 peptidyl-prolyl isomerase D (cyclophilin D) [EC:5.2.1.8]	PF00564.19|PB1; PB014452|Pfam-B_14452	IPR000270|Phox/Bem1p; IPR013026|Tetratricopeptide repeat-containing domain	GO:0005515|protein binding	576	0.0235683	0.0235683	0.383223	1	0.9631	-0.650491	1.34951	5.34951	0.448121	39.1504	2	3	0.00708827	9.77819	8.71934	8.51175	1.14114	-0.417755	-0.723383	1.05885	1.26644	0.207592	6.89714	8.24936	1.35222	2.20446	2.4283	0.56991	1	1	0
Gh_A01G0766	A01	+	15666864	15667472	AT3G12870				K4CHX7	K4CHX7_SOLLC Uncharacterized protein OS=Solanum lycopersicum GN=Solyc07g066540.1 PE=4 SV=1						583	1.57181	1.57181	4.77523	1	0.802504	11.9498	13.9498	17.9498	13.0484	6.09509	2	3	0.0877682	7.31211	4.30367	3.05426	1.10667	-0.267904	-0.838761	3.00845	4.25785	1.2494	2.39962	3.39617	0.996557	1.01815	1.37078	0.40624	0	1	0
Gh_A01G0768	A01	+	15819411	15826354	AT5G17250	Alkaline-phosphatase-like family protein	Q8TEQ8	PIGO_HUMAN GPI ethanolamine phosphate transferase 3 OS=Homo sapiens GN=PIGO PE=1 SV=3	M5XM32	M5XM32_PRUPE Uncharacterized protein OS=Prunus persica GN=PRUPE_ppa000909mg PE=4 SV=1	hsa:84720	PIGO; phosphatidylinositol glycan anchor biosynthesis, class O ; K05288 phosphatidylinositol glycan, class O	PB014870|Pfam-B_14870; PF01663.17|Phosphodiest; PB016618|Pfam-B_16618	IPR002591|Type I phosphodiesterase/nucleotide pyrophosphatase/phosphate transferase	GO:0003824|catalytic activity	584	0.0123299	0.0123299	0.330511	1	0.977617	-2.5941	-0.5941	3.4059	-1.49549	65.5138	2	3	0.00334881	6.65757	7.90236	7.50259	-1.0961	0.862565	0.233537	-1.24478	-0.845018	0.399762	-11.2102	-7.61001	3.60016	2.81767	2.32704	1.43465	1	0	0
Gh_A01G0770	A01	+	16260071	16262436	AT1G56160	myb domain protein 72	P20024	MYB1_MAIZE Myb-related protein Zm1 OS=Zea mays PE=2 SV=1	B9H624	B9H624_POPTR Predicted protein OS=Populus trichocarpa GN=MYB028 PE=4 SV=1	ath:AT1G79180	AtMYB63 (myb domain protein 63); DNA binding / transcription factor ; K09422 myb proto-oncogene protein, plant	PB005885|Pfam-B_5885; PF00249.26|Myb_DNA-binding	IPR001005|SANT/Myb domain; IPR017930|Myb domain	GO:0003682|chromatin binding	586	0.129843	0.129843	3.4306	1	0.977291	4.46879	6.46879	10.4688	5.5674	64.5529	2	3	0.00342215	5.44132	2.32193	1.58496	1.13584	-0.387924	-0.747917	3.11939	3.85636	0.736966	8.65687	10.7021	2.04521	2.48909	2.75842	0.87492	1	1	0
Gh_A01G0785	A01	-	16916976	16921595	AT1G16300	glyceraldehyde-3-phosphate dehydrogenase of plastid 2	Q5E924	G3PP2_ARATH Glyceraldehyde 3-phosphate dehydrogenase GAPCP2, chloroplastic OS=Arabidopsis thaliana GN=GAPCP2 PE=2 SV=1	B9HI47	B9HI47_POPTR Predicted protein OS=Populus trichocarpa GN=POPTRDRAFT_832627 PE=3 SV=1	pop:POPTR_832627	hypothetical protein ; K00134 glyceraldehyde 3-phosphate dehydrogenase [EC:1.2.1.12]	PF02800.15|Gp_dh_C; PF00044.19|Gp_dh_N	IPR020828|Glyceraldehyde 3-phosphate dehydrogenase, NAD(P) binding domain; IPR020829|Glyceraldehyde 3-phosphate dehydrogenase, catalytic domain; IPR020830|Glyceraldehyde 3-phosphate dehydrogenase, active site; IPR020831|Glyceraldehyde/Erythrose phosphate dehydrogenase family	GO:0016620|oxidoreductase activity, acting on the aldehyde or oxo group of donors, NAD or NADP as acceptor ; GO:0055114|oxidation-reduction process	597	0.0194462	0.0194462	0.375552	1	0.968932	-1.22724	0.772758	4.77276	-0.12863	46.7809	2	3	0.00547613	13.4727	12.5365	12.1637	1.10972	-0.278485	-0.831239	0.936249	1.30904	0.372794	6.71389	9.38721	2.67332	2.17109	2.5916	1.12219	0	1	0
Gh_A01G0792	A01	-	17326861	17337930	AT1G16290				B9RHW0	B9RHW0_RICCO Putative uncharacterized protein OS=Ricinus communis GN=RCOM_1574040 PE=4 SV=1			PF01464.15|SLT	IPR008258|Lytic transglycosylase-like SLT domain		603	0.143516	0.143516	0.819474	1	0.894921	4.76916	6.76916	10.7692	5.86777	12.7749	2	3	0.0340625	5.77537	7.59961	7.19172	-1.1282	0.777109	0.351092	-1.82423	-1.41634	0.407889	-4.81537	-3.73868	1.07669	1.76805	1.47658	0.443106	1	1	0
Gh_A01G0793	A01	+	17379342	17380956	AT4G00231	ARM repeat superfamily protein	Q55EI6	ATX10_DICDI Ataxin-10 homolog OS=Dictyostelium discoideum GN=atxn10 PE=3 SV=1	B9IC51	B9IC51_POPTR Predicted protein OS=Populus trichocarpa GN=POPTRDRAFT_572162 PE=4 SV=1			PF09759.4|Atx10homo_assoc	IPR019156|Ataxin-10 domain		604	0.0355137	0.0355137	0.400191	1	0.946755	0.579563	2.57956	6.57956	1.67818	26.6716	2	3	0.0122863	8.25244	7.58859	6.87635	0.988073	0.0234424	-1.01152	0.663848	1.37609	0.712246	3.52266	7.30214	3.77948	1.41069	2.27545	1.48872	0	1	0
Gh_A01G0801	A01	-	17772570	17773846	AT3G12750	zinc transporter 1 precursor	O81123	ZIP1_ARATH Zinc transporter 1 OS=Arabidopsis thaliana GN=ZIP1 PE=2 SV=1	I3SPI9	I3SPI9_MEDTR Uncharacterized protein OS=Medicago truncatula PE=2 SV=1			PF02535.17|Zip	IPR003689|Zinc/iron permease	GO:0016020|membrane ; GO:0055085|transmembrane transport ; GO:0046873|metal ion transmembrane transporter activity ; GO:0030001|metal ion transport	610	0.11451	0.11451	0.893573	1	0.923111	4.09178	6.09178	10.0918	5.19039	18.0087	2	3	0.0213204	6.55768	4.87744	4.72972	1.15164	-0.503079	-0.648563	1.68024	1.82797	0.147728	4.96536	5.40192	0.436558	1.80442	1.90532	0.15993	1	1	0
Gh_A01G0802	A01	-	17800364	17809840	AT3G12670	CTP synthase family protein	Q54V77	PYRG_DICDI CTP synthase OS=Dictyostelium discoideum GN=ctps PE=3 SV=1	B9HYE3	B9HYE3_POPTR Predicted protein OS=Populus trichocarpa GN=POPTRDRAFT_883601 PE=2 SV=1	pop:POPTR_883601	hypothetical protein ; K01937 CTP synthase [EC:6.3.4.2]	PF06418.9|CTP_synth_N; PF00117.23|GATase	IPR004468|CTP synthase; IPR017456|CTP synthase, N-terminal; IPR017926|Glutamine amidotransferase	GO:0006221|pyrimidine nucleotide biosynthetic process ; GO:0003883|CTP synthase activity	611	0.0215475	0.0215475	0.482803	1	0.973222	-0.919418	1.08058	5.08058	0.179194	54.5163	2	3	0.00438193	12.0605	13.2826	13.4727	-1.14578	0.448855	0.696928	-1.2221	-1.41222	-0.190119	-8.3255	-9.62067	-1.29517	2.43987	2.62278	0.54375	1	1	0
Gh_A01G0807	A01	+	18145415	18150516	AT1G66260	RNA-binding (RRM/RBD/RNP motifs) family protein	Q58EA2	THO4A_XENLA THO complex subunit 4-A OS=Xenopus laevis GN=alyref-a PE=2 SV=1	B9GUT0	B9GUT0_POPTR Predicted protein OS=Populus trichocarpa GN=POPTRDRAFT_756063 PE=4 SV=1	lbc:LACBIDRAFT_319933	hypothetical protein; K11093 U1 small nuclear ribonucleoprotein 70kDa	PF00076.17|RRM_1	IPR000504|RNA recognition motif domain	GO:0003676|nucleic acid binding	615	0.0278547	0.0278547	0.392582	1	0.957429	-0.149189	1.85081	5.85081	0.949423	33.7349	2	3	0.00878371	11.4735	10.3695	10.2176	1.14759	-0.462994	-0.684596	1.10397	1.25587	0.151897	6.61467	7.52479	0.91012	2.15268	2.31296	0.366672	1	1	0
Gh_A01G0817	A01	-	18658917	18662071	AT2G33630	NAD(P)-binding Rossmann-fold superfamily protein	Q32L94	D42E1_BOVIN Short-chain dehydrogenase/reductase family 42E member 1 OS=Bos taurus GN=SDR42E1 PE=2 SV=2	M5WPD9	M5WPD9_PRUPE Uncharacterized protein OS=Prunus persica GN=PRUPE_ppa004912mg PE=4 SV=1	mcc:714229	similar to NAD(P) dependent steroid dehydrogenase-like ; K00100	PF01073.14|3Beta_HSD; PF14934.1|DUF4499	IPR002225|3-beta hydroxysteroid dehydrogenase/isomerase; IPR028110|Protein of unknown function DUF4499	GO:0006694|steroid biosynthetic process ; GO:0016616|oxidoreductase activity, acting on the CH-OH group of donors, NAD or NADP as acceptor ; GO:0003854|3-beta-hydroxy-delta5-steroid dehydrogenase activity ; GO:0055114|oxidation-reduction process	625	0.110923	0.110923	0.359146	1	0.814688	3.99633	5.99633	9.99633	5.09494	6.59447	2	3	0.0797726	10.0866	8.99731	9.08668	1.15154	-0.649658	-0.501886	1.0893	0.999937	-0.0893676	3.27068	3.00235	-0.26833	1.33019	1.23987	0.0937518	1	0	0
Gh_A01G0818	A01	+	18703660	18704319	AT1G20870	HSP20-like chaperones superfamily protein			B9GJA0	B9GJA0_POPTR Predicted protein OS=Populus trichocarpa GN=POPTRDRAFT_815335 PE=4 SV=1				IPR002068|Alpha crystallin/Hsp20 domain		626	0.047457	0.047457	0.732096	1	0.961106	1.44928	3.44928	7.44928	2.54789	37.0663	2	3	0.00767053	10.5311	9.12372	8.75367	1.13201	-0.368713	-0.763292	1.40742	1.77747	0.370049	6.46061	8.15928	1.69867	2.12359	2.41448	0.725971	1	1	0
Gh_A01G0819	A01	+	18709584	18711083	AT1G76420	NAC (No Apical Meristem) domain transcriptional regulator superfamily protein	Q9S851	NAC31_ARATH Protein CUP-SHAPED COTYLEDON 3 OS=Arabidopsis thaliana GN=NAC031 PE=1 SV=1	F6I6V4	F6I6V4_VITVI Putative uncharacterized protein OS=Vitis vinifera GN=VIT_18s0122g00800 PE=4 SV=1			PF02365.10|NAM	IPR003441|NAC domain	GO:0003677|DNA binding ; GO:0006355|regulation of transcription, DNA-dependent	627	0.0905197	0.0905197	1.00064	1	0.945723	3.38651	5.38651	9.38651	4.48512	26.1359	2	3	0.0126452	1	1.95345	3.16993	-0.957253	-0.080615	1.03787	-0.953445	-2.16993	-1.21648	-3.16901	-7.21229	-4.04327	1.29655	2.26002	1.56496	0	1	1
Gh_A01G0821	A01	-	18758330	18758899	AT1G20823	RING/U-box superfamily protein	Q9LM69	ATL80_ARATH RING-H2 finger protein ATL80 OS=Arabidopsis thaliana GN=ATL80 PE=2 SV=1	F6I6U9	F6I6U9_VITVI Putative uncharacterized protein OS=Vitis vinifera GN=VIT_18s0122g00870 PE=2 SV=1	tad:TRIADDRAFT_28983	hypothetical protein ; K11980 E3 ubiquitin-protein ligase RNF11	PF13639.1|zf-RING_2	IPR001841|Zinc finger, RING-type	GO:0005515|protein binding ; GO:0008270|zinc ion binding	629	0.0433777	0.0433777	0.246542	1	0.894433	1.17964	3.17964	7.17964	2.27825	12.709	2	3	0.0342997	9.27451	8.24077	8.59804	1.08581	-0.883148	-0.20266	1.03374	0.676469	-0.357268	4.96337	3.24799	-1.71538	1.80395	1.32274	0.733338	1	0	0
Gh_A01G0822	A01	+	18867901	18871162	AT1G76400	Ribophorin I	Q9SFX3	OST1A_ARATH Dolichyl-diphosphooligosaccharide--protein glycosyltransferase subunit 1A OS=Arabidopsis thaliana GN=OST1A PE=2 SV=1	D7UDD5	D7UDD5_VITVI Putative uncharacterized protein OS=Vitis vinifera GN=VIT_18s0122g00890 PE=4 SV=1	vvi:100249589	hypothetical protein LOC100249589 ; K12666 oligosaccharyltransferase complex subunit alpha (ribophorin I)	PF04597.9|Ribophorin_I	IPR007676|Ribophorin I	GO:0006486|protein glycosylation ; GO:0005783|endoplasmic reticulum ; GO:0004579|dolichyl-diphosphooligosaccharide-protein glycotransferase activity ; GO:0016021|integral to membrane	630	0.0431121	0.0431121	3.2527	1	0.992047	1.16122	3.16122	7.16122	2.25983	187.118	2	3	0.000709187	7.50967	11.3434	8.38855	-0.782166	1.12672	-0.344554	-3.83374	-0.878886	2.95486	-18.4639	-4.23285	14.2311	3.46007	1.61747	3.12391	1	0	1
Gh_A01G0825	A01	+	18907581	18909522	AT1G42960				M5WAZ2	M5WAZ2_PRUPE Uncharacterized protein OS=Prunus persica GN=PRUPE_ppa012423mg PE=4 SV=1						633	0.0241188	0.0241188	0.303139	1	0.952262	-0.581221	1.41878	5.41878	0.517391	29.9215	2	3	0.0104303	12.5183	11.4274	11.5371	1.14988	-0.666216	-0.483664	1.09092	0.981263	-0.109658	7.0245	6.31841	-0.706093	2.22719	2.09619	0.274885	1	0	0
Gh_A01G0828	A01	+	18926421	18927877	AT4G29360	O-Glycosyl hydrolases family 17 protein	Q8VYE5	E1312_ARATH Glucan endo-1,3-beta-glucosidase 12 OS=Arabidopsis thaliana GN=At4g29360 PE=1 SV=1	B9R8R1	B9R8R1_RICCO Glucan endo-1,3-beta-glucosidase, putative OS=Ricinus communis GN=RCOM_1601700 PE=3 SV=1	ath:AT3G57260	BGL2; BGL2 (PATHOGENESIS-RELATED PROTEIN 2); glucan 1,3-beta-glucosidase/ hydrolase, hydrolyzing O-glycosyl compounds ; K01199 glucan endo-1,3-beta-D-glucosidase [EC:3.2.1.39]	PF07983.8|X8; PF00332.13|Glyco_hydro_17	IPR000490|Glycoside hydrolase, family 17; IPR012946|X8	GO:0004553|hydrolase activity, hydrolyzing O-glycosyl compounds ; GO:0005975|carbohydrate metabolic process	636	0.77787	0.77787	3.78338	1	0.876639	9.83949	11.8395	15.8395	10.9381	10.6594	2	3	0.0433278	10.6816	7.60282	6.83389	1.13393	-0.378143	-0.755786	3.07878	3.84771	0.768932	3.4908	4.36263	0.871835	1.40073	1.65238	0.349247	1	1	0
Gh_A01G0829	A01	+	18952105	18954423	AT2G33700	Protein phosphatase 2C family protein	P93006	P2C27_ARATH Probable protein phosphatase 2C 27 OS=Arabidopsis thaliana GN=At2g33700 PE=2 SV=1	B9R8Q9	B9R8Q9_RICCO Protein phosphatase 2c, putative OS=Ricinus communis GN=RCOM_1601680 PE=3 SV=1	osa:4341433	Os06g0597200; hypothetical protein ; K01090 protein phosphatase [EC:3.1.3.16]	PF00481.16|PP2C	IPR000222|Protein phosphatase 2C, manganese/magnesium aspartate binding site; IPR001932|Protein phosphatase 2C (PP2C)-like domain; IPR015655|Protein phosphatase 2C	GO:0006470|protein dephosphorylation ; GO:0003824|catalytic activity ; GO:0004722|protein serine/threonine phosphatase activity	637	0.0683589	0.0683589	0.398913	1	0.897182	2.54412	4.54412	8.54412	3.64273	13.0889	2	3	0.0329687	9.68883	8.44536	8.63996	1.14242	-0.716681	-0.425736	1.24347	1.04887	-0.194602	4.75597	4.01167	-0.744302	1.75338	1.55602	0.291841	1	1	0
Gh_A01G0833	A01	+	19073556	19075910	AT1G20770		Q5EAR6	CC115_DANRE Coiled-coil domain-containing protein 115 OS=Danio rerio GN=ccdc115 PE=2 SV=1	A5AJ55	A5AJ55_VITVI Putative uncharacterized protein OS=Vitis vinifera GN=VITISV_041592 PE=2 SV=1						641	0.0899394	0.0899394	0.4189	1	0.871178	3.36722	5.36722	9.36722	4.46583	10.144	2	3	0.0462366	8.38469	7.25988	7.1745	1.15239	-0.512991	-0.6394	1.12481	1.21018	0.0853772	3.75062	4.0353	0.284686	1.48014	1.56271	0.0999579	1	1	0
Gh_A01G0835	A01	-	19118345	19123797					B9GTI6	B9GTI6_POPTR Predicted protein OS=Populus trichocarpa GN=POPTRDRAFT_816217 PE=2 SV=1			PB011826|Pfam-B_11826			643	0.0608871	0.0608871	0.330035	1	0.889308	2.19687	4.19687	8.19687	3.29548	12.0511	2	3	0.0368278	7.10777	8.21523	8.08668	-1.14818	0.680202	0.46798	-1.10746	-0.978916	0.128544	-4.48813	-3.96719	0.520941	1.68537	1.54336	0.194896	1	0	0
Gh_A01G0838	A01	+	19162700	19189261	AT1G20696	high mobility group B3	P93047	HMGB3_ARATH High mobility group B protein 3 OS=Arabidopsis thaliana GN=HMGB3 PE=1 SV=1	E3UKG6	E3UKG6_GOSHI High mobility group box 1 protein OS=Gossypium hirsutum PE=2 SV=1	vvi:100257544	similar to F2D10.18 ; K10802 high mobility group protein B1	PF00505.14|HMG_box	IPR009071|High mobility group box domain		644	0.120029	0.120029	1.14054	1	0.936857	4.23302	6.23302	10.233	5.33163	22.2555	2	3	0.0158669	14.3804	12.7074	12.1626	1.12217	-0.325399	-0.796772	1.67297	2.21773	0.544768	4.82884	6.40126	1.57242	1.77135	2.11222	0.669784	1	1	0
Gh_A01G0839	A01	-	19191590	19228956	AT4G38260	Protein of unknown function (DUF833)	P54797	TNG2_MOUSE Transport and Golgi organization 2 homolog OS=Mus musculus GN=Tango2 PE=2 SV=1	B9H5I7	B9H5I7_POPTR Predicted protein OS=Populus trichocarpa GN=POPTRDRAFT_864916 PE=4 SV=1	spu:575551	similar to CG7719-PA ; K08282 non-specific serine/threonine protein kinase [EC:2.7.11.1]	PF05742.7|NRDE	IPR008551|Protein of unknown function DUF833		645	0.291408	0.291408	1.17274	1	0.850909	6.89398	8.89398	12.894	7.99259	8.561	2	3	0.0575672	9.2036	8.24881	10.475	-0.0945005	-0.949395	1.0439	0.954796	-1.27143	-2.22622	1.76872	-2.35527	-4.12399	0.756735	1.00075	1.58754	0	0	1
Gh_A01G0843	A01	+	19373281	19388929	AT1G42470	Patched family protein	P56941	NPC1_PIG Niemann-Pick C1 protein OS=Sus scrofa GN=NPC1 PE=2 SV=1	D7UDA3	D7UDA3_VITVI Putative uncharacterized protein OS=Vitis vinifera GN=VIT_18s0122g01280 PE=4 SV=1	pop:POPTR_818865	cholesterol transport protein ; K12385 Niemann-Pick C1 protein	PB009231|Pfam-B_9231; PB005326|Pfam-B_5326; PB002723|Pfam-B_2723; PB002172|Pfam-B_2172; PF02460.13|Patched; PB010706|Pfam-B_10706; PB000655|Pfam-B_655; PB017907|Pfam-B_17907	IPR000731|Sterol-sensing domain; IPR003392|Patched	GO:0016020|membrane ; GO:0008158|hedgehog receptor activity ; GO:0016021|integral to membrane	647	0.101034	0.101034	0.851256	1	0.928787	3.71619	5.71619	9.71619	4.8148	19.5635	2	3	0.0190038	9.06301	10.7245	10.8395	-1.15277	0.518517	0.634249	-1.66147	-1.77652	-0.115053	-5.22707	-5.58903	-0.361961	1.86576	1.94646	0.129962	1	1	0
Gh_A01G0849	A01	-	19585295	19586669	AT1G20580	Small nuclear ribonucleoprotein family protein	P62323	SMD3_XENLA Small nuclear ribonucleoprotein Sm D3 OS=Xenopus laevis GN=snrpd3 PE=2 SV=1	M5Y0E2	M5Y0E2_PRUPE Uncharacterized protein OS=Prunus persica GN=PRUPE_ppa013274mg PE=4 SV=1	pop:POPTR_550771	hypothetical protein ; K11088 small nuclear ribonucleoprotein D3	PF01423.17|LSM	IPR001163|Ribonucleoprotein LSM domain; IPR006649|Ribonucleoprotein LSM domain, eukaryotic/archaea-type; IPR027141|U6 snRNA-associated Sm-like protein LSm4/Small nuclear ribonucleoprotein Sm D1/D3		653	0.0424422	0.0424422	0.774172	1	0.967106	1.11424	3.11424	7.11424	2.21285	44.1015	2	3	0.00596579	11.3029	9.78707	9.50362	1.14224	-0.424625	-0.717618	1.5158	1.79925	0.283445	7.35773	8.73358	1.37585	2.28491	2.50023	0.580718	1	1	0
Gh_A01G0851	A01	+	19591083	19595669	AT5G42320	Zn-dependent exopeptidases superfamily protein	Q9EQV9	CBPB2_RAT Carboxypeptidase B2 OS=Rattus norvegicus GN=Cpb2 PE=2 SV=1	D7UD93	D7UD93_VITVI Putative uncharacterized protein OS=Vitis vinifera GN=VIT_18s0122g01410 PE=4 SV=1	dme:Dmel_CG4017	CG4017 gene product from transcript CG4017-RA (EC:3.4.17.1); K01290 carboxypeptidase A [EC:3.4.17.1]	PF00246.19|Peptidase_M14	IPR000834|Peptidase M14, carboxypeptidase A	GO:0006508|proteolysis ; GO:0008270|zinc ion binding ; GO:0004181|metallocarboxypeptidase activity	655	0.0429097	0.0429097	0.297561	1	0.913477	1.1471	3.1471	7.1471	2.24571	15.8365	2	3	0.0254505	10.4255	9.42941	9.40295	1.1544	-0.554511	-0.599892	0.996121	1.02257	0.0264526	4.80877	4.93647	0.1277	1.76643	1.79749	0.0426486	0	1	0
Gh_A01G0857	A01	-	19783892	19786893	AT1G63610				C6TGY6	C6TGY6_SOYBN Uncharacterized protein OS=Glycine max PE=2 SV=1			PF05542.6|DUF760	IPR008479|Protein of unknown function DUF760		659	0.0049903	0.0049903	0.357269	1	0.991619	-5.3077	-3.3077	0.692298	-4.20909	177.482	2	3	0.000767227	9.3473	8.34146	8.08957	1.13383	-0.377657	-0.756175	1.00584	1.25773	0.25189	14.2386	17.8043	3.56573	3.12459	3.41302	1.42405	1	1	0
Gh_A01G0859	A01	-	19868885	19873146	AT1G42430				I1K7E2	I1K7E2_SOYBN Uncharacterized protein OS=Glycine max PE=4 SV=1			PB000696|Pfam-B_696			661	0.0654851	0.0654851	1.12999	1	0.965229	2.41527	4.41527	8.41527	3.51389	41.639	2	3	0.00648382	6.44209	5.03841	4.12396	1.06249	-0.139665	-0.922826	1.40368	2.31812	0.914444	5.48525	9.05868	3.57344	1.92379	2.54646	1.42643	1	1	0
Gh_A01G0862	A01	+	19927763	19928662	AT1G76240	Arabidopsis protein of unknown function (DUF241)			B9R8L0	B9R8L0_RICCO Putative uncharacterized protein OS=Ricinus communis GN=RCOM_1600680 PE=4 SV=1			PF03087.9|DUF241	IPR004320|Protein of unknown function DUF241, plant		663	0.20777	0.20777	1.97611	1	0.936915	5.87911	7.87911	11.8791	6.97772	22.2775	2	3	0.0158448	5.71836	6.03136	3.2539	0.471412	0.677162	-1.14857	-0.313005	2.46446	2.77746	-0.686687	5.40667	6.09336	0.266324	1.90638	2.05168	0	1	1
Gh_A01G0866	A01	+	19945027	19945884	AT2G17080	Arabidopsis protein of unknown function (DUF241)			B9R8K1	B9R8K1_RICCO Putative uncharacterized protein OS=Ricinus communis GN=RCOM_1600490 PE=4 SV=1			PF03087.9|DUF241	IPR004320|Protein of unknown function DUF241, plant		666	0.308114	0.308114	7.05124	1	0.973782	7.06122	9.06122	13.0612	8.15983	55.7128	2	3	0.00424519	0.5	5.32955	5.78801	-1.15116	0.497337	0.653824	-4.82955	-5.28801	-0.458454	-8.70063	-9.52656	-0.825923	2.49546	2.6103	0.328455	1	1	0
Gh_A01G0872	A01	-	20184084	20187069	AT5G42250	Zinc-binding alcohol dehydrogenase family protein	Q9FH04	ADHL7_ARATH Alcohol dehydrogenase-like 7 OS=Arabidopsis thaliana GN=At5g42250 PE=2 SV=1	B9R8J1	B9R8J1_RICCO Alcohol dehydrogenase, putative OS=Ricinus communis GN=RCOM_1600190 PE=3 SV=1	vvi:100264420	hypothetical protein LOC100264420 ; K00001 alcohol dehydrogenase [EC:1.1.1.1]; K00121 S-(hydroxymethyl)glutathione dehydrogenase [EC:1.1.1.284]	PF00107.21|ADH_zinc_N; PF08240.7|ADH_N; PB004256|Pfam-B_4256	IPR002085|Alcohol dehydrogenase superfamily, zinc-type; IPR002328|Alcohol dehydrogenase, zinc-type, conserved site; IPR013149|Alcohol dehydrogenase, C-terminal; IPR013154|Alcohol dehydrogenase GroES-like; IPR020843|Polyketide synthase, enoylreductase	GO:0008270|zinc ion binding ; GO:0016747|transferase activity, transferring acyl groups other than amino-acyl groups ; GO:0055114|oxidation-reduction process ; GO:0016491|oxidoreductase activity	670	0.0952994	0.0952994	0.499025	1	0.885417	3.54088	5.54088	9.54088	4.63949	11.591	2	3	0.0387863	11.2463	9.91788	10.0047	1.15273	-0.634747	-0.517984	1.32841	1.24163	-0.0867745	4.30314	4.02205	-0.281091	1.63648	1.55896	0.0985893	1	1	0
Gh_A01G0879	A01	+	20695744	20696691	AT5G27280	Zim17-type zinc finger protein	P42844	ZIM17_YEAST Mitochondrial protein import protein ZIM17 OS=Saccharomyces cerevisiae (strain ATCC 204508 / S288c) GN=ZIM17 PE=1 SV=2	B9R8G1	B9R8G1_RICCO Putative uncharacterized protein OS=Ricinus communis GN=RCOM_1599590 PE=4 SV=1			PF05180.7|zf-DNL	IPR007853|Zinc finger, DNL-type; IPR024158|Mitochondrial import protein TIM15	GO:0008270|zinc ion binding	676	0.0220426	0.0220426	0.276547	1	0.952176	-0.851256	1.14874	5.14874	0.247356	29.865	2	3	0.0104585	9.21111	8.27665	8.16721	1.14944	-0.479337	-0.670099	0.934457	1.0439	0.109443	6.29401	7.03116	0.737152	2.09143	2.22836	0.288658	0	1	0
Gh_A01G0880	A01	-	20697344	20701722	AT4G35790	phospholipase D delta	Q9C5Y0	PLDD1_ARATH Phospholipase D delta OS=Arabidopsis thaliana GN=PLDDELTA PE=1 SV=2	B9R8F9	B9R8F9_RICCO Phospholipase D OS=Ricinus communis GN=RCOM_1599570 PE=3 SV=1	ath:AT2G42010	PLDBETA1 (PHOSPHOLIPASE D BETA 1); phospholipase D ; K01115 phospholipase D [EC:3.1.4.4]	PF12357.3|PLD_C; PF00614.17|PLDc; PB007094|Pfam-B_7094; PB010767|Pfam-B_10767; PB015586|Pfam-B_15586; PF00168.25|C2	IPR000008|C2 calcium-dependent membrane targeting; IPR001736|Phospholipase D/Transphosphatidylase; IPR015679|Phospholipase D family; IPR018029|C2 membrane targeting protein; IPR024632|Phospholipase D, C-terminal	GO:0008152|metabolic process ; GO:0005515|protein binding ; GO:0003824|catalytic activity	677	0.663778	0.663778	3.07109	1	0.870318	9.36365	11.3636	15.3636	10.4623	10.0667	2	3	0.0467005	6.90904	5.02628	3.2539	1.00991	-0.0201276	-0.989784	1.88276	3.65514	1.77239	2.31091	4.48635	2.17544	0.983199	1.6849	0.928662	0	1	0
Gh_A01G0881	A01	-	20704743	20712667	AT2G16990	Major facilitator superfamily protein	Q96MC6	HIAT1_HUMAN Hippocampus abundant transcript 1 protein OS=Homo sapiens GN=HIAT1 PE=2 SV=2	B9R8F8	B9R8F8_RICCO Tetracycline transporter, putative OS=Ricinus communis GN=RCOM_1599560 PE=4 SV=1			PB000868|Pfam-B_868; PF07690.11|MFS_1	IPR011701|Major facilitator superfamily; IPR020846|Major facilitator superfamily domain	GO:0055085|transmembrane transport ; GO:0016021|integral to membrane	678	0.27106	0.27106	0.800827	1	0.796915	6.67683	8.67683	12.6768	7.77544	5.88606	2	3	0.0915204	7.47316	5.70893	6.34848	1.07816	-0.897108	-0.181048	1.76423	1.12467	-0.639558	3.38862	2.1602	-1.22842	1.36837	0.922437	0.513046	1	0	0
Gh_A01G0888	A01	+	20986963	20987734	AT4G35900	Basic-leucine zipper (bZIP) transcription factor family protein	Q84JK2	FD_ARATH Protein FD OS=Arabidopsis thaliana GN=FD PE=1 SV=1	B9H516	B9H516_POPTR Predicted protein OS=Populus trichocarpa GN=POPTRDRAFT_818828 PE=4 SV=1	gga:424365	ATF6; activating transcription factor 6 ; K09054 activating transcription factor 6	PF00170.16|bZIP_1	IPR004827|Basic-leucine zipper domain	GO:0006355|regulation of transcription, DNA-dependent ; GO:0043565|sequence-specific DNA binding ; GO:0003700|sequence-specific DNA binding transcription factor activity	684	0.128763	0.128763	4.85718	1	0.984094	4.44372	6.44372	10.4437	5.54234	92.8049	2	3	0.00200602	5.37242	1.29248	1	1.15263	-0.516488	-0.636144	4.07994	4.37242	0.292481	11.3699	12.185	0.815085	2.83577	2.92444	0.323566	1	1	0
Gh_A01G0896	A01	-	21308784	21310533	AT4G18250	receptor serine/threonine kinase, putative	P83332	TLP1_PRUPE Thaumatin-like protein 1 OS=Prunus persica PE=2 SV=1	B9R8A5	B9R8A5_RICCO Zeamatin, putative OS=Ricinus communis GN=RCOM_1598220 PE=4 SV=1			PF00314.12|Thaumatin	IPR001938|Thaumatin; IPR017949|Thaumatin, conserved site		690	0.064389	0.064389	0.263253	1	0.853246	2.36463	4.36463	8.36463	3.46325	8.72118	2	3	0.0562193	5.73989	6.53405	6.74467	-1.13167	0.367091	0.764576	-0.794163	-1.00478	-0.21062	-3.12971	-3.95974	-0.83003	1.28335	1.54123	0.330309	0	1	0
Gh_A01G0898	A01	-	21314321	21314821	AT2G17880	Chaperone DnaJ-domain superfamily protein	Q9FYB5	DNJ11_ARATH Chaperone protein dnaJ 11, chloroplastic OS=Arabidopsis thaliana GN=ATJ11 PE=1 SV=2	B9GQT8	B9GQT8_POPTR Predicted protein OS=Populus trichocarpa GN=POPTRDRAFT_550872 PE=4 SV=1	ptm:GSPATT00009247001	hypothetical protein ; K09512 DnaJ homolog, subfamily B, member 6	PF00226.26|DnaJ	IPR001623|DnaJ domain; IPR018253|DnaJ domain, conserved site		692	0.220844	0.220844	1.7334	1	0.923557	6.06218	8.06218	12.0622	7.16079	18.1224	2	3	0.0211354	8.09317	5.60473	5.68316	1.15426	-0.604851	-0.549405	2.48845	2.41001	-0.0784344	5.29523	5.12833	-0.166903	1.88131	1.84293	0.0564748	1	1	0
Gh_A01G0900	A01	+	21450287	21453484	AT1G75780	tubulin beta-1 chain	P18025	TBB1_MAIZE Tubulin beta-1 chain OS=Zea mays GN=TUBB1 PE=1 SV=1	B1PBW3	B1PBW3_GOSHI Beta-tubulin 13 OS=Gossypium hirsutum PE=2 SV=1	vvi:100259087	GSVIVT00014415001; hypothetical protein LOC100259087 ; K07375 tubulin beta	PF00091.20|Tubulin; PB000081|Pfam-B_81; PF03953.12|Tubulin_C	IPR000217|Tubulin; IPR002453|Beta tubulin; IPR003008|Tubulin/FtsZ, GTPase domain; IPR013838|Beta tubulin, autoregulation binding site; IPR017975|Tubulin, conserved site; IPR018316|Tubulin/FtsZ, 2-layer sandwich domain	GO:0051258|protein polymerization ; GO:0005874|microtubule ; GO:0043234|protein complex ; GO:0006184|GTP catabolic process ; GO:0007017|microtubule-based process ; GO:0005525|GTP binding ; GO:0005200|structural constituent of cytoskeleton; GO:0003924|GTPase activity	694	0.0175763	0.0175763	0.426914	1	0.975298	-1.53054	0.469457	4.46946	-0.431931	59.2231	2	3	0.00388245	11.7917	10.6682	10.4459	1.14091	-0.416386	-0.724527	1.12348	1.34578	0.222302	8.47428	10.1511	1.67679	2.46219	2.69103	0.716301	1	1	0
Gh_A01G0913	A01	-	22426113	22430731	AT5G42520	basic pentacysteine 6	Q8L999	BPC6_ARATH Protein BASIC PENTACYSTEINE6 OS=Arabidopsis thaliana GN=BPC6 PE=1 SV=1	B9R849	B9R849_RICCO Putative uncharacterized protein OS=Ricinus communis GN=RCOM_1596660 PE=4 SV=1			PF06217.7|GAGA_bind	IPR010409|GAGA-binding transcriptional activator		704	0.0452111	0.0452111	0.518422	1	0.947674	1.30384	3.30384	7.30384	2.40245	27.1667	2	3	0.0119693	10.1924	8.97592	8.72825	1.14019	-0.412071	-0.728121	1.21644	1.46412	0.247675	5.72096	6.88578	1.16482	1.97476	2.20242	0.483735	1	1	0
Gh_A01G0916	A01	-	22707064	22711331	AT3G54350	Forkhead-associated (FHA) domain-containing protein	Q99L90	MCRS1_MOUSE Microspherule protein 1 OS=Mus musculus GN=Mcrs1 PE=1 SV=1	F6GZQ5	F6GZQ5_VITVI Putative uncharacterized protein OS=Vitis vinifera GN=VIT_18s0001g13500 PE=4 SV=1	olu:OSTLU_93767	predicted protein; K11674 microspherule protein 1	PF13325.1|MCRS_N; PF00498.21|FHA	IPR000253|Forkhead-associated (FHA) domain; IPR025999|Microspherule protein, N-terminal domain	GO:0005515|protein binding	707	0.105572	0.105572	0.578802	1	0.890561	3.848	5.848	9.848	4.94661	12.2063	2	3	0.036204	8.84063	7.60152	7.3371	1.13893	-0.404755	-0.734175	1.23911	1.50354	0.264425	3.8136	4.62742	0.813818	1.4988	1.72113	0.322995	1	1	0
Gh_A01G0921	A01	+	23435408	23441836	AT1G75510	Transcription initiation factor IIF, beta subunit	O94424	T2FB_SCHPO Transcription initiation factor IIF subunit beta OS=Schizosaccharomyces pombe (strain 972 / ATCC 24843) GN=tfg2 PE=1 SV=1	E6NU66	E6NU66_9ROSI JHL18I08.10 protein OS=Jatropha curcas GN=JHL18I08.10 PE=4 SV=1	pop:POPTR_830044	hypothetical protein ; K03139 transcription initiation factor TFIIF beta subunit	PF02270.10|TFIIF_beta	IPR003196|Transcription initiation factor IIF, beta subunit	GO:0005524|ATP binding ; GO:0005674|transcription factor TFIIF complex ; GO:0006367|transcription initiation from RNA polymerase II promoter	710	0.0552351	0.0552351	0.326498	1	0.898495	1.9046	3.9046	7.9046	3.00322	13.2777	2	3	0.0323391	11.1048	10.169	9.9711	1.13918	-0.406179	-0.733	0.935799	1.13371	0.197908	3.98176	4.82384	0.842085	1.54752	1.77013	0.33576	0	1	0
Gh_A01G0925	A01	+	23610421	23611178	AT3G51030	thioredoxin H-type 1	Q43636	TRXH_RICCO Thioredoxin H-type OS=Ricinus communis PE=3 SV=1	M5WB02	M5WB02_PRUPE Uncharacterized protein OS=Prunus persica GN=PRUPE_ppa013476mg PE=4 SV=1	pop:POPTR_219472	PtrTrxh4; thioredoxin h ; K03671 thioredoxin 1	PF00085.15|Thioredoxin	IPR005746|Thioredoxin; IPR012336|Thioredoxin-like fold; IPR013766|Thioredoxin domain; IPR017937|Thioredoxin, conserved site	GO:0015035|protein disulfide oxidoreductase activity ; GO:0009055|electron carrier activity ; GO:0006662|glycerol ether metabolic process; GO:0045454|cell redox homeostasis	714	0.554169	0.554169	2.60088	1	0.872158	8.82222	10.8222	14.8222	9.92083	10.2332	2	3	0.0457099	10.3197	8.3065	6.975	1.06062	-0.134947	-0.925674	2.0132	3.34469	1.33149	2.70437	4.49299	1.78862	1.13363	1.68663	0.765417	0	1	0
Gh_A01G0930	A01	-	24011389	24012141	AT5G66440				B9R7X9	B9R7X9_RICCO Putative uncharacterized protein OS=Ricinus communis GN=RCOM_1595220 PE=4 SV=1						717	0.229576	0.229576	1.83994	1	0.925136	6.17851	8.17851	12.1785	7.27712	18.5363	2	3	0.0204839	6.38244	3.77345	3.94741	1.15265	-0.635953	-0.516693	2.60899	2.43503	-0.173962	5.44514	5.08207	-0.36307	1.91493	1.8321	0.130401	1	1	0
Gh_A01G0931	A01	+	24025580	24027725	AT5G42790	proteasome alpha subunit F1	O23712	PSA1B_ARATH Proteasome subunit alpha type-1-B OS=Arabidopsis thaliana GN=PAF2 PE=1 SV=2	M5XZ63	M5XZ63_PRUPE Uncharacterized protein OS=Prunus persica GN=PRUPE_ppa007472mg PE=4 SV=1	pop:POPTR_410548	hypothetical protein ; K02725 20S proteasome subunit alpha 6 [EC:3.4.25.1]	PF00227.21|Proteasome; PF10584.4|Proteasome_A_N	IPR000426|Proteasome, alpha-subunit, N-terminal domain; IPR001353|Proteasome, subunit alpha/beta; IPR023332|Proteasome A-type subunit	GO:0004175|endopeptidase activity ; GO:0019773|proteasome core complex, alpha-subunit complex ; GO:0051603|proteolysis involved in cellular protein catabolic process ; GO:0006511|ubiquitin-dependent protein catabolic process ; GO:0004298|threonine-type endopeptidase activity ; GO:0005839|proteasome core complex	718	0.000882695	0.000882695	0.290791	1	0.998179	-10.5045	-8.50452	-4.50452	-9.40591	822.089	2	3	7.77268e-05	12.3844	11.395	11.2944	1.15067	-0.491867	-0.658804	0.989385	1.08994	0.100554	33.3012	36.6857	3.38451	4.22532	4.35118	1.36705	0	1	0
Gh_A01G0932	A01	-	24028604	24031674	AT1G19580	gamma carbonic anhydrase 1	Q9FWR5	GCA1_ARATH Gamma carbonic anhydrase 1, mitochondrial OS=Arabidopsis thaliana GN=GAMMACA1 PE=1 SV=1	B9R7W8	B9R7W8_RICCO Protein yrdA, putative OS=Ricinus communis GN=RCOM_1594910 PE=4 SV=1	cpv:cgd5_3750	dynactin subunit p25-like ; K10427 dynactin 5	PF00132.19|Hexapep	IPR001451|Bacterial transferase hexapeptide repeat		719	0.00792002	0.00792002	0.557056	1	0.991469	-3.92201	-1.92201	2.07799	-2.8234	174.338	2	3	0.000787895	13.1762	11.7857	11.6929	1.1529	-0.520611	-0.632288	1.3905	1.4833	0.0927911	15.6246	16.6673	1.04266	3.24432	3.32772	0.427436	1	1	0
Gh_A01G0934	A01	-	24099464	24100196	AT1G19530				B9H4C6	B9H4C6_POPTR Predicted protein OS=Populus trichocarpa GN=POPTRDRAFT_818738 PE=4 SV=1						721	0.0163311	0.0163311	0.40383	1	0.975736	-1.75097	0.249027	4.24903	-0.65236	60.319	2	3	0.00377967	11.7036	10.7782	10.3269	1.0934	-0.225195	-0.868201	0.925401	1.37667	0.451269	7.24139	10.7726	3.53124	2.26504	2.76681	1.41336	0	1	0
Gh_A01G0939	A01	+	24696327	24700116	AT5G63930	Leucine-rich repeat protein kinase family protein	C0LGK4	Y2165_ARATH Probable LRR receptor-like serine/threonine-protein kinase At2g16250 OS=Arabidopsis thaliana GN=At2g16250 PE=1 SV=1	B9R7U7	B9R7U7_RICCO Lrr receptor protein kinase, putative OS=Ricinus communis GN=RCOM_1594390 PE=4 SV=1	ath:AT1G75820	CLV1; CLV1 (CLAVATA 1); ATP binding / kinase/ protein serine/threonine kinase ; K00924	PB001569|Pfam-B_1569; PF12799.2|LRR_4; PB012106|Pfam-B_12106; PB011516|Pfam-B_11516; PF07714.12|Pkinase_Tyr; PF13855.1|LRR_8; PB000819|Pfam-B_819; PB002910|Pfam-B_2910; PB002673|Pfam-B_2673	IPR000595|Cyclic nucleotide-binding domain; IPR000719|Protein kinase domain; IPR001245|Serine-threonine/tyrosine-protein kinase catalytic domain; IPR002290|Serine/threonine- / dual specificity protein kinase, catalytic domain; IPR003591|Leucine-rich repeat, typical subtype; IPR020635|Tyrosine-protein kinase, catalytic domain; IPR025875|Leucine rich repeat 4	GO:0004713|protein tyrosine kinase activity; GO:0005524|ATP binding ; GO:0004672|protein kinase activity ; GO:0006468|protein phosphorylation	724	0.115662	0.115662	0.386979	1	0.820669	4.12183	6.12183	10.1218	5.22044	6.86444	2	3	0.075942	8.15788	7.53814	6.89782	0.994514	0.0108833	-1.0054	0.619748	1.26007	0.640319	1.8223	3.70509	1.88279	0.78005	1.46651	0.806141	0	1	0
Gh_A01G0940	A01	-	24701132	24701753	AT5G15220	Ribosomal protein L27 family protein	Q87SU3	RL27_VIBPA 50S ribosomal protein L27 OS=Vibrio parahaemolyticus serotype O3:K6 (strain RIMD 2210633) GN=rpmA PE=3 SV=1	K4CM46	K4CM46_SOLLC Uncharacterized protein OS=Solanum lycopersicum GN=Solyc08g068220.2 PE=3 SV=1	vvi:100265883	hypothetical protein LOC100265883 ; K02899 large subunit ribosomal protein L27	PF01016.14|Ribosomal_L27	IPR001684|Ribosomal protein L27; IPR018261|Ribosomal protein L27, conserved site	GO:0005840|ribosome ; GO:0006412|translation ; GO:0005622|intracellular ; GO:0003735|structural constituent of ribosome	725	0.105454	0.105454	0.448809	1	0.859021	3.84464	5.84464	9.84464	4.94325	9.13989	2	3	0.0529336	10.0827	8.79123	8.99543	1.14214	-0.718148	-0.423996	1.29142	1.08722	-0.204202	3.97682	3.348	-0.628821	1.54611	1.35532	0.241023	1	1	0
Gh_A01G0941	A01	+	24726433	24728290	AT5G42765				B9IBG3	B9IBG3_POPTR Predicted protein OS=Populus trichocarpa GN=POPTRDRAFT_824462 PE=4 SV=1						726	0.0593816	0.0593816	0.399659	1	0.910852	2.12176	4.12176	8.12176	3.22037	15.3259	2	3	0.0266177	9.11122	7.91188	7.97647	1.15338	-0.624564	-0.528813	1.19934	1.13475	-0.0645903	4.92169	4.65664	-0.265058	1.79393	1.72853	0.0925169	1	1	0
Gh_A01G0942	A01	+	24751325	24754817	AT1G75200	flavodoxin family protein / radical SAM domain-containing protein	Q8RXN5	TYW1_ARATH tRNA wybutosine-synthesizing protein 1 homolog OS=Arabidopsis thaliana GN=TYW1 PE=2 SV=1	G8E4B8	G8E4B8_9ROSI Flavodoxin family protein OS=Dimocarpus longan GN=FLD-1 PE=2 SV=1	ppp:PHYPADRAFT_201169	hypothetical protein ; K00327 NADPH-ferrihemoprotein reductase [EC:1.6.2.4]	PF08608.7|Wyosine_form; PF00258.20|Flavodoxin_1; PF04055.16|Radical_SAM; PB016847|Pfam-B_16847	IPR001094|Flavodoxin; IPR007197|Radical SAM; IPR008254|Flavodoxin/nitric oxide synthase; IPR013917|tRNA wybutosine-synthesis	GO:0010181|FMN binding ; GO:0005506|iron ion binding ; GO:0003824|catalytic activity ; GO:0055114|oxidation-reduction process ; GO:0051536|iron-sulfur cluster binding ; GO:0016491|oxidoreductase activity	727	0.0400208	0.0400208	0.261162	1	0.908055	0.938006	2.93801	6.93801	2.03662	14.8141	2	3	0.0278799	10.6083	9.51982	10.0362	1.0166	-0.982534	-0.0340619	1.08845	0.572041	-0.516405	5.44081	2.85946	-2.58135	1.91397	1.18973	1.08786	1	0	0
Gh_A01G0954	A01	+	25469864	25470918	AT1G47740	PPPDE putative thiol peptidase family protein	Q93VG8	PPDEX_ARATH DeSI-like protein At4g17486 OS=Arabidopsis thaliana GN=At4g17486 PE=2 SV=1	E0CQ11	E0CQ11_VITVI Putative uncharacterized protein OS=Vitis vinifera GN=VIT_18s0001g12090 PE=4 SV=1			PF05903.9|Peptidase_C97	IPR008580|PPPDE putative peptidase domain		735	0.0142811	0.0142811	0.312023	1	0.972538	-2.15339	-0.153387	3.84661	-1.05477	53.1218	2	3	0.0045508	10.8792	9.94175	9.71848	1.13557	-0.386523	-0.749049	0.937441	1.16072	0.223276	7.84446	9.71282	1.86836	2.36506	2.6349	0.799941	0	1	0
Gh_A01G0956	A01	+	25572193	25572903	AT1G19310	RING/U-box superfamily protein	Q09463	RNF5_CAEEL RING finger protein 5 OS=Caenorhabditis elegans GN=rnf-5 PE=1 SV=1	K9LJW9	K9LJW9_GOSHI C3HC4 transcription factor OS=Gossypium hirsutum PE=2 SV=1	dre:793536	similar to ring finger protein 185 ; K10666 E3 ubiquitin-protein ligase RNF5 [EC:6.3.2.19]	PF13923.1|zf-C3HC4_2	IPR001841|Zinc finger, RING-type; IPR017907|Zinc finger, RING-type, conserved site	GO:0005515|protein binding ; GO:0008270|zinc ion binding	737	0.00281699	0.00281699	0.459357	1	0.996321	-7.02319	-5.02319	-1.02319	-5.92458	406.167	2	3	0.000223192	11.0171	9.76674	9.65463	1.15153	-0.501652	-0.649873	1.2504	1.36251	0.112108	23.559	25.6713	2.11225	3.77581	3.88724	0.902745	1	1	0
Gh_A01G0959	A01	+	25622185	25625910	AT1G47530	MATE efflux family protein	Q9LYT3	TT12_ARATH Protein TRANSPARENT TESTA 12 OS=Arabidopsis thaliana GN=TT12 PE=2 SV=1	B9R7N6	B9R7N6_RICCO Multidrug resistance pump, putative OS=Ricinus communis GN=RCOM_1593370 PE=4 SV=1			PB018407|Pfam-B_18407; PF01554.13|MatE	IPR002528|Multi antimicrobial extrusion protein	GO:0016020|membrane ; GO:0055085|transmembrane transport ; GO:0015238|drug transmembrane transporter activity ; GO:0015297|antiporter activity ; GO:0006855|drug transmembrane transport	740	0.557208	0.557208	2.00257	1	0.833052	8.83862	10.8386	14.8386	9.93723	7.48485	2	3	0.0682136	7.0606	6.83311	4.45345	0.654325	0.496788	-1.15111	0.227493	2.60716	2.37967	0.304761	3.49268	3.18792	0.107645	1.40132	1.30285	0	1	1
Gh_A01G0961	A01	-	25716613	25720406	AT4G33280	AP2/B3-like transcriptional factor family protein	Q8RYD1	REM16_ARATH B3 domain-containing protein REM16 OS=Arabidopsis thaliana GN=REM16 PE=2 SV=1	B9R7K0	B9R7K0_RICCO DNA binding protein, putative OS=Ricinus communis GN=RCOM_1592610 PE=4 SV=1			PF02362.16|B3	IPR003340|B3 DNA binding domain	GO:0003677|DNA binding ; GO:0006355|regulation of transcription, DNA-dependent	741	0.189604	0.189604	0.772914	1	0.852814	5.60462	7.60462	11.6046	6.70323	8.69116	2	3	0.0564679	8.65132	7.25483	6.9485	1.13814	-0.400335	-0.737808	1.39649	1.70282	0.306328	3.20712	3.91062	0.703499	1.30924	1.5271	0.273738	1	1	0
Gh_A01G0963	A01	+	25820005	25821477	AT1G47310				B9MVJ3	B9MVJ3_POPTR Predicted protein OS=Populus trichocarpa GN=POPTRDRAFT_781476 PE=4 SV=1			PB017892|Pfam-B_17892			742	0.0797756	0.0797756	0.628466	1	0.923838	3.00746	5.00746	9.00746	4.10607	18.1948	2	3	0.0210189	9.8688	8.21669	8.68197	1.11081	-0.828486	-0.282327	1.65211	1.18683	-0.465278	5.84929	4.20197	-1.64732	2.00175	1.60904	0.703228	1	1	0
Gh_A01G0965	A01	-	25860910	25861614	AT5G42680	Protein of unknown function, DUF617	O22227	MIZ1_ARATH Protein MIZU-KUSSEI 1 OS=Arabidopsis thaliana GN=MIZ1 PE=1 SV=1	B9R7H9	B9R7H9_RICCO Putative uncharacterized protein OS=Ricinus communis GN=RCOM_1591900 PE=4 SV=1			PF04759.8|DUF617	IPR006460|Protein of unknown function DUF617, plant		744	0.0510978	0.0510978	0.524357	1	0.941531	1.67103	3.67103	7.67103	2.76964	24.1546	2	3	0.0141381	10.6332	9.84141	9.06205	1.00262	-0.00526229	-0.997358	0.791764	1.57113	0.779363	3.50263	6.9504	3.44777	1.40444	2.21401	1.38718	0	1	0
Gh_A01G0969	A01	-	26052625	26054632	AT1G29850	double-stranded DNA-binding family protein			D7TK03	D7TK03_VITVI Putative uncharacterized protein OS=Vitis vinifera GN=VIT_10s0003g02790 PE=1 SV=1	vvi:100245316	hypothetical protein LOC100245316 ; K06875				747	0.041809	0.041809	0.351511	1	0.928636	1.06914	3.06914	7.06914	2.16775	19.5189	2	3	0.0190644	7.50465	6.62114	6.26374	1.10859	-0.274541	-0.834053	0.883511	1.24091	0.357402	4.32093	6.06885	1.74792	1.64125	2.04675	0.747633	0	1	0
Gh_A01G0985	A01	+	26589811	26594684	AT5G43130	TBP-associated factor 4	Q92750	TAF4B_HUMAN Transcription initiation factor TFIID subunit 4B OS=Homo sapiens GN=TAF4B PE=1 SV=2	F6GZN3	F6GZN3_VITVI Putative uncharacterized protein OS=Vitis vinifera GN=VIT_18s0001g09310 PE=4 SV=1	tca:654970	similar to Transcription initiation factor TFIID subunit 4 (Transcription initiation factor TFIID 110 kDa subunit) (p110) (TAFII-110) (110 kDa TBP-associated factor) ; K03129 transcription initiation factor TFIID subunit D3	PF05236.9|TAF4; PF12174.3|RST	IPR007900|Transcription initiation factor TFIID component TAF4; IPR022003|RST domain of plant C-terminal	GO:0005669|transcription factor TFIID complex ; GO:0006352|DNA-dependent transcription, initiation	760	0.517734	0.517734	1.74352	1	0.821832	8.61819	10.6182	14.6182	9.71681	6.919	2	3	0.0752049	7.27702	9.68926	9.4877	-1.15142	0.651016	0.500406	-2.41224	-2.21068	0.201564	-3.35249	-3.07236	0.28013	1.35677	1.26391	0.0982237	1	0	0
Gh_A01G0986	A01	-	26595077	26596810	AT3G19540	Protein of unknown function (DUF620)			B9R732	B9R732_RICCO Putative uncharacterized protein OS=Ricinus communis GN=RCOM_1588200 PE=4 SV=1			PF04788.7|DUF620	IPR006873|Protein of unknown function DUF620		761	0.578678	0.578678	1.9885	1	0.825393	8.95204	10.952	14.952	10.0507	7.09071	2	3	0.0729614	8.23361	6.03405	5.54439	1.13771	-0.397925	-0.739783	2.19956	2.68922	0.489659	2.89146	3.53515	0.643688	1.20109	1.41457	0.247489	0	1	0
Gh_A01G0996	A01	-	27795065	27801959	AT5G47820	P-loop containing nucleoside triphosphate hydrolases superfamily protein	O95239	KIF4A_HUMAN Chromosome-associated kinesin KIF4A OS=Homo sapiens GN=KIF4A PE=1 SV=3	B9R784	B9R784_RICCO Kinesin heavy chain, putative OS=Ricinus communis GN=RCOM_1589540 PE=3 SV=1	ppp:PHYPADRAFT_40278	hypothetical protein ; K10395 kinesin family member 4/7/21/27	PB013307|Pfam-B_13307; PB009685|Pfam-B_9685; PF00225.18|Kinesin	IPR001752|Kinesin, motor domain; IPR019821|Kinesin, motor region, conserved site; IPR027640|Kinesin-like protein	GO:0007018|microtubule-based movement ; GO:0005875|microtubule associated complex ; GO:0005524|ATP binding ; GO:0003777|microtubule motor activity ; GO:0008017|microtubule binding ; GO:0005871|kinesin complex	769	0.0260278	0.0260278	0.805418	1	0.98061	-0.352694	1.64731	5.64731	0.745918	75.8613	2	3	0.00269992	9.41964	11.0813	11.1944	-1.15283	0.519487	0.633341	-1.66162	-1.77475	-0.113126	-10.2994	-11.0006	-0.701205	2.70951	2.79355	0.272725	1	1	0
Gh_A01G1004	A01	-	30461361	30462017	AT3G14470	NB-ARC domain-containing disease resistance protein	Q7XA42	RGA1_SOLBU Putative disease resistance protein RGA1 OS=Solanum bulbocastanum GN=RGA1 PE=2 SV=2	B9NG70	B9NG70_POPTR Nbs-lrr resistance protein OS=Populus trichocarpa GN=POPTRDRAFT_580189 PE=4 SV=1						773	0.337952	0.337952	1.59685	1	0.873018	7.33852	9.33852	13.3385	8.43713	10.3127	2	3	0.0452493	4.5084	6.68969	6.88719	-1.15147	0.500927	0.650538	-2.18129	-2.37878	-0.197498	-3.75219	-4.09192	-0.339732	1.48061	1.57861	0.121218	1	1	0
Gh_A01G1015	A01	+	31788176	31789207	AT5G20600				B9I4Z2	B9I4Z2_POPTR Predicted protein OS=Populus trichocarpa GN=POPTRDRAFT_806222 PE=4 SV=1						776	0.0580963	0.0580963	0.388592	1	0.910297	2.05611	4.05611	8.05611	3.15473	15.2219	2	3	0.0268664	6.46988	5.33621	5.30089	1.15429	-0.550583	-0.60371	1.13367	1.169	0.0353273	4.7034	4.84997	0.146567	1.74028	1.77652	0.0492609	1	1	0
Gh_A01G1022	A01	+	32341382	32348993	AT1G10090	Early-responsive to dehydration stress protein (ERD4)	Q06538	YL241_YEAST Uncharacterized membrane protein YLR241W OS=Saccharomyces cerevisiae (strain ATCC 204508 / S288c) GN=YLR241W PE=1 SV=1	B9R6U4	B9R6U4_RICCO Putative uncharacterized protein OS=Ricinus communis GN=RCOM_1585590 PE=4 SV=1			PF13967.1|RSN1_TM; PF02714.10|DUF221	IPR003864|Domain of unknown function DUF221	GO:0016020|membrane	781	0.0276118	0.0276118	0.342501	1	0.951629	-0.175462	1.82454	5.82454	0.92315	29.5104	2	3	0.0106384	9.47063	10.117	10.7472	-1.00422	0.00849997	0.995723	-0.646413	-1.27655	-0.630137	-3.89012	-7.68229	-3.79217	1.52116	2.33888	1.49247	0	1	0
Gh_A01G1023	A01	-	32349840	32350714	AT1G49510	embryo defective 1273			B9R6U3	B9R6U3_RICCO Putative uncharacterized protein OS=Ricinus communis GN=RCOM_1585580 PE=4 SV=1						782	0.766053	0.766053	4.8802	1	0.905817	9.79356	11.7936	15.7936	10.8922	14.4264	2	3	0.0289041	7.01019	2.45345	3.72972	1.11134	-0.827137	-0.284201	4.55674	3.28047	-1.27627	5.20625	3.74806	-1.45819	1.86098	1.47938	0.618229	1	1	0
Gh_A01G1031	A01	+	32828705	32830597	AT1G27600	Nucleotide-diphospho-sugar transferases superfamily protein	Q9SXC4	IRX9H_ARATH Probable beta-1,4-xylosyltransferase IRX9H OS=Arabidopsis thaliana GN=IRX9H PE=1 SV=2	Q50HW6	Q50HW6_GOSRA Beta-1,3-glucuronosyltransferase OS=Gossypium raimondii GN=pglcat1 PE=2 SV=1	dre:445060	b3gat2; beta-1,3-glucuronyltransferase 2 (glucuronosyltransferase S) (EC:2.4.1.135); K10157 galactosylgalactosylxylosylprotein 3-beta-glucuronosyltransferase 2 [EC:2.4.1.135]	PF03360.11|Glyco_transf_43	IPR005027|Glycosyl transferase, family 43	GO:0016020|membrane ; GO:0015018|galactosylgalactosylxylosylprotein 3-beta-glucuronosyltransferase activity	788	0.0539738	0.0539738	0.490193	1	0.933936	1.8353	3.8353	7.8353	2.93392	21.2052	2	3	0.0169805	8.50836	7.31285	7.10758	1.14402	-0.436332	-0.707691	1.19551	1.40078	0.205278	5.14589	6.02948	0.883588	1.84701	2.03878	0.354588	1	1	0
Gh_A01G1033	A01	+	32877500	32879854	AT1G58290	Glutamyl-tRNA reductase family protein	P93111	HEM11_CUCSA Glutamyl-tRNA reductase 1, chloroplastic OS=Cucumis sativus GN=HEMA1 PE=2 SV=1	I1JV15	I1JV15_SOYBN Glutamyl-tRNA reductase OS=Glycine max PE=3 SV=1	vvi:100259052	GSVIVT00015045001; hypothetical protein LOC100259052 ; K02492 glutamyl-tRNA reductase [EC:1.2.1.70]	PF00745.15|GlutR_dimer; PF01488.15|Shikimate_DH; PF05201.10|GlutR_N	IPR006151|Quinate/shikimate 5-dehydrogenase/glutamyl-tRNA reductase; IPR015895|Tetrapyrrole biosynthesis, glutamyl-tRNA reductase, N-terminal; IPR015896|Tetrapyrrole biosynthesis, glutamyl-tRNA reductase, dimerisation domain; IPR018214|Tetrapyrrole biosynthesis, glutamyl-tRNA reductase, conserved site	GO:0050661|NADP binding ; GO:0008883|glutamyl-tRNA reductase activity ; GO:0033014|tetrapyrrole biosynthetic process ; GO:0055114|oxidation-reduction process	790	0.150228	0.150228	0.67847	1	0.867147	4.90627	6.90627	10.9063	6.00488	9.79065	2	3	0.0484237	9.97421	8.77167	8.31385	1.1128	-0.289475	-0.823329	1.20254	1.66036	0.457815	3.1026	4.28377	1.18117	1.27419	1.63126	0.491275	0	1	0
Gh_A01G1034	A01	-	32881413	32882614	AT5G65640	beta HLH protein 93	Q9LSL1	BH093_ARATH Transcription factor bHLH93 OS=Arabidopsis thaliana GN=BHLH93 PE=1 SV=1	I0C079	I0C079_9ROSI Transcription factor bHLH OS=Vitis amurensis PE=2 SV=1			PF00010.21|HLH	IPR011598|Myc-type, basic helix-loop-helix (bHLH) domain	GO:0046983|protein dimerization activity	791	0.0380634	0.0380634	0.848143	1	0.973073	0.787568	2.78757	6.78757	1.88618	54.2059	2	3	0.0044186	8.94131	7.65422	6.93672	1.08027	-0.18693	-0.893345	1.28709	2.00459	0.717501	6.59713	10.2748	3.67763	2.1494	2.70646	1.45824	1	1	0
Gh_A01G1035	A01	-	32933309	32935248					Q2QP23	Q2QP23_ORYSJ Transposon protein, putative, CACTA, En/Spm sub-class, expressed OS=Oryza sativa subsp. japonica GN=LOC_Os12g35940 PE=2 SV=1			PF13960.1|DUF4218; PF13952.1|DUF4216	IPR025312|Domain of unknown function DUF4216; IPR025452|Domain of unknown function DUF4218		792	0.227789	0.227789	0.691555	1	0.802368	6.15506	8.15506	12.1551	7.25367	6.08987	2	3	0.0878588	6.33886	5.17326	4.72561	1.11222	-0.287355	-0.824863	1.1656	1.61325	0.447651	2.44222	3.38016	0.937937	1.03472	1.36566	0.379376	0	1	0
Gh_A01G1036	A01	-	32937817	32941312	AT4G29430	ribosomal protein S15A E	Q9M0E0	R15A5_ARATH 40S ribosomal protein S15a-5 OS=Arabidopsis thaliana GN=RPS15AE PE=2 SV=1	M5VNB8	M5VNB8_PRUPE Uncharacterized protein OS=Prunus persica GN=PRUPE_ppa013319mg PE=4 SV=1	ath:AT2G19720	RPS15AB (ribosomal protein S15A B); structural constituent of ribosome ; K02957 small subunit ribosomal protein S15Ae	PF02826.14|2-Hacid_dh_C; PF00410.14|Ribosomal_S8	IPR000630|Ribosomal protein S8; IPR006140|D-isomer specific 2-hydroxyacid dehydrogenase, NAD-binding	GO:0005840|ribosome ; GO:0016616|oxidoreductase activity, acting on the CH-OH group of donors, NAD or NADP as acceptor ; GO:0005622|intracellular ; GO:0006412|translation ; GO:0048037|cofactor binding ; GO:0003735|structural constituent of ribosome ; GO:0055114|oxidation-reduction process	793	0.00376267	0.00376267	0.655356	1	0.996555	-6.15481	-4.15481	-0.154807	-5.05619	433.933	2	3	0.000202188	8.17905	6.62188	6.6064	1.15466	-0.56876	-0.585898	1.55717	1.57265	0.0154843	25.3856	25.638	0.252432	3.87271	3.88556	0.0877704	1	1	0
Gh_A01G1038	A01	+	32984852	32986872	AT1G09920	TRAF-type zinc finger-related	Q58D05	TRAD1_BOVIN TRAF-type zinc finger domain-containing protein 1 OS=Bos taurus GN=TRAFD1 PE=2 SV=1	B9GN75	B9GN75_POPTR Predicted protein OS=Populus trichocarpa GN=POPTRDRAFT_643929 PE=4 SV=1	lma:LmjF13.0130	MCAK-like kinesin ; K10393 kinesin family member 2/24	PB006769|Pfam-B_6769; PB016136|Pfam-B_16136; PF02176.13|zf-TRAF; PB003717|Pfam-B_3717			795	0.0478984	0.0478984	0.316076	1	0.909076	1.47705	3.47705	7.47705	2.57567	14.9972	2	3	0.027417	8.31207	7.54303	7.13134	1.08445	-0.19876	-0.885694	0.769043	1.18073	0.411686	3.5139	5.39497	1.88107	1.40796	1.90377	0.805404	0	1	0
Gh_A01G1047	A01	+	33313843	33321451	AT4G24510	HXXXD-type acyl-transferase family protein	Q9FI78	HST_ARATH Shikimate O-hydroxycinnamoyltransferase OS=Arabidopsis thaliana GN=HST PE=2 SV=1	B9RJY1	B9RJY1_RICCO Anthranilate N-benzoyltransferase protein, putative OS=Ricinus communis GN=RCOM_1039630 PE=4 SV=1			PF02458.10|Transferase	IPR003480|Transferase	GO:0016747|transferase activity, transferring acyl groups other than amino-acyl groups	800	1.23379	1.23379	10.8287	1	0.931638	11.2233	13.2233	17.2233	12.322	20.4419	2	3	0.0178742	2.35022	7.60887	9.11372	-1.12848	0.352357	0.776126	-5.25865	-6.7635	-1.50486	-4.73427	-6.08907	-1.3548	1.74799	2.05082	0.571091	1	1	0
Gh_A01G1059	A01	-	34383730	34385792	AT1G35780				A9P8J2	A9P8J2_POPTR Predicted protein OS=Populus trichocarpa GN=POPTRDRAFT_643751 PE=2 SV=1			PF13266.1|DUF4057	IPR025131|Domain of unknown function DUF4057		810	0.0256275	0.0256275	0.510859	1	0.969901	-0.399192	1.60081	5.60081	0.69942	48.335	2	3	0.00522199	11.3964	10.0973	9.97725	1.15134	-0.499425	-0.651915	1.29913	1.41914	0.120008	8.11523	8.86487	0.749649	2.40768	2.51909	0.294224	1	1	0
Gh_A01G1061	A01	-	36311699	36312700	AT2G01710	Chaperone DnaJ-domain superfamily protein	P48353	HLJ1_YEAST Protein HLJ1 OS=Saccharomyces cerevisiae (strain ATCC 204508 / S288c) GN=HLJ1 PE=1 SV=1	B9RJW9	B9RJW9_RICCO Dnajc14 protein, putative OS=Ricinus communis GN=RCOM_1039410 PE=4 SV=1	mcc:721891	similar to DnaJ (Hsp40) homolog, subfamily B, member 12 ; K09518 DnaJ homolog, subfamily B, member 12	PF00226.26|DnaJ	IPR001623|DnaJ domain; IPR018253|DnaJ domain, conserved site		811	0.0305085	0.0305085	1.03021	1	0.982232	0.123823	2.12382	6.12382	1.22244	82.9198	2	3	0.00236848	9.95469	8.2353	7.83905	1.13664	-0.39216	-0.744482	1.7194	2.11564	0.396245	9.84387	12.1124	2.26858	2.65193	2.91678	0.966308	1	1	0
Gh_A01G1068	A01	+	39044499	39054377	AT5G04560	HhH-GPD base excision DNA repair family protein	Q8LK56	DME_ARATH Transcriptional activator DEMETER OS=Arabidopsis thaliana GN=DME PE=1 SV=2	F6KFZ1	F6KFZ1_GOSHI DNA N-glycosylase/DNA-(Apurinic or apyrimidinic site) lyase (Fragment) OS=Gossypium hirsutum PE=2 SV=1	osa:4329402	Os02g0494700; hypothetical protein ; K10773 endonuclease III [EC:4.2.99.18]	PF15629.1|Perm-CXXC; PB005887|Pfam-B_5887; PF15628.1|RRM_DME; PF00730.20|HhH-GPD	IPR003265|HhH-GPD domain; IPR003651|Endonuclease III-like, iron-sulphur cluster loop motif	GO:0006284|base-excision repair ; GO:0051539|4 iron, 4 sulfur cluster binding ; GO:0004519|endonuclease activity	817	0.0469919	0.0469919	1.20838	1	0.976667	1.41973	3.41973	7.41973	2.51834	62.7865	2	3	0.00356416	9.23483	11.2921	11.3821	-1.15391	0.53992	0.613989	-2.05731	-2.14727	-0.0899636	-9.49046	-9.90547	-0.415007	2.60548	2.65986	0.151177	1	1	0
Gh_A01G1070	A01	-	39087273	39091786	AT5G22510	alkaline/neutral invertase	Q67XD9	CINV2_ARATH Alkaline/neutral invertase CINV2 OS=Arabidopsis thaliana GN=CINV2 PE=2 SV=1	I7EV10	I7EV10_LITCN Neutral invertase OS=Litchi chinensis GN=NI PE=2 SV=1			PF12899.2|Glyco_hydro_100	IPR024746|Glycosyl hydrolase family 100	GO:0033926|glycopeptide alpha-N-acetylgalactosaminidase activity	819	0.0405563	0.0405563	1.9939	1	0.987796	0.97788	2.97788	6.97788	2.07649	121.409	2	3	0.00134822	6.91585	8.64259	10.0485	-1.03234	0.0681579	0.964177	-1.72674	-3.13265	-1.40591	-8.57429	-15.5555	-6.98117	2.47699	3.2386	2.2195	1	1	1
Gh_A01G1071	A01	+	39130307	39134316	AT5G04670	Enhancer of polycomb-like transcription factor protein	Q4I5V3	EPL1_GIBZE Enhancer of polycomb-like protein 1 OS=Gibberella zeae (strain PH-1 / ATCC MYA-4620 / FGSC 9075 / NRRL 31084) GN=EPL1 PE=3 SV=2	B9T193	B9T193_RICCO Putative uncharacterized protein OS=Ricinus communis GN=RCOM_0760190 PE=4 SV=1	fgr:FG07405.1	hypothetical protein; K11322 enhancer of polycomb-like protein	PF10513.4|EPL1	IPR019542|Enhancer of polycomb-like, N-terminal; IPR024943|Enhancer of polycomb protein	GO:0035267|NuA4 histone acetyltransferase complex; GO:0032777|Piccolo NuA4 histone acetyltransferase complex	820	0.0306767	0.0306767	0.243188	1	0.924314	0.140317	2.14032	6.14032	1.23893	18.3186	2	3	0.0208222	9.32384	8.54356	8.31217	1.12686	-0.345172	-0.781689	0.780286	1.01167	0.231386	4.45502	5.77611	1.32109	1.67673	1.98642	0.555647	0	1	0
Gh_A01G1072	A01	+	39137042	39138847	AT5G59850	Ribosomal protein S8 family protein	P42798	R15A1_ARATH 40S ribosomal protein S15a-1 OS=Arabidopsis thaliana GN=RPS15AA PE=2 SV=2	I3SJY8	I3SJY8_MEDTR Uncharacterized protein OS=Medicago truncatula PE=2 SV=1	sbi:SORBI_03g001290	SORBIDRAFT_03g001290; hypothetical protein ; K02957 small subunit ribosomal protein S15Ae	PF00410.14|Ribosomal_S8	IPR000630|Ribosomal protein S8	GO:0005840|ribosome ; GO:0005622|intracellular ; GO:0006412|translation ; GO:0003735|structural constituent of ribosome	821	0.00796989	0.00796989	0.258955	1	0.981534	-3.90318	-1.90318	2.09682	-2.80457	79.7292	2	3	0.00250939	14.7555	13.7202	13.8515	1.14684	-0.689872	-0.456972	1.03529	0.904013	-0.131277	11.5967	10.1262	-1.4705	2.86104	2.68792	0.623813	1	0	0
Gh_A01G1073	A01	-	39143032	39144431	AT5G65550	UDP-Glycosyltransferase superfamily protein	Q5NTH0	UGAT_BELPE Cyanidin-3-O-glucoside 2-O-glucuronosyltransferase OS=Bellis perennis GN=UGAT PE=1 SV=1	M1BPV9	M1BPV9_SOLTU Uncharacterized protein OS=Solanum tuberosum GN=PGSC0003DMG400019483 PE=3 SV=1	ath:AT1G01420	UDP-glucoronosyl/UDP-glucosyl transferase family protein ; K08237 hydroquinone glucosyltransferase [EC:2.4.1.218]	PB011998|Pfam-B_11998; PF00201.13|UDPGT	IPR002213|UDP-glucuronosyl/UDP-glucosyltransferase	GO:0008152|metabolic process ; GO:0016758|transferase activity, transferring hexosyl groups	822	0.112872	0.112872	2.11674	1	0.968006	4.04857	6.04857	10.0486	5.14718	45.3837	2	3	0.00572274	5.39964	8.53226	7.53502	-1.09723	0.860174	0.237053	-3.13262	-2.13538	0.997242	-9.32427	-6.35597	2.9683	2.58307	2.10348	1.22805	1	1	0
Gh_A01G1074	A01	-	39192386	39205725												823	0.201509	0.201509	1.21316	1	0.900338	5.7873	7.7873	11.7873	6.88592	13.5509	2	3	0.0314624	5.23635	7.11688	7.37812	-1.14746	0.461945	0.685518	-1.88054	-2.14178	-0.261237	-4.18924	-4.7712	-0.581953	1.60555	1.75716	0.220804	1	1	0
Gh_A01G1075	A01	-	39295706	39303696					B9T6H5	B9T6H5_RICCO Putative uncharacterized protein OS=Ricinus communis GN=RCOM_0424410 PE=4 SV=1			PF07498.7|Rho_N	IPR011112|Rho termination factor, N-terminal	GO:0006353|DNA-dependent transcription, termination	824	0.205587	0.205587	1.68329	1	0.926719	5.84742	7.84742	11.8474	6.94603	18.9693	2	3	0.0198373	8.94466	7.22293	6.17946	1.07108	-0.16191	-0.909166	1.72174	2.7652	1.04346	3.79724	6.09858	2.30133	1.49397	2.05273	0.97939	1	1	0
Gh_A01G1082	A01	-	39877814	39880837	AT5G41370	homolog of xeroderma pigmentosum complementation group B 1	Q38861	XPB1_ARATH DNA repair helicase XPB1 OS=Arabidopsis thaliana GN=XPB1 PE=2 SV=3	M5WCU8	M5WCU8_PRUPE Uncharacterized protein OS=Prunus persica GN=PRUPE_ppa001762mg PE=4 SV=1	vvi:100250174	hypothetical protein LOC100250174 ; K10843 DNA excision repair protein ERCC-3 [EC:3.6.1.-]				830	0.036278	0.036278	0.30639	1	0.928957	0.643442	2.64344	6.64344	1.74205	19.6141	2	3	0.0189356	5.88326	7.07137	6.57026	-1.04788	0.944009	0.103874	-1.18811	-0.686991	0.501118	-6.23784	-3.60686	2.63098	2.08042	1.4367	1.10647	1	0	0
Gh_A01G1083	A01	-	40044435	40057954	AT2G41740	villin 2	O81644	VILI2_ARATH Villin-2 OS=Arabidopsis thaliana GN=VLN2 PE=1 SV=2	B9II82	B9II82_POPTR Predicted protein OS=Populus trichocarpa GN=POPTRDRAFT_576360 PE=2 SV=1	ath:AT5G57320	villin, putative ; K05768 gelsolin	PF02209.14|VHP; PB018423|Pfam-B_18423; PF00626.17|Gelsolin	IPR003128|Villin headpiece; IPR007122|Villin/Gelsolin; IPR007123|Gelsolin domain	GO:0003779|actin binding ; GO:0007010|cytoskeleton organization	831	0.328138	0.328138	1.58086	1	0.875459	7.25011	9.25011	13.2501	8.34872	10.5442	2	3	0.0439512	6.40398	8.21098	5.65189	-0.267347	1.1065	-0.839154	-1.807	0.752089	2.55909	-3.1545	1.31293	4.46743	1.29169	0.551902	1.67998	0	0	1
Gh_A01G1086	A01	+	40866972	40868117	AT3G09790	ubiquitin 8	P69322	UBIQP_PEA Polyubiquitin OS=Pisum sativum GN=PU1 PE=2 SV=2	R0FF21	R0FF21_9BRAS Uncharacterized protein OS=Capsella rubella GN=CARUB_v10001174mg PE=4 SV=1	pop:POPTR_679519	hypothetical protein ; K08770 ubiquitin C	PF00240.18|ubiquitin	IPR000626|Ubiquitin domain; IPR019954|Ubiquitin conserved site; IPR019955|Ubiquitin supergroup; IPR019956|Ubiquitin	GO:0005515|protein binding	834	0.0380962	0.0380962	0.335494	1	0.931868	0.790154	2.79015	6.79015	1.88877	20.5162	2	3	0.0177837	14.0326	13.1144	12.8386	1.12626	-0.342537	-0.783719	0.918196	1.194	0.275799	4.70429	6.11732	1.41303	1.74051	2.05649	0.597689	0	1	0
Gh_A01G1088	A01	-	40994773	40999830	AT3G57520	seed imbibition 2	Q94A08	RFS2_ARATH Probable galactinol--sucrose galactosyltransferase 2 OS=Arabidopsis thaliana GN=RFS2 PE=2 SV=2	E6NUE9	E6NUE9_9ROSI JMS10C05.2 protein OS=Jatropha curcas GN=JMS10C05.2 PE=4 SV=1	ath:AT5G40390	SIP1; SIP1 (SEED IMBIBITION 1-LIKE); galactinol-sucrose galactosyltransferase/ hydrolase, hydrolyzing O-glycosyl compounds ; K06611 stachyose synthetase [EC:2.4.1.67]	PF05691.7|Raffinose_syn	IPR008811|Glycosyl hydrolases 36		835	0.287974	0.287974	2.40962	1	0.928294	6.85842	8.85842	12.8584	7.95703	19.4187	2	3	0.0192014	10.8174	8.27314	7.66558	1.13549	-0.386072	-0.749414	2.54425	3.15181	0.607557	4.74115	5.87332	1.13217	1.7497	2.00674	0.468679	1	1	0
Gh_A01G1090	A01	+	41307414	41319132	AT1G78280	transferases, transferring glycosyl groups	Q9M9E8	FB92_ARATH F-box protein At1g78280 OS=Arabidopsis thaliana GN=At1g78280 PE=2 SV=3	B9RJN3	B9RJN3_RICCO Putative uncharacterized protein OS=Ricinus communis GN=RCOM_1036950 PE=4 SV=1			PF13621.1|Cupin_8; PF12937.2|F-box-like	IPR001810|F-box domain; IPR003347|JmjC domain	GO:0005515|protein binding	836	0.0129857	0.0129857	0.219336	1	0.964477	-2.43864	-0.438636	3.56136	-1.34002	40.7263	2	3	0.00669519	10.0151	11.0357	10.6354	-1.06368	0.920988	0.142695	-1.02057	-0.620353	0.40022	-8.95593	-5.44384	3.51209	2.53202	1.91464	1.40739	1	0	0
Gh_A01G1096	A01	+	41982890	41986867	AT5G51960				B9SD31	B9SD31_RICCO Putative uncharacterized protein OS=Ricinus communis GN=RCOM_1068300 PE=4 SV=1			PF13233.1|Complex1_LYR_2			841	0.0217953	0.0217953	0.271868	1	0.951899	-0.885109	1.11489	5.11489	0.213503	29.6843	2	3	0.0105495	9.06848	8.13933	8.03558	1.14989	-0.483738	-0.66615	0.929142	1.03289	0.103749	6.29362	6.99637	0.702753	2.09136	2.2222	0.273409	0	1	0
Gh_A01G1097	A01	+	41989651	41991730	AT3G52300	ATP synthase D chain, mitochondrial	Q9FT52	ATP5H_ARATH ATP synthase subunit d, mitochondrial OS=Arabidopsis thaliana GN=At3g52300 PE=1 SV=3	B9SUN3	B9SUN3_RICCO ATP synthase D chain, mitochondrial, putative OS=Ricinus communis GN=RCOM_0713220 PE=4 SV=1	vvi:100241092	GSVIVT00018240001; hypothetical protein LOC100241092 ; K02138 F-type H+-transporting ATPase subunit d [EC:3.6.3.14]	PF05873.7|Mt_ATP-synt_D	IPR008689|ATPase, F0 complex, subunit D, mitochondrial	GO:0015986|ATP synthesis coupled proton transport ; GO:0000276|mitochondrial proton-transporting ATP synthase complex, coupling factor F(o) ; GO:0015078|hydrogen ion transmembrane transporter activity	842	0.00610539	0.00610539	0.563994	1	0.993505	-4.70268	-2.70268	1.29732	-3.60406	229.441	2	3	0.000523462	13.7679	12.2913	12.347	1.15406	-0.610282	-0.54378	1.47659	1.42094	-0.0556561	18.8975	18.1852	-0.712289	3.4901	3.44039	0.277625	1	1	0
Gh_A01G1100	A01	+	42143646	42153237	AT3G03300	dicer-like 2	Q3EBC8	DCL2_ARATH Endoribonuclease Dicer homolog 2 OS=Arabidopsis thaliana GN=At3g03300 PE=1 SV=2	B9RM41	B9RM41_RICCO ATP binding protein, putative OS=Ricinus communis GN=RCOM_1077610 PE=4 SV=1	pop:POPTR_770140	DCL901; dicer-like protein ; K11592 endoribonuclease Dicer [EC:3.1.26.-]	PF00636.21|Ribonuclease_3; PF03368.9|Dicer_dimer; PF02170.17|PAZ; PF00035.20|dsrm; PF00271.26|Helicase_C; PF04851.10|ResIII	IPR000999|Ribonuclease III domain; IPR001650|Helicase, C-terminal; IPR003100|Argonaute/Dicer protein, PAZ; IPR005034|Dicer dimerisation domain; IPR006935|Helicase/UvrB domain; IPR014001|Helicase, superfamily 1/2, ATP-binding domain; IPR014720|Double-stranded RNA-binding domain	GO:0006396|RNA processing ; GO:0003723|RNA binding ; GO:0003677|DNA binding ; GO:0005524|ATP binding ; GO:0004525|ribonuclease III activity ; GO:0004386|helicase activity ; GO:0003725|double-stranded RNA binding ; GO:0003676|nucleic acid binding ; GO:0016891|endoribonuclease activity, producing 5'-phosphomonoesters ; GO:0005515|protein binding ; GO:0016787|hydrolase activity	845	0.151275	0.151275	1.30214	1	0.930296	4.9271	6.9271	10.9271	6.02571	20.0194	2	3	0.0184031	7.69545	9.90381	9.74039	-1.15215	0.642476	0.509676	-2.20835	-2.04494	0.163415	-5.67787	-5.25772	0.420154	1.96558	1.87277	0.15326	1	1	0
Gh_A01G1102	A01	+	42271941	42275796	AT1G10430	protein phosphatase 2A-2	Q9ZSE4	PP2A_HEVBR Serine/threonine-protein phosphatase PP2A catalytic subunit OS=Hevea brasiliensis GN=PP2A PE=2 SV=1	Q9MB06	Q9MB06_VICFA Serine/threonine-protein phosphatase OS=Vicia faba GN=vfPP2Ac-1 PE=2 SV=1	vvi:100267243	GSVIVT00000049001; hypothetical protein LOC100267243 ; K04382 protein phosphatase 2 (formerly 2A), catalytic subunit [EC:3.1.3.16]	PB002017|Pfam-B_2017; PB010459|Pfam-B_10459; PB001174|Pfam-B_1174; PB001545|Pfam-B_1545; PF00149.23|Metallophos	IPR004843|Phosphoesterase domain; IPR006186|Serine/threonine-specific protein phosphatase/bis(5-nucleosyl)-tetraphosphatase	GO:0016787|hydrolase activity	847	0.0124942	0.0124942	0.302413	1	0.975211	-2.55439	-0.554393	3.44561	-1.45578	59.0106	2	3	0.00390292	10.9754	9.91914	9.92849	1.15467	-0.585027	-0.569639	1.05628	1.04693	-0.00934288	9.4498	9.36622	-0.0835846	2.60003	2.58876	0.0274955	1	1	0
Gh_A01G1112	A01	-	45168890	45169081					M1AEN2	M1AEN2_SOLTU Uncharacterized protein OS=Solanum tuberosum GN=PGSC0003DMG400008180 PE=4 SV=1						853	0.116957	0.116957	0.382909	1	0.816735	4.15522	6.15522	10.1552	5.25383	6.68485	2	3	0.078455	9.79684	10.5316	11.0405	-1.05475	0.120413	0.934341	-0.734756	-1.24365	-0.508897	-2.14848	-3.63652	-1.48805	0.91764	1.44577	0.631764	0	1	0
Gh_A01G1114	A01	-	45330132	45330314					A9PCS8	A9PCS8_POPTR Putative uncharacterized protein OS=Populus trichocarpa PE=4 SV=1						855	0.121787	0.121787	0.599332	1	0.878077	4.27664	6.27664	10.2766	5.37525	10.8028	2	3	0.0425725	4.93518	6.17878	6.45897	-1.13734	0.395943	0.741402	-1.24359	-1.52378	-0.28019	-3.5635	-4.36639	-0.802881	1.42336	1.65337	0.31807	1	1	0
Gh_A01G1116	A01	-	45385060	45387117	AT3G12170	Chaperone DnaJ-domain superfamily protein	Q9FL54	DNAJ6_ARATH Chaperone protein dnaJ 6 OS=Arabidopsis thaliana GN=ATJ6 PE=1 SV=1	D7TI11	D7TI11_VITVI Putative uncharacterized protein OS=Vitis vinifera GN=VIT_08s0007g07960 PE=4 SV=1	vvi:100265910	GSVIVT00025539001; hypothetical protein LOC100265910 ; K09529 DnaJ homolog, subfamily C, member 9	PF00226.26|DnaJ	IPR001623|DnaJ domain		856	0.0351774	0.0351774	0.630577	1	0.966528	0.551021	2.55102	6.55102	1.64963	43.314	2	3	0.00612373	10.9755	9.48783	9.44077	1.15428	-0.550186	-0.604095	1.48772	1.53477	0.0470539	7.93209	8.18297	0.250878	2.379	2.41813	0.0871884	1	1	0
Gh_A01G1118	A01	+	45506758	45512141	AT5G06440		Q9SF23	FOLB1_ARATH Dihydroneopterin aldolase OS=Arabidopsis thaliana GN=FOLB1 PE=1 SV=1	B9SDL8	B9SDL8_RICCO Putative uncharacterized protein OS=Ricinus communis GN=RCOM_0422030 PE=4 SV=1	vvi:100263553	hypothetical protein LOC100263553 ; K01633 dihydroneopterin aldolase [EC:4.1.2.25]	PB011027|Pfam-B_11027; PF02152.13|FolB	IPR006156|Dihydroneopterin aldolase; IPR006157|Dihydroneopterin aldolase/epimerase domain	GO:0004150|dihydroneopterin aldolase activity ; GO:0006760|folic acid-containing compound metabolic process	857	0.0413543	0.0413543	0.297029	1	0.916464	1.03634	3.03634	7.03634	2.13495	16.4563	2	3	0.0241441	11.4548	10.3637	10.5514	1.13966	-0.730706	-0.408954	1.09103	0.903348	-0.187686	5.3651	4.44217	-0.922936	1.89708	1.67337	0.372521	1	0	0
Gh_A01G1121	A01	-	45601628	45603638	AT3G17611	RHOMBOID-like protein 14	Q8RXW0	Y3761_ARATH Uncharacterized protein At3g17611 OS=Arabidopsis thaliana GN=At3g17611 PE=2 SV=1	A5BGK5	A5BGK5_VITVI Putative uncharacterized protein OS=Vitis vinifera GN=VIT_05s0020g01120 PE=4 SV=1						859	0.0541465	0.0541465	0.381423	1	0.914824	1.84489	3.84489	7.84489	2.9435	16.1107	2	3	0.0248584	7.10545	6.28112	5.79949	1.0752	-0.172967	-0.902234	0.824329	1.30596	0.48163	3.54254	5.61234	2.0698	1.41687	1.9515	0.885164	0	1	0
Gh_A01G1122	A01	+	45727981	45731610	AT1G06820	carotenoid isomerase	Q8S4R4	CRTSO_SOLLC Prolycopene isomerase, chloroplastic OS=Solanum lycopersicum GN=CRTISO PE=1 SV=1	B9SDN0	B9SDN0_RICCO Carotenoid isomerase, chloroplast, putative OS=Ricinus communis GN=RCOM_0422660 PE=4 SV=1	vvi:100263250	hypothetical protein LOC100263250 ; K09835 carotenoid isomerase [EC:5.-.-.-]	PB000769|Pfam-B_769; PF13450.1|NAD_binding_8	IPR014101|Carotene isomerase	GO:0016853|isomerase activity ; GO:0016117|carotenoid biosynthetic process	860	0.240244	0.240244	0.984762	1	0.853623	6.31477	8.31477	12.3148	7.41338	8.74753	2	3	0.0560026	5.96574	7.72549	7.75652	-1.15457	0.562148	0.59242	-1.75975	-1.79079	-0.0310317	-3.59026	-3.65357	-0.063311	1.43161	1.45095	0.0206788	1	1	0
Gh_A01G1125	A01	-	45997623	45999123	AT2G37270	ribosomal protein 5B	O65731	RS5_CICAR 40S ribosomal protein S5 (Fragment) OS=Cicer arietinum GN=RPS5 PE=2 SV=1	I3NMP9	I3NMP9_HEVBR 40S ribosomal protein S5A OS=Hevea brasiliensis GN=RPS5A PE=2 SV=1	ath:AT2G37270	ATRPS5B (RIBOSOMAL PROTEIN 5B); structural constituent of ribosome ; K02989 small subunit ribosomal protein S5e	PF00177.16|Ribosomal_S7	IPR000235|Ribosomal protein S5/S7; IPR005716|Ribosomal protein S5/S7, eukaryotic/archaeal; IPR020606|Ribosomal protein S7, conserved site; IPR023798|Ribosomal protein S7 domain	GO:0003723|RNA binding ; GO:0006412|translation ; GO:0003735|structural constituent of ribosome ; GO:0015935|small ribosomal subunit	863	0.0103302	0.0103302	0.250913	1	0.975298	-3.12497	-1.12497	2.87503	-2.02636	59.2231	2	3	0.00388245	13.877	12.8499	13.008	1.14285	-0.714328	-0.428521	1.02716	0.869088	-0.158073	10.1061	8.55085	-1.55526	2.68538	2.47354	0.662082	1	0	0
Gh_A01G1126	A01	-	46011204	46011401	AT5G64140	ribosomal protein S28	P46302	RS28_MAIZE 40S ribosomal protein S28 OS=Zea mays GN=RPS28 PE=3 SV=1	A9P8N1	A9P8N1_POPTR Predicted protein OS=Populus trichocarpa GN=POPTRDRAFT_725361 PE=4 SV=1	pop:POPTR_725361	hypothetical protein ; K02979 small subunit ribosomal protein S28e	PF01200.13|Ribosomal_S28e	IPR000289|Ribosomal protein S28e	GO:0005840|ribosome ; GO:0006412|translation ; GO:0005622|intracellular ; GO:0003735|structural constituent of ribosome	864	0.0136993	0.0136993	0.370583	1	0.97782	-2.27815	-0.278153	3.72185	-1.17954	66.1279	2	3	0.0033033	14.6231	13.3537	13.6006	1.13511	-0.750984	-0.384125	1.26938	1.02247	-0.246903	10.8453	8.73579	-2.10948	2.77539	2.50055	0.901603	1	1	0
Gh_A01G1136	A01	-	47165271	47166841	AT2G41950				M5VQP4	M5VQP4_PRUPE Uncharacterized protein OS=Prunus persica GN=PRUPE_ppa009807mg PE=4 SV=1						872	0.0950463	0.0950463	1.36973	1	0.958366	3.5329	5.5329	9.5329	4.63151	34.528	2	3	0.00849525	8.34022	6.10534	6.13806	1.15461	-0.590077	-0.564529	2.23489	2.20216	-0.0327265	7.24916	7.143	-0.106153	2.26637	2.248	0.0351932	1	1	0
Gh_A01G1143	A01	-	49979272	49979745	AT5G15770	glucose-6-phosphate acetyltransferase 1	Q9LFU9	GNA1_ARATH Glucosamine 6-phosphate N-acetyltransferase OS=Arabidopsis thaliana GN=GNA1 PE=1 SV=1	A5ASH1	A5ASH1_VITVI Putative uncharacterized protein OS=Vitis vinifera GN=VITISV_021810 PE=2 SV=1	vvi:100249529	hypothetical protein LOC100249529 ; K00621 glucosamine-phosphate N-acetyltransferase [EC:2.3.1.4]	PF00583.19|Acetyltransf_1	IPR000182|GNAT domain	GO:0008080|N-acetyltransferase activity	877	0.0664412	0.0664412	0.734779	1	0.945746	2.45876	4.45876	8.45876	3.55737	26.1477	2	3	0.0126371	10.1283	8.72006	8.3666	1.13375	-0.377252	-0.756498	1.40827	1.76173	0.353461	5.46345	6.83472	1.37127	1.91898	2.19319	0.578626	1	1	0
Gh_A01G1150	A01	+	50339257	50341525	AT5G03670				F6HKI4	F6HKI4_VITVI Putative uncharacterized protein OS=Vitis vinifera GN=VIT_08s0007g03780 PE=4 SV=1			PB014906|Pfam-B_14906			883	0.0192048	0.0192048	0.329343	1	0.965012	-1.26471	0.735294	4.73529	-0.166094	41.3724	2	3	0.00654441	8.97106	8.19661	7.72244	1.0699	-0.158803	-0.911096	0.774448	1.24862	0.474169	5.58839	9.00998	3.42159	1.94632	2.53963	1.37888	0	1	0
Gh_A01G1153	A01	+	51004932	51007058	AT5G03680	Duplicated homeodomain-like superfamily protein	Q9LZS0	PTL_ARATH Trihelix transcription factor PTL OS=Arabidopsis thaliana GN=PTL PE=2 SV=1	F6HKI2	F6HKI2_VITVI Putative uncharacterized protein OS=Vitis vinifera GN=VIT_08s0007g03820 PE=4 SV=1			PF13837.1|Myb_DNA-bind_4	IPR001005|SANT/Myb domain; IPR017877|Myb-like domain	GO:0003682|chromatin binding	884	0.0982889	0.0982889	1.63967	1	0.964033	3.63354	5.63354	9.63354	4.73215	40.2053	2	3	0.00682102	8.90114	6.90227	6.18969	1.11699	-0.305028	-0.811964	1.99887	2.71145	0.712578	6.37577	8.64867	2.2729	2.10731	2.48789	0.968039	1	1	0
Gh_A01G1155	A01	+	51736458	51739959	AT1G24050	RNA-processing, Lsm domain	Q6PBA2	LS12A_DANRE Protein LSM12 homolog A OS=Danio rerio GN=lsm12a PE=2 SV=1	B9SZI5	B9SZI5_RICCO Putative uncharacterized protein OS=Ricinus communis GN=RCOM_0394080 PE=4 SV=1			PF09793.4|AD	IPR019181|Anticodon-binding domain		886	0.00516756	0.00516756	0.28479	1	0.989113	-5.20299	-3.20299	0.797011	-4.10438	136.278	2	3	0.00113598	10.6892	9.92549	9.52059	1.08542	-0.20154	-0.88388	0.763669	1.16856	0.404894	10.6234	16.2558	5.63246	2.749	3.29544	1.95584	0	1	0
Gh_A01G1157	A01	-	53917680	53918579	AT2G27770	Plant protein of unknown function (DUF868)			M5W448	M5W448_PRUPE Uncharacterized protein OS=Prunus persica GN=PRUPE_ppa014641mg PE=4 SV=1			PF05910.7|DUF868	IPR008586|Protein of unknown function DUF868, plant		888	0.241944	0.241944	1.03572	1	0.859839	6.33593	8.33593	12.3359	7.43454	9.20201	2	3	0.0524733	7.42544	6.16532	5.32955	1.06027	-0.134066	-0.926204	1.26012	2.09588	0.835766	2.56185	4.26098	1.69913	1.0805	1.6251	0.726174	0	1	0
Gh_A01G1159	A01	-	54272298	54276166	AT4G12080	AT-hook motif nuclear-localized protein 1			F6HKG8	F6HKG8_VITVI Putative uncharacterized protein OS=Vitis vinifera GN=VIT_08s0007g04020 PE=4 SV=1			PF02178.14|AT_hook; PF03479.10|DUF296	IPR005175|Domain of unknown function DUF296; IPR017956|AT hook, DNA-binding motif	GO:0003677|DNA binding	890	0.7213	0.7213	3.28633	1	0.868309	9.61297	11.613	15.613	10.7116	9.89031	2	3	0.0477896	8.2239	6.53514	4.45345	0.963518	0.0693528	-1.03287	1.68875	3.77045	2.0817	1.98842	4.43951	2.45109	0.851089	1.67267	1.03815	0	1	0
Gh_A01G1161	A01	+	55357897	55367342	AT2G38280	AMP deaminase, putative / myoadenylate deaminase, putative	O80452	AMPD_ARATH AMP deaminase OS=Arabidopsis thaliana GN=AMPD PE=1 SV=2	M5XKB9	M5XKB9_PRUPE Uncharacterized protein OS=Prunus persica GN=PRUPE_ppa001115mg PE=4 SV=1	vvi:100265525	hypothetical protein LOC100265525 ; K01490 AMP deaminase [EC:3.5.4.6]	PF00962.17|A_deaminase; PB006765|Pfam-B_6765	IPR001365|Adenosine/AMP deaminase domain; IPR006329|AMP deaminase; IPR006650|Adenosine/AMP deaminase active site	GO:0019239|deaminase activity ; GO:0006188|IMP biosynthetic process ; GO:0003876|AMP deaminase activity; GO:0009168|purine ribonucleoside monophosphate biosynthetic process	892	0.0928242	0.0928242	0.33916	1	0.835787	3.46193	5.46193	9.46193	4.56054	7.63448	2	3	0.0665444	10.3422	11.2303	11.4728	-1.13049	0.361525	0.768961	-0.888132	-1.13066	-0.24253	-2.91505	-3.71109	-0.796038	1.20941	1.46832	0.314993	0	1	0
Gh_A01G1164	A01	+	55521464	55528279	AT5G08680	ATP synthase alpha/beta family protein	P17614	ATPBM_NICPL ATP synthase subunit beta, mitochondrial OS=Nicotiana plumbaginifolia GN=ATPB PE=1 SV=1	C6GFP3	C6GFP3_GOSHI ATP synthase subunit beta OS=Gossypium hirsutum PE=2 SV=1	osa:4324151	Os01g0685800; hypothetical protein ; K02133 F-type H+-transporting ATPase subunit beta [EC:3.6.3.14]	PB000029|Pfam-B_29; PF11421.3|Synthase_beta; PF14389.1|Lzipper-MIP1; PF00006.20|ATP-synt_ab; PF02874.18|ATP-synt_ab_N	IPR000194|ATPase, F1/V1/A1 complex, alpha/beta subunit, nucleotide-binding domain; IPR003593|AAA+ ATPase domain; IPR004100|ATPase, alpha/beta subunit, N-terminal; IPR005722|ATPase, F1 complex, beta subunit; IPR020003|ATPase, alpha/beta subunit, nucleotide-binding domain, active site; IPR020971|ATP synthase, F1 beta subunit; IPR025757|Ternary complex factor MIP1, leucine-zipper	GO:0046034|ATP metabolic process ; GO:0005524|ATP binding ; GO:0006754|ATP biosynthetic process ; GO:0015986|ATP synthesis coupled proton transport ; GO:0000166|nucleotide binding ; GO:0000275|mitochondrial proton-transporting ATP synthase complex, catalytic core F(1) ; GO:0006200|ATP catabolic process ; GO:0017111|nucleoside-triphosphatase activity; GO:0015992|proton transport ; GO:0046933|proto…	894	0.154293	0.154293	1.40898	1	0.934296	4.98636	6.98636	10.9864	6.08497	21.3297	2	3	0.0168417	9.53865	11.6206	11.8779	-1.14888	0.47415	0.674729	-2.08198	-2.33928	-0.257299	-5.30034	-5.95538	-0.655036	1.88247	2.02367	0.252441	1	1	0
Gh_A01G1165	A01	-	56056837	56067766	AT5G13260				D7TYT5	D7TYT5_VITVI Putative uncharacterized protein OS=Vitis vinifera GN=VIT_01s0244g00070 PE=4 SV=1						895	0.0220649	0.0220649	0.435085	1	0.969572	-0.848232	1.15177	5.15177	0.25038	47.7961	2	3	0.00530785	11.3562	9.91062	10.7543	0.939863	-1.05087	0.111011	1.44559	0.601879	-0.843712	9.73183	4.05189	-5.67994	2.63738	1.56739	1.96602	1	0	0
Gh_A01G1166	A01	-	56105514	56108504	AT1G52310	protein kinase family protein / C-type lectin domain-containing protein	Q9C823	Y1523_ARATH C-type lectin receptor-like tyrosine-protein kinase At1g52310 OS=Arabidopsis thaliana GN=At1g52310 PE=2 SV=1	F6I2V0	F6I2V0_VITVI Putative uncharacterized protein OS=Vitis vinifera GN=VIT_16s0013g02130 PE=4 SV=1	ath:AT1G14370	APK2A; APK2A (PROTEIN KINASE 2A); kinase ; K00924	PF07714.12|Pkinase_Tyr; PF00059.16|Lectin_C; PB003458|Pfam-B_3458	IPR000719|Protein kinase domain; IPR001245|Serine-threonine/tyrosine-protein kinase catalytic domain; IPR001304|C-type lectin; IPR002290|Serine/threonine- / dual specificity protein kinase, catalytic domain; IPR008266|Tyrosine-protein kinase, active site; IPR020635|Tyrosine-protein kinase, catalytic domain	GO:0030246|carbohydrate binding ; GO:0004713|protein tyrosine kinase activity; GO:0005524|ATP binding ; GO:0004672|protein kinase activity ; GO:0006468|protein phosphorylation	896	0.0512319	0.0512319	0.321351	1	0.904344	1.67889	3.67889	7.67889	2.7775	14.1812	2	3	0.0295847	10.7524	9.67363	9.74728	1.15254	-0.637364	-0.51518	1.0788	1.00516	-0.0736421	4.7662	4.44085	-0.325354	1.75592	1.67302	0.11561	1	1	0
Gh_A01G1172	A01	-	56881791	56888301	AT1G70300	K+ uptake permease 6	Q8W4I4	POT6_ARATH Potassium transporter 6 OS=Arabidopsis thaliana GN=POT6 PE=2 SV=1	B9HVB0	B9HVB0_POPTR Predicted protein OS=Populus trichocarpa GN=POPTRDRAFT_833544 PE=4 SV=1	osa:4330614	Os02g0730300; hypothetical protein ; K03549 KUP system potassium uptake protein	PB005748|Pfam-B_5748; PB017018|Pfam-B_17018; PB000009|Pfam-B_9; PB017528|Pfam-B_17528; PF02705.11|K_trans	IPR003855|K+ potassium transporter	GO:0016020|membrane ; GO:0071805|potassium ion transmembrane transport ; GO:0015079|potassium ion transmembrane transporter activity	901	0.123328	0.123328	0.431879	1	0.828663	4.31435	6.31435	10.3144	5.41297	7.25466	2	3	0.0709215	7.76812	6.44637	6.92899	1.07693	-0.899254	-0.177674	1.32176	0.839133	-0.482624	3.76375	2.38946	-1.37429	1.48405	1.01418	0.580006	1	0	0
Gh_A01G1183	A01	-	60105155	60151033	AT5G15680	ARM repeat superfamily protein	Q9ZUE0	PEK12_ARATH Proline-rich receptor-like protein kinase PERK12 OS=Arabidopsis thaliana GN=PERK12 PE=2 SV=2	F6GVU1	F6GVU1_VITVI Putative uncharacterized protein OS=Vitis vinifera GN=VIT_14s0083g00750 PE=2 SV=1	osa:4337593	Os05g0110900; hypothetical protein ; K00924	PF14228.1|MOR2-PAG1_mid; PB002827|Pfam-B_2827; PF07714.12|Pkinase_Tyr; PB003458|Pfam-B_3458; PB000398|Pfam-B_398; PB001551|Pfam-B_1551; PB005483|Pfam-B_5483; PF14222.1|MOR2-PAG1_N; PF14225.1|MOR2-PAG1_C	IPR000719|Protein kinase domain; IPR001245|Serine-threonine/tyrosine-protein kinase catalytic domain; IPR002290|Serine/threonine- / dual specificity protein kinase, catalytic domain; IPR017441|Protein kinase, ATP binding site; IPR020635|Tyrosine-protein kinase, catalytic domain; IPR025481|Cell morphogenesis protein C-terminal; IPR025614|Cell morphogenesis protein N-terminal	GO:0004713|protein tyrosine kinase activity; GO:0005524|ATP binding ; GO:0004672|protein kinase activity ; GO:0006468|protein phosphorylation	909	0.267663	0.267663	1.00931	1	0.840884	6.63899	8.63899	12.639	7.73761	7.92708	2	3	0.0634704	6.00351	7.97153	7.51464	-1.12594	0.784762	0.34118	-1.96802	-1.51113	0.456888	-3.80395	-2.92084	0.883113	1.49595	1.21145	0.354372	1	0	0
Gh_A01G1184	A01	-	60347558	60350315	AT1G14700	purple acid phosphatase 3	Q8H129	PPA3_ARATH Purple acid phosphatase 3 OS=Arabidopsis thaliana GN=PAP3 PE=2 SV=1	D7T8G2	D7T8G2_VITVI Putative uncharacterized protein OS=Vitis vinifera GN=VIT_01s0011g06290 PE=4 SV=1	ath:AT1G14700	ATPAP3/PAP3 (purple acid phosphatase 3); acid phosphatase/ protein serine/threonine phosphatase ; K01078 acid phosphatase [EC:3.1.3.2]	PB008951|Pfam-B_8951; PF00149.23|Metallophos	IPR004843|Phosphoesterase domain	GO:0016787|hydrolase activity	910	0.209753	0.209753	1.52436	1	0.917439	5.9076	7.9076	11.9076	7.00621	16.6684	2	3	0.0237225	5.57678	8.22084	6.93171	-1.00819	0.991603	0.0165879	-2.64406	-1.35493	1.28913	-5.77322	-2.95844	2.81478	1.98581	1.22462	1.17375	1	0	0
Gh_A01G1192	A01	+	61822157	61825254	AT2G02010	glutamate decarboxylase 4	Q9ZPS3	DCE4_ARATH Glutamate decarboxylase 4 OS=Arabidopsis thaliana GN=GAD4 PE=2 SV=1	Q1I1D8	Q1I1D8_CITSI Glutamate decarboxylase OS=Citrus sinensis PE=2 SV=1	pop:POPTR_648236	hypothetical protein ; K01580 glutamate decarboxylase [EC:4.1.1.15]	PF00282.14|Pyridoxal_deC; PB000509|Pfam-B_509; PB001725|Pfam-B_1725; PB001838|Pfam-B_1838	IPR002129|Pyridoxal phosphate-dependent decarboxylase; IPR010107|Glutamate decarboxylase	GO:0019752|carboxylic acid metabolic process ; GO:0016831|carboxy-lyase activity ; GO:0006536|glutamate metabolic process; GO:0004351|glutamate decarboxylase activity; GO:0030170|pyridoxal phosphate binding	915	0.162624	0.162624	0.643989	1	0.848484	5.14413	7.14413	11.1441	6.24274	8.39997	2	3	0.0589775	6.77873	6.76593	8.20374	-0.569591	-0.585075	1.15467	0.0127975	-1.42501	-1.43781	0.0317345	-3.53367	-3.5654	0.010249	1.41411	1.42395	0	1	1
Gh_A01G1196	A01	-	61979964	61987816	AT1G48570	zinc finger (Ran-binding) family protein			M5W9F3	M5W9F3_PRUPE Uncharacterized protein OS=Prunus persica GN=PRUPE_ppa006235mg PE=4 SV=1						917	1.0317	1.0317	5.6035	1	0.88953	10.6867	12.6867	16.6867	11.7853	12.0783	2	3	0.0367172	2.79248	7.18316	7.0453	-1.15426	0.604744	0.549516	-4.39068	-4.25282	0.137857	-4.3227	-4.18697	0.135722	1.64172	1.60493	0.0454507	1	1	0
Gh_A01G1202	A01	-	62810387	62817548	AT1G23190	Phosphoglucomutase/phosphomannomutase family protein	Q9ZSQ4	PGMC_POPTN Phosphoglucomutase, cytoplasmic OS=Populus tremula GN=PGM1 PE=2 SV=1	B9SP64	B9SP64_RICCO Phosphoglucomutase, putative OS=Ricinus communis GN=RCOM_0628900 PE=3 SV=1	ath:AT1G70730	phosphoglucomutase, cytoplasmic, putative / glucose phosphomutase, putative ; K01835 phosphoglucomutase [EC:5.4.2.2]	PF00408.15|PGM_PMM_IV; PF02878.11|PGM_PMM_I	IPR005841|Alpha-D-phosphohexomutase superfamily; IPR005843|Alpha-D-phosphohexomutase, C-terminal; IPR005844|Alpha-D-phosphohexomutase, alpha/beta/alpha domain I; IPR016066|Alpha-D-phosphohexomutase, conserved site	GO:0000287|magnesium ion binding ; GO:0005975|carbohydrate metabolic process ; GO:0016868|intramolecular transferase activity, phosphotransferases	921	0.129169	0.129169	0.998823	1	0.922407	4.45317	6.45317	10.4532	5.55178	17.8317	2	3	0.0216138	6.8371	8.7514	8.6348	-1.153	0.630825	0.52217	-1.91431	-1.7977	0.116603	-5.32639	-5.00195	0.324438	1.88836	1.81316	0.115255	1	1	0
Gh_A01G1206	A01	+	63611392	63613876	AT5G08290	mRNA splicing factor, thioredoxin-like U5 snRNP	P83877	TXN4A_MOUSE Thioredoxin-like protein 4A OS=Mus musculus GN=Txnl4a PE=2 SV=1	H9W7Z5	H9W7Z5_PINTA Uncharacterized protein (Fragment) OS=Pinus taeda GN=0_3988_01 PE=4 SV=1			PF02966.11|DIM1	IPR004123|mRNA splicing factor, thioredoxin-like U5 snRNP	GO:0005681|spliceosomal complex ; GO:0007067|mitosis	925	0.0470392	0.0470392	0.466976	1	0.939561	1.42275	3.42275	7.42275	2.52136	23.3184	2	3	0.0148585	10.7267	9.44249	9.44556	1.1547	-0.579419	-0.575279	1.28423	1.28117	-0.00306594	5.92125	5.90711	-0.0141362	2.01666	2.01374	0.00453644	1	1	0
Gh_A01G1208	A01	-	63633734	63635526	AT3G19850	Phototropic-responsive NPH3 family protein	Q9LT24	Y3985_ARATH BTB/POZ domain-containing protein At3g19850 OS=Arabidopsis thaliana GN=At3g19850 PE=2 SV=1	F6HFZ6	F6HFZ6_VITVI Putative uncharacterized protein OS=Vitis vinifera GN=VIT_01s0010g01390 PE=4 SV=1			PF03000.9|NPH3	IPR000210|BTB/POZ-like; IPR027356|NPH3 domain	GO:0005515|protein binding	927	0.282311	0.282311	1.22194	1	0.861379	6.79883	8.79883	12.7988	7.89744	9.32085	2	3	0.0516113	5.88347	3.7539	4.07994	1.14298	-0.713612	-0.429367	2.12957	1.80354	-0.326038	4.00801	3.39438	-0.613628	1.55499	1.37021	0.23444	1	1	0
Gh_A01G1210	A01	-	64025023	64028816	AT1G50300	TBP-associated factor 15	Q92804	RBP56_HUMAN TATA-binding protein-associated factor 2N OS=Homo sapiens GN=TAF15 PE=1 SV=1	B9HY23	B9HY23_POPTR Predicted protein OS=Populus trichocarpa GN=POPTRDRAFT_881806 PE=4 SV=1	dre:794108	nipbl; nipped-b homolog (Drosophila) ; K06672 cohesin loading factor subunit SCC2	PF00641.13|zf-RanBP; PF00076.17|RRM_1; PB003776|Pfam-B_3776; PB005100|Pfam-B_5100	IPR000504|RNA recognition motif domain; IPR001876|Zinc finger, RanBP2-type	GO:0005622|intracellular ; GO:0008270|zinc ion binding ; GO:0003676|nucleic acid binding	929	0.0790232	0.0790232	0.624792	1	0.924112	2.97903	4.97903	8.97903	4.07764	18.2661	2	3	0.0209053	7.33867	8.76268	8.85336	-1.15306	0.52316	0.629895	-1.42402	-1.51469	-0.0906754	-5.06568	-5.38824	-0.322561	1.82825	1.90226	0.114525	1	1	0
Gh_A01G1216	A01	+	64362398	64367803	AT1G24880	UDP-3-O-acyl N-acetylglycosamine deacetylase family protein	F4IAW1	LPXC5_ARATH Probable UDP-3-O-[3-hydroxymyristoyl] N-acetylglucosamine deacetylase 5 OS=Arabidopsis thaliana GN=LPXC5 PE=2 SV=2	M5XE02	M5XE02_PRUPE Uncharacterized protein OS=Prunus persica GN=PRUPE_ppa009014mg PE=4 SV=1	vvi:100266270	hypothetical protein LOC100266270 ; K02535 UDP-3-O-[3-hydroxymyristoyl] N-acetylglucosamine deacetylase [EC:3.5.1.-]	PF03331.8|LpxC	IPR004463|UDP-3-O-acyl N-acetylglucosamine deacetylase	GO:0008759|UDP-3-O-[3-hydroxymyristoyl] N-acetylglucosamine deacetylase activity ; GO:0009245|lipid A biosynthetic process	934	0.0345879	0.0345879	0.375633	1	0.944753	0.500315	2.50032	6.50032	1.59893	25.6506	2	3	0.0129858	6.5606	7.62934	7.78356	-1.14694	0.45769	0.689246	-1.06873	-1.22296	-0.154224	-5.74655	-6.57581	-0.829258	1.98018	2.1454	0.329961	1	1	0
Gh_A01G1219	A01	+	64896532	64897125	AT2G41100	Calcium-binding EF hand family protein	Q9FYK2	CML25_ARATH Probable calcium-binding protein CML25 OS=Arabidopsis thaliana GN=CML25 PE=2 SV=1	B9SJ25	B9SJ25_RICCO Polcalcin Jun o, putative OS=Ricinus communis GN=RCOM_0597990 PE=4 SV=1	ecb:100071150	hypothetical protein LOC100071150 ; K02183 calmodulin	PF13499.1|EF-hand_7	IPR001125|Recoverin; IPR002048|EF-hand domain; IPR011992|EF-hand domain pair; IPR018247|EF-Hand 1, calcium-binding site	GO:0005509|calcium ion binding	937	0.00245623	0.00245623	0.660652	1	0.997769	-7.43431	-5.43431	-1.43431	-6.33569	670.924	2	3	0.000105359	10.0084	8.63841	8.29179	1.13346	-0.375805	-0.757655	1.37	1.71662	0.346616	27.6431	34.6369	6.99382	3.98333	4.27645	2.22175	1	1	0
Gh_A01G1220	A01	-	64899424	64899666	AT1G67920				F6HFE0	F6HFE0_VITVI Putative uncharacterized protein OS=Vitis vinifera GN=VIT_01s0011g05680 PE=4 SV=1						938	0.132873	0.132873	2.73459	1	0.970846	4.538	6.538	10.538	5.63661	49.9511	2	3	0.00497789	8.11441	6.19696	4.47272	1.01721	-0.0353525	-0.981855	1.91745	3.64169	1.72424	5.26022	9.99042	4.7302	1.87335	2.67073	1.74698	1	1	1
Gh_A01G1222	A01	+	66479464	66481784	AT1G23260	MMS ZWEI homologue 1	Q93YP0	UEV1A_ARATH Ubiquitin-conjugating enzyme E2 variant 1A OS=Arabidopsis thaliana GN=UEV1A PE=1 SV=1	A5B7Q8	A5B7Q8_VITVI Putative uncharacterized protein OS=Vitis vinifera GN=VIT_01s0011g05630 PE=4 SV=1	vvi:100264453	hypothetical protein LOC100264453 ; K10704 ubiquitin-conjugating enzyme E2 variant	PF00179.21|UQ_con	IPR000608|Ubiquitin-conjugating enzyme, E2	GO:0016881|acid-amino acid ligase activity	939	0.0271124	0.0271124	0.634897	1	0.974378	-0.23022	1.76978	5.76978	0.868392	57.0431	2	3	0.00410132	9.60904	8.15041	8.02874	1.15193	-0.506789	-0.645146	1.45863	1.58029	0.121667	8.8585	9.5974	0.738903	2.51818	2.61971	0.289437	1	1	0
Gh_A01G1225	A01	+	68147624	68150111	AT3G17860	jasmonate-zim-domain protein 3	Q9LVI4	TIF6B_ARATH Protein TIFY 6B OS=Arabidopsis thaliana GN=TIFY6B PE=1 SV=1	B9T6Z9	B9T6Z9_RICCO Putative uncharacterized protein OS=Ricinus communis GN=RCOM_1143570 PE=4 SV=1			PF09425.5|CCT_2; PF06200.9|tify	IPR010399|Tify; IPR018467|CO/COL/TOC1, conserved site	GO:0005515|protein binding	940	0.0865155	0.0865155	0.494364	1	0.894998	3.25078	5.25078	9.25078	4.34939	12.7854	2	3	0.0340249	7.27055	5.90508	6.07709	1.14695	-0.689122	-0.457831	1.36546	1.19346	-0.172008	4.6423	4.05751	-0.584791	1.7249	1.56897	0.222021	1	1	0
Gh_A01G1227	A01	+	68253186	68256586	AT2G01630	O-Glycosyl hydrolases family 17 protein	Q9ZU91	E133_ARATH Glucan endo-1,3-beta-glucosidase 3 OS=Arabidopsis thaliana GN=At2g01630 PE=1 SV=2	B9HW33	B9HW33_POPTR Predicted protein (Fragment) OS=Populus trichocarpa GN=POPTRDRAFT_880495 PE=3 SV=1	ath:AT3G57260	BGL2; BGL2 (PATHOGENESIS-RELATED PROTEIN 2); glucan 1,3-beta-glucosidase/ hydrolase, hydrolyzing O-glycosyl compounds ; K01199 glucan endo-1,3-beta-D-glucosidase [EC:3.2.1.39]	PF07983.8|X8; PF00332.13|Glyco_hydro_17	IPR000490|Glycoside hydrolase, family 17; IPR012946|X8	GO:0004553|hydrolase activity, hydrolyzing O-glycosyl compounds ; GO:0005975|carbohydrate metabolic process	942	0.808058	0.808058	5.06588	1	0.904294	9.95371	11.9537	15.9537	11.0523	14.173	2	3	0.029608	7.36986	3.98864	2.74593	1.11509	-0.297888	-0.817207	3.38122	4.62394	1.24271	3.76143	5.14388	1.38245	1.48336	1.84655	0.583736	1	1	0
Gh_A01G1235	A01	+	68652993	68653496												945	0.34125	0.34125	0.95645	1	0.785927	7.36766	9.36766	13.3677	8.46627	5.50696	2	3	0.0990473	1.29248	3.22972	2.19616	-0.97692	1.02158	-0.0446624	-1.93723	-0.903677	1.03356	-3.31624	-1.54695	1.76929	1.34505	0.658346	0.756981	1	0	0
Gh_A01G1238	A01	-	68929928	68931338	AT1G70710	glycosyl hydrolase 9B1	Q9CAC1	GUN8_ARATH Endoglucanase 8 OS=Arabidopsis thaliana GN=CEL1 PE=2 SV=1	B9SP60	B9SP60_RICCO Endo-1,4-beta-glucanase, putative OS=Ricinus communis GN=RCOM_0628760 PE=4 SV=1	ath:AT4G39010	ATGH9B18 (ARABIDOPSIS THALIANA GLYCOSYL HYDROLASE 9B18); hydrolase, hydrolyzing O-glycosyl compounds ; K01179 endoglucanase [EC:3.2.1.4]	PF00759.14|Glyco_hydro_9	IPR001701|Glycoside hydrolase, family 9	GO:0004553|hydrolase activity, hydrolyzing O-glycosyl compounds ; GO:0005975|carbohydrate metabolic process	946	1.10143	1.10143	4.13993	1	0.84037	10.8829	12.8829	16.8829	11.9815	7.89675	2	3	0.0637779	5.31741	3.53841	1.16096	0.948734	0.095657	-1.04439	1.779	4.15644	2.37744	1.69511	3.96044	2.26534	0.724398	1.54143	0.965008	0	1	0
Gh_A01G1243	A01	-	71376041	71376591	AT1G70780				M5XHL6	M5XHL6_PRUPE Uncharacterized protein OS=Prunus persica GN=PRUPE_ppa013143mg PE=4 SV=1						950	0.0150714	0.0150714	1.81819	1	0.995026	-1.99179	0.00821218	4.00821	-0.893176	300.095	2	3	0.000350753	9.2112	7.47245	6.21653	1.04921	-0.107025	-0.942183	1.73875	2.99466	1.25592	14.1631	24.3933	10.2302	3.11775	3.82096	2.70092	1	1	1
Gh_A01G1244	A01	-	71376785	71376937					D7KYE4	D7KYE4_ARALL Expressed protein OS=Arabidopsis lyrata subsp. lyrata GN=ARALYDRAFT_894897 PE=4 SV=1						951	0.0753788	0.0753788	0.961793	1	0.952976	2.83738	4.83738	8.83738	3.936	30.3987	2	3	0.0101971	8.43739	7.19478	6.30643	1.05059	-0.110324	-0.940263	1.24261	2.13096	0.888348	4.52597	7.76159	3.23563	1.69517	2.35174	1.31867	1	1	0
Gh_A01G1258	A01	+	74880116	74881228	AT2G01410	NHL domain-containing protein			B9T6E7	B9T6E7_RICCO Putative uncharacterized protein OS=Ricinus communis GN=RCOM_0333480 PE=4 SV=1						960	0.0349995	0.0349995	0.44111	1	0.952394	0.535811	2.53581	6.53581	1.63442	30.0083	2	3	0.0103872	10.8504	9.74021	9.48842	1.13714	-0.39484	-0.742302	1.11017	1.36197	0.251793	5.93416	7.28006	1.3459	2.01931	2.27167	0.567018	1	1	0
Gh_A01G1259	A01	-	74881557	74896111					M0U2D7	M0U2D7_MUSAM Uncharacterized protein OS=Musa acuminata subsp. malaccensis PE=4 SV=1						961	0.0318621	0.0318621	0.332624	1	0.942526	0.254055	2.25405	6.25405	1.35267	24.5987	2	3	0.0137787	10.0514	9.1046	8.86847	1.13398	-0.378392	-0.755587	0.946752	1.18288	0.236126	5.30395	6.62679	1.32284	1.88329	2.15494	0.556449	0	1	0
Gh_A01G1260	A01	+	75046487	75050914	AT2G01350	quinolinate phoshoribosyltransferase	P77938	NADC_RHORU Probable nicotinate-nucleotide pyrophosphorylase [carboxylating] OS=Rhodospirillum rubrum GN=nadC PE=3 SV=1	B9SJ41	B9SJ41_RICCO Nicotinate-nucleotide pyrophosphorylase [carboxylating], putative OS=Ricinus communis GN=RCOM_0842650 PE=4 SV=1	pop:POPTR_832749	hypothetical protein ; K00767 nicotinate-nucleotide pyrophosphorylase (carboxylating) [EC:2.4.2.19]	PF02749.11|QRPTase_N; PF01729.14|QRPTase_C	IPR002638|Quinolinate phosphoribosyl transferase, C-terminal; IPR022412|Quinolinate phosphoribosyl transferase, N-terminal	GO:0016763|transferase activity, transferring pentosyl groups ; GO:0004514|nicotinate-nucleotide diphosphorylase (carboxylating) activity ; GO:0009435|NAD biosynthetic process	962	0.0566838	0.0566838	0.317268	1	0.892803	1.98227	3.98227	7.98227	3.08088	12.4929	2	3	0.0350975	10.1013	9.16274	8.99832	1.14363	-0.43365	-0.709977	0.938541	1.10297	0.164425	3.94207	4.63269	0.690621	1.53616	1.72247	0.268056	0	1	0
Gh_A01G1264	A01	-	75218427	75218729	AT2G46220	Uncharacterized conserved protein (DUF2358)			M5XL00	M5XL00_PRUPE Uncharacterized protein OS=Prunus persica GN=PRUPE_ppa010447mg PE=4 SV=1						965	0.0840541	0.0840541	0.507187	1	0.900564	3.16419	5.16419	9.16419	4.2628	13.5851	2	3	0.0313554	5.72561	5.01395	4.21523	0.98024	0.0384124	-1.01865	0.711653	1.51038	0.798727	2.45464	5.20963	2.75498	1.03952	1.86175	1.15213	0	1	0
Gh_A01G1265	A01	-	75278165	75279394	AT4G38620	myb domain protein 4	Q9SZP1	MYB4_ARATH Transcription repressor MYB4 OS=Arabidopsis thaliana GN=MYB4 PE=1 SV=1	D7T8U6	D7T8U6_VITVI Putative uncharacterized protein OS=Vitis vinifera GN=VIT_01s0011g04760 PE=2 SV=1	ath:AT4G38620	MYB4; MYB4 (myb domain protein 4); transcription factor ; K09422 myb proto-oncogene protein, plant	PB005885|Pfam-B_5885; PF00249.26|Myb_DNA-binding; PB018780|Pfam-B_18780	IPR001005|SANT/Myb domain; IPR017930|Myb domain	GO:0003682|chromatin binding	966	0.161209	0.161209	2.77061	1	0.965089	5.11791	7.11791	11.1179	6.21653	41.4661	2	3	0.00652301	11.975	9.93242	8.32733	1.0375	-0.0797695	-0.957726	2.0426	3.64769	1.60509	5.08731	9.08496	3.99765	1.83333	2.55012	1.55204	1	1	1
Gh_A01G1268	A01	+	75421342	75428577	AT2G01320	ABC-2 type transporter family protein	Q9ZU35	AB7G_ARATH ABC transporter G family member 7 OS=Arabidopsis thaliana GN=ABCG7 PE=2 SV=1	D7T8V5	D7T8V5_VITVI Putative uncharacterized protein OS=Vitis vinifera GN=VIT_01s0011g04670 PE=3 SV=1	cme:CMS467C	ATP-binding cassette, sub-family G (WBC), member 2 ; K05681 ATP-binding cassette, subfamily G (WHITE), member 2	PB003782|Pfam-B_3782; PB001749|Pfam-B_1749; PB007462|Pfam-B_7462; PF00005.22|ABC_tran; PB018733|Pfam-B_18733; PF01061.19|ABC2_membrane; PB012404|Pfam-B_12404; PB000671|Pfam-B_671	IPR003439|ABC transporter-like; IPR003593|AAA+ ATPase domain; IPR013525|ABC-2 type transporter; IPR017871|ABC transporter, conserved site	GO:0016020|membrane ; GO:0005524|ATP binding ; GO:0000166|nucleotide binding ; GO:0017111|nucleoside-triphosphatase activity; GO:0016887|ATPase activity	969	0.0773417	0.0773417	0.307903	1	0.849287	2.91451	4.91451	8.91451	4.01312	8.45269	2	3	0.0585095	9.20635	8.17034	8.26926	1.15037	-0.661695	-0.488677	1.03601	0.93709	-0.0989189	3.72526	3.36957	-0.35569	1.47257	1.36226	0.127487	1	0	0
Gh_A01G1272	A01	-	75458212	75463860	AT1G27980	dihydrosphingosine phosphate lyase	Q9C509	SGPL_ARATH Sphingosine-1-phosphate lyase OS=Arabidopsis thaliana GN=At1g27980 PE=2 SV=1	M5XPP9	M5XPP9_PRUPE Uncharacterized protein OS=Prunus persica GN=PRUPE_ppa003923mg PE=4 SV=1	pop:POPTR_1074404	hypothetical protein ; K01634 sphinganine-1-phosphate aldolase [EC:4.1.2.27]	PF00282.14|Pyridoxal_deC	IPR002129|Pyridoxal phosphate-dependent decarboxylase	GO:0019752|carboxylic acid metabolic process ; GO:0016831|carboxy-lyase activity ; GO:0030170|pyridoxal phosphate binding	972	0.180692	0.180692	0.691265	1	0.843164	5.4602	7.4602	11.4602	6.55881	8.06412	2	3	0.0621112	7.90025	7.4194	6.24128	0.835644	0.272305	-1.10795	0.480843	1.65897	1.17813	1.13118	3.90273	2.77155	0.468225	1.52481	1.15815	0	1	0
Gh_A01G1273	A01	+	75627166	75627858	AT1G13960	WRKY DNA-binding protein 4	Q9FYA2	WRK75_ARATH Probable WRKY transcription factor 75 OS=Arabidopsis thaliana GN=WRKY75 PE=2 SV=1	M5XPE9	M5XPE9_PRUPE Uncharacterized protein OS=Prunus persica GN=PRUPE_ppa016153mg PE=4 SV=1			PF03106.10|WRKY	IPR003657|DNA-binding WRKY	GO:0006355|regulation of transcription, DNA-dependent ; GO:0043565|sequence-specific DNA binding ; GO:0003700|sequence-specific DNA binding transcription factor activity	973	0.43003	0.43003	3.77356	1	0.931625	8.06137	10.0614	14.0614	9.15998	20.4378	2	3	0.0178792	7.44273	4.58496	3.35712	1.10407	-0.259176	-0.844897	2.85777	4.08561	1.22784	4.3579	6.23028	1.87237	1.65112	2.07893	0.801667	1	1	0
Gh_A01G1274	A01	+	75789203	75790346	AT5G50570	Squamosa promoter-binding protein-like (SBP domain) transcription factor family protein	Q6YZE8	SPL16_ORYSJ Squamosa promoter-binding-like protein 16 OS=Oryza sativa subsp. japonica GN=SPL16 PE=2 SV=1	B9RMC2	B9RMC2_RICCO Putative uncharacterized protein OS=Ricinus communis GN=RCOM_1079430 PE=4 SV=1			PF03110.9|SBP	IPR004333|Transcription factor, SBP-box	GO:0005634|nucleus ; GO:0003677|DNA binding	974	0.237088	0.237088	1.49776	1	0.905023	6.2751	8.2751	12.2751	7.37371	14.2933	2	3	0.0292703	5.85368	4.67215	3.2539	0.968312	0.0606186	-1.02893	1.18153	2.59978	1.41825	2.42656	5.33927	2.91272	1.02864	1.89127	1.20859	0	1	0
Gh_A01G1277	A01	-	75883937	75885567	AT1G27310	nuclear transport factor 2A	Q9C7F5	NTF2_ARATH Nuclear transport factor 2 OS=Arabidopsis thaliana GN=NTF2 PE=2 SV=1	A5BM29	A5BM29_VITVI Putative uncharacterized protein OS=Vitis vinifera GN=VIT_01s0010g03790 PE=4 SV=1			PF02136.15|NTF2	IPR002075|Nuclear transport factor 2; IPR018222|Nuclear transport factor 2, Eukaryote	GO:0006810|transport ; GO:0005622|intracellular	976	0.0264599	0.0264599	0.507077	1	0.968691	-0.303301	1.6967	5.6967	0.795312	46.41	2	3	0.00553985	14.1284	12.678	12.8889	1.1442	-0.70667	-0.437527	1.45031	1.23941	-0.210896	8.91592	7.61941	-1.29651	2.52635	2.32859	0.544363	1	1	0
Gh_A01G1278	A01	-	76149961	76155323	AT1G27320	histidine kinase 3	Q9C5U1	AHK3_ARATH Histidine kinase 3 OS=Arabidopsis thaliana GN=AHK3 PE=1 SV=1	B8QJH2	B8QJH2_BETPN Histidine kinase 3 (Fragment) OS=Betula pendula GN=HK3 PE=2 SV=1	spo:SPAC27E2.09	mak2; histidine kinase Mak2 (PMID 11758939) ; K02486 two-component system, unclassified family, sensor kinase [EC:2.7.13.3]	PF00072.19|Response_reg; PF00512.20|HisKA; PF03924.8|CHASE; PF02518.21|HATPase_c	IPR001789|Signal transduction response regulator, receiver domain; IPR003594|Histidine kinase-like ATPase, ATP-binding domain; IPR003661|Signal transduction histidine kinase, subgroup 1, dimerisation/phosphoacceptor domain; IPR004358|Signal transduction histidine kinase-related protein, C-terminal; IPR005467|Signal transduction histidine kinase, core; IPR006189|CHASE	GO:0016020|membrane ; GO:0000155|phosphorelay sensor kinase activity ; GO:0016310|phosphorylation ; GO:0007165|signal transduction ; GO:0005524|ATP binding ; GO:0000160|phosphorelay signal transduction system ; GO:0006355|regulation of transcription, DNA-dependent ; GO:0000156|phosphorelay response regulator activity ; GO:0016772|transferase activity, transferring phosphorus-containing groups	977	0.024923	0.024923	0.326906	1	0.954257	-0.482817	1.51718	5.51718	0.615795	31.2916	2	3	0.00978349	10.6005	11.4848	11.8065	-1.11574	0.30029	0.815448	-0.884241	-1.20593	-0.321691	-5.60106	-7.63876	-2.03769	1.94906	2.33176	0.87178	0	1	0
Gh_A01G1279	A01	+	76461188	76462152	AT1G27330	Ribosome associated membrane protein RAMP4	Q6TAW2	SERP2_MOUSE Stress-associated endoplasmic reticulum protein 2 OS=Mus musculus GN=Serp2 PE=3 SV=2	M5XI11	M5XI11_PRUPE Uncharacterized protein OS=Prunus persica GN=PRUPE_ppa014280mg PE=4 SV=1			PF06624.7|RAMP4	IPR010580|Endoplasmic reticulum, stress-associated Ramp4		978	0.0187813	0.0187813	0.644747	1	0.982522	-1.33161	0.668394	4.66839	-0.232994	84.3229	2	3	0.00231064	11.5909	10.0765	10.024	1.1542	-0.547558	-0.606638	1.51432	1.56689	0.0525727	11.0498	11.4334	0.383616	2.79925	2.84289	0.138564	1	1	0
Gh_A01G1283	A01	-	77041391	77042040	AT1G27950	glycosylphosphatidylinositol-anchored lipid protein transfer 1	Q9C7F7	UGPI5_ARATH Uncharacterized GPI-anchored protein At1g27950 OS=Arabidopsis thaliana GN=At1g27950 PE=1 SV=1	B9GZQ5	B9GZQ5_POPTR Predicted protein OS=Populus trichocarpa GN=POPTRDRAFT_817545 PE=4 SV=1			PF14368.1|LTP_2	IPR016140|Bifunctional inhibitor/plant lipid transfer protein/seed storage helical domain		982	0.408405	0.408405	3.29087	1	0.925539	7.90658	9.90658	13.9066	9.0052	18.6447	2	3	0.0203188	9.52216	6.76006	5.75365	1.11564	-0.299928	-0.815713	2.7621	3.76851	1.00641	4.32208	5.89691	1.57482	1.64156	2.01163	0.670862	1	1	0
Gh_A01G1288	A01	-	77535452	77539283	AT1G13450	Homeodomain-like superfamily protein	Q9FX53	TGT1_ARATH Trihelix transcription factor GT-1 OS=Arabidopsis thaliana GN=GT-1 PE=1 SV=1	A9UHK7	A9UHK7_SOYBN GT-1 OS=Glycine max PE=2 SV=1			PF13837.1|Myb_DNA-bind_4	IPR001005|SANT/Myb domain; IPR017877|Myb-like domain	GO:0003682|chromatin binding	987	0.0713629	0.0713629	0.309557	1	0.86168	2.67314	4.67314	8.67314	3.77175	9.34445	2	3	0.0514429	8.74088	8.20418	7.58696	0.975945	0.0464884	-1.02243	0.536695	1.15392	0.617226	2.00905	4.31956	2.31051	0.859774	1.64088	0.98304	0	1	0
Gh_A01G1289	A01	+	77569988	77572877	AT3G27320	alpha/beta-Hydrolases superfamily protein	Q9LK21	CXE11_ARATH Probable carboxylesterase 11 OS=Arabidopsis thaliana GN=CXE11 PE=2 SV=1	B9HLB3	B9HLB3_POPTR Predicted protein OS=Populus trichocarpa GN=POPTRDRAFT_565090 PE=4 SV=1	afm:AFUA_5G03770	lipase (EC:3.1.1.3); K01046 triacylglycerol lipase [EC:3.1.1.3]	PF07859.8|Abhydrolase_3; PB002473|Pfam-B_2473	IPR013094|Alpha/beta hydrolase fold-3	GO:0016787|hydrolase activity ; GO:0008152|metabolic process	988	0.0390245	0.0390245	0.305872	1	0.923449	0.862375	2.86238	6.86238	1.96099	18.0949	2	3	0.0211799	9.05221	8.35592	7.87004	1.05378	-0.118031	-0.935747	0.696286	1.18217	0.485886	3.52468	5.98428	2.4596	1.41131	2.02959	1.04144	0	1	0
Gh_A01G1291	A01	-	77823062	77832788	AT3G48460	GDSL-like Lipase/Acylhydrolase superfamily protein	Q9STM6	GDL57_ARATH GDSL esterase/lipase At3g48460 OS=Arabidopsis thaliana GN=At3g48460 PE=2 SV=1	M1AQB1	M1AQB1_SOLTU Uncharacterized protein OS=Solanum tuberosum GN=PGSC0003DMG400010737 PE=4 SV=1						990	0.0433638	0.0433638	1.04685	1	0.975146	1.17868	3.17868	7.17868	2.2773	58.8525	2	3	0.00391827	3.37744	4.4915	5.63661	-0.995386	-0.00916434	1.00455	-1.11405	-2.25916	-1.14511	-5.34986	-10.8489	-5.49899	1.89365	2.77581	1.92681	1	1	1
Gh_A01G1292	A01	+	77854879	77859296	AT1G24460				F6HG32	F6HG32_VITVI Putative uncharacterized protein OS=Vitis vinifera GN=VIT_01s0010g02180 PE=4 SV=1						991	0.911368	0.911368	11.8086	1	0.953693	10.3146	12.3146	16.3146	11.4133	30.8926	2	3	0.00996477	1.16096	7.57583	7.74019	-1.15442	0.555308	0.599116	-6.41486	-6.57923	-0.164365	-6.71955	-6.89172	-0.172172	2.17214	2.20349	0.0583583	1	1	0
Gh_A01G1305	A01	-	78976996	78979551	AT1G13130	Cellulase (glycosyl hydrolase family 5) protein	P23548	GUN_PAEPO Endoglucanase OS=Paenibacillus polymyxa PE=3 SV=2	B9RMT6	B9RMT6_RICCO Hydrolase, hydrolyzing O-glycosyl compounds, putative OS=Ricinus communis GN=RCOM_1083710 PE=4 SV=1			PF00150.13|Cellulase	IPR001547|Glycoside hydrolase, family 5	GO:0004553|hydrolase activity, hydrolyzing O-glycosyl compounds ; GO:0005975|carbohydrate metabolic process	997	0.623541	0.623541	4.02578	1	0.907068	9.17605	11.176	15.176	10.2747	14.6408	2	3	0.0283301	7.69468	4.58995	3.59984	1.12327	-0.32992	-0.793353	3.10473	4.09485	0.990118	3.9318	5.18567	1.25388	1.5332	1.85623	0.524765	1	1	0
Gh_A01G1322	A01	+	81846979	81854570	AT1G70610	transporter associated with antigen processing protein 1	Q8RY46	AB26B_ARATH ABC transporter B family member 26, chloroplastic OS=Arabidopsis thaliana GN=ABCB26 PE=1 SV=1	M4CIB7	M4CIB7_BRARP Uncharacterized protein OS=Brassica rapa subsp. pekinensis GN=Bra003950 PE=3 SV=1	bfo:BRAFLDRAFT_131564	hypothetical protein ; K05656 ATP-binding cassette, subfamily B (MDR/TAP), member 9	PB006327|Pfam-B_6327; PB006548|Pfam-B_6548; PF00664.18|ABC_membrane; PB019038|Pfam-B_19038; PB003545|Pfam-B_3545; PB017537|Pfam-B_17537; PB001309|Pfam-B_1309; PB012549|Pfam-B_12549; PB004094|Pfam-B_4094; PB001348|Pfam-B_1348; PB012199|Pfam-B_12199; PB001850|Pfam-B_1850; PF00005.22|ABC_tran; PB018733|Pfam-B_18733; PB012404|Pfam-B_12404; PB002623|Pfam-B_2623; PB000671|Pfam-B_671; PB019283|Pfam-B_19…	IPR001140|ABC transporter, transmembrane domain; IPR003439|ABC transporter-like; IPR003593|AAA+ ATPase domain; IPR017871|ABC transporter, conserved site; IPR017940|ABC transporter, integral membrane type 1	GO:0006810|transport ; GO:0055085|transmembrane transport ; GO:0005524|ATP binding ; GO:0000166|nucleotide binding ; GO:0042626|ATPase activity, coupled to transmembrane movement of substances ; GO:0017111|nucleoside-triphosphatase activity; GO:0016021|integral to membrane ; GO:0016887|ATPase activity	1009	0.115519	0.115519	0.646077	1	0.89272	4.11811	6.11811	10.1181	5.21672	12.482	2	3	0.0351383	9.27843	10.9503	10.3722	-1.08574	0.883285	0.20245	-1.67188	-1.09379	0.578092	-4.91902	-3.21815	1.70087	1.79328	1.31289	0.726939	1	1	0
Gh_A01G1326	A01	-	82219653	82220609	AT1G23390	Kelch repeat-containing F-box family protein	Q9LDE3	FBK9_ARATH F-box/kelch-repeat protein At1g23390 OS=Arabidopsis thaliana GN=At1g23390 PE=2 SV=1	D0ENL6	D0ENL6_VITVI F-box/kelch protein OS=Vitis vinifera PE=2 SV=1			PF00646.28|F-box; PF13964.1|Kelch_6	IPR001810|F-box domain	GO:0005515|protein binding	1013	0.0764137	0.0764137	0.494088	1	0.907206	2.87829	4.87829	8.87829	3.9769	14.6649	2	3	0.0282669	9.37049	8.31995	7.92154	1.11306	-0.290402	-0.822657	1.05054	1.44894	0.39841	3.80036	5.24163	1.44127	1.4949	1.8691	0.610542	1	1	0
Gh_A01G1327	A01	-	82267628	82267840	AT1G73805	Calmodulin binding protein-like			I1KQ96	I1KQ96_SOYBN Uncharacterized protein OS=Glycine max PE=4 SV=1			PF07887.6|Calmodulin_bind	IPR012416|Calmodulin binding protein-like		1014	0.0403485	0.0403485	0.600003	1	0.959652	0.962468	2.96247	6.96247	2.06108	35.6763	2	3	0.0081047	8.76017	7.32055	7.26264	1.15403	-0.542885	-0.611143	1.43962	1.49753	0.057908	7.16695	7.45524	0.288287	2.25216	2.30135	0.101331	1	1	0
Gh_A01G1328	A01	+	82359840	82362338	AT1G27385				M5XFF5	M5XFF5_PRUPE Uncharacterized protein OS=Prunus persica GN=PRUPE_ppa011594mg PE=4 SV=1			PF04359.9|DUF493	IPR007454|Uncharacterised protein family UPF0250		1015	0.0200233	0.0200233	0.664979	1	0.981933	-1.13951	0.860492	4.86049	-0.0408954	81.5258	2	3	0.00242838	9.13549	7.51309	7.63546	1.15205	-0.643749	-0.508301	1.6224	1.50003	-0.122369	11.4654	10.6006	-0.864777	2.84647	2.74627	0.346043	1	1	0
Gh_A01G1332	A01	+	82852157	82886559	AT1G67420	Zn-dependent exopeptidases superfamily protein	Q7Z2K6	ERMP1_HUMAN Endoplasmic reticulum metallopeptidase 1 OS=Homo sapiens GN=ERMP1 PE=1 SV=2	M5Y3Z7	M5Y3Z7_PRUPE Uncharacterized protein OS=Prunus persica GN=PRUPE_ppa001242mg PE=4 SV=1	ani:AN4200.2	hypothetical protein ; K03360 F-box and leucine-rich repeat protein GRR1	PB004798|Pfam-B_4798; PF04389.12|Peptidase_M28	IPR007484|Peptidase M28	GO:0008233|peptidase activity ; GO:0006508|proteolysis	1018	0.0309053	0.0309053	0.230914	1	0.919696	0.16259	2.16259	6.16259	1.2612	17.1791	2	3	0.0227563	7.1745	8.19691	7.79705	-1.06422	0.920156	0.144062	-1.02241	-0.622543	0.399867	-5.81579	-3.54122	2.27457	1.99475	1.41646	0.968708	1	0	0
Gh_A01G1335	A01	-	83025236	83027460	AT3G57810	Cysteine proteinases superfamily protein	Q8LBZ4	OTU_ARATH OTU domain-containing protein At3g57810 OS=Arabidopsis thaliana GN=At3g57810 PE=2 SV=1	D7TAQ9	D7TAQ9_VITVI Putative uncharacterized protein OS=Vitis vinifera GN=VIT_01s0010g02820 PE=4 SV=1	dre:555459	otud5; OTU domain containing 5 (EC:3.1.2.15); K12655 OTU domain-containing protein 5 [EC:3.1.2.15]	PF02338.14|OTU; PB017902|Pfam-B_17902	IPR003323|Ovarian tumour, otubain		1020	0.70728	0.70728	9.20825	1	0.953914	9.55409	11.5541	15.5541	10.6527	31.0481	2	3	0.00989347	1	6.43267	7.00329	-1.15041	0.489103	0.661309	-5.43267	-6.00329	-0.570621	-6.45978	-7.13829	-0.678504	2.12344	2.24717	0.262725	1	1	0
Gh_A01G1340	A01	-	83253360	83255403	AT1G10630	ADP-ribosylation factor A1F	P51823	ARF2_ORYSJ ADP-ribosylation factor 2 OS=Oryza sativa subsp. japonica GN=ARF PE=2 SV=2	M5XT45	M5XT45_PRUPE Uncharacterized protein OS=Prunus persica GN=PRUPE_ppa012160mg PE=4 SV=1	osa:4339157	Os05g0489600; hypothetical protein ; K07977 Arf/Sar family, other	PF00025.16|Arf	IPR003579|Small GTPase superfamily, Rab type; IPR006687|Small GTPase superfamily, SAR1-type; IPR006689|Small GTPase superfamily, ARF/SAR type; IPR024156|Small GTPase superfamily, ARF type	GO:0006886|intracellular protein transport ; GO:0007264|small GTPase mediated signal transduction ; GO:0005622|intracellular ; GO:0005525|GTP binding ; GO:0015031|protein transport	1023	0.020128	0.020128	0.285984	1	0.957771	-1.12386	0.876138	4.87614	-0.0252501	34.0208	2	3	0.00867788	15.1773	14.1581	14.1695	1.15465	-0.587031	-0.567615	1.01912	1.00776	-0.0113614	7.18331	7.10323	-0.0800812	2.255	2.24105	0.0263109	1	1	0
Gh_A01G1343	A01	-	83471160	83474053	AT1G23460	Pectin lyase-like superfamily protein	Q94AJ5	PGLR5_ARATH Probable polygalacturonase At1g80170 OS=Arabidopsis thaliana GN=At1g80170 PE=1 SV=1	B9N010	B9N010_POPTR Predicted protein (Fragment) OS=Populus trichocarpa GN=POPTRDRAFT_742328 PE=3 SV=1	ath:AT5G14650	polygalacturonase, putative / pectinase, putative ; K01184 polygalacturonase [EC:3.2.1.15]	PF00295.12|Glyco_hydro_28	IPR000743|Glycoside hydrolase, family 28	GO:0005975|carbohydrate metabolic process ; GO:0004650|polygalacturonase activity	1025	0.121752	0.121752	0.683058	1	0.893053	4.27576	6.27576	10.2758	5.37437	12.5256	2	3	0.0349746	5.12396	6.75951	6.47208	-1.13895	0.734058	0.404897	-1.63555	-1.34812	0.287429	-4.68733	-3.86358	0.823747	1.73625	1.51344	0.327473	1	1	0
Gh_A01G1355	A01	-	85087506	85090796	AT2G21170	triosephosphate isomerase	P48496	TPIC_SPIOL Triosephosphate isomerase, chloroplastic OS=Spinacia oleracea GN=TPIP1 PE=1 SV=1	D6N3G7	D6N3G7_GOSHI Triosephosphate isomerase OS=Gossypium hirsutum PE=1 SV=1	vvi:100260576	hypothetical protein LOC100260576 ; K01803 triosephosphate isomerase (TIM) [EC:5.3.1.1]	PF00121.13|TIM	IPR000652|Triosephosphate isomerase; IPR020861|Triosephosphate isomerase, active site	GO:0008152|metabolic process ; GO:0004807|triose-phosphate isomerase activity	1032	0.0217039	0.0217039	0.48174	1	0.972968	-0.897721	1.10228	5.10228	0.200891	53.9901	2	3	0.00444441	14.2232	12.8279	12.9801	1.14898	-0.673914	-0.475065	1.39531	1.24311	-0.152206	9.47116	8.43801	-1.03315	2.6029	2.45678	0.42306	1	1	0
Gh_A01G1356	A01	-	85105711	85107041	AT5G07900	Mitochondrial transcription termination factor family protein			B9SL56	B9SL56_RICCO Putative uncharacterized protein OS=Ricinus communis GN=RCOM_0089610 PE=4 SV=1			PF02536.9|mTERF	IPR003690|Mitochodrial transcription termination factor-related		1033	0.00373962	0.00373962	0.601615	1	0.99627	-6.17324	-4.17324	-0.173238	-5.07463	400.689	2	3	0.000227767	9.76674	8.41082	8.15671	1.14219	-0.424304	-0.717888	1.35591	1.61003	0.254117	22.1727	26.3282	4.15547	3.69716	3.92004	1.59626	1	1	0
Gh_A01G1359	A01	+	85260312	85263475	AT2G21160	Translocon-associated protein (TRAP), alpha subunit	P45434	SSRA_ARATH Translocon-associated protein subunit alpha OS=Arabidopsis thaliana GN=At2g21160 PE=2 SV=3	M5VMX0	M5VMX0_PRUPE Uncharacterized protein OS=Prunus persica GN=PRUPE_ppa010234mg PE=4 SV=1			PF03896.11|TRAP_alpha	IPR005595|Translocon-associated protein (TRAP), alpha subunit	GO:0005783|endoplasmic reticulum	1036	0.851524	0.851524	2.78166	1	0.816328	10.1109	12.1109	16.1109	11.2095	6.66672	2	3	0.0787164	4.80367	6.45794	8.17301	-0.993931	-0.0120294	1.00596	-1.65427	-3.36935	-1.71507	-1.79271	-3.6513	-1.85859	0.767196	1.45026	0.795736	0	1	0
Gh_A01G1360	A01	+	85267510	85269169	AT4G38770	proline-rich protein 4	Q9SKP9	PRP2_ARATH Proline-rich protein 2 OS=Arabidopsis thaliana GN=PRP2 PE=2 SV=1	F6I133	F6I133_VITVI Putative uncharacterized protein OS=Vitis vinifera GN=VIT_03s0038g01830 PE=4 SV=1	gga:417020	NEFH; neurofilament, heavy polypeptide ; K04574 neurofilament heavy polypeptide	PF01190.12|Pollen_Ole_e_I	IPR006041|Pollen Ole e 1 allergen/extensin		1037	0.116338	0.116338	1.43903	1	0.951493	4.13931	6.13931	10.1393	5.23792	29.4234	2	3	0.0106833	13.9073	15.9022	16.371	-1.13601	0.388818	0.747193	-1.99487	-2.46371	-0.468846	-5.84861	-7.22319	-1.37458	2.0016	2.2619	0.580138	1	1	0
Gh_A01G1361	A01	+	85295623	85296144	AT2G16600	rotamase CYP 3	Q39613	CYPH_CATRO Peptidyl-prolyl cis-trans isomerase OS=Catharanthus roseus GN=PCKR1 PE=2 SV=1	G8XQW2	G8XQW2_GOSHI Peptidyl-prolyl cis-trans isomerase OS=Gossypium hirsutum PE=2 SV=1	ath:AT2G21130	peptidyl-prolyl cis-trans isomerase / cyclophilin (CYP2) / rotamase ; K01802 peptidylprolyl isomerase [EC:5.2.1.8]	PF00160.16|Pro_isomerase	IPR002130|Cyclophilin-like peptidyl-prolyl cis-trans isomerase domain; IPR020892|Cyclophilin-type peptidyl-prolyl cis-trans isomerase, conserved site	GO:0006457|protein folding ; GO:0003755|peptidyl-prolyl cis-trans isomerase activity	1038	0.289748	0.289748	1.49587	1	0.88378	6.87685	8.87685	12.8768	7.97546	11.4066	2	3	0.0396204	14.7301	12.548	12.4616	1.15405	-0.543434	-0.610615	2.18212	2.26848	0.0863618	4.05386	4.2143	0.160439	1.56794	1.61241	0.0541723	1	1	0
Gh_A01G1362	A01	+	85382708	85384379	AT2G16630	Pollen Ole e 1 allergen and extensin family protein			B9H158	B9H158_POPTR Predicted protein OS=Populus trichocarpa GN=POPTRDRAFT_556598 PE=2 SV=1			PF01190.12|Pollen_Ole_e_I; PB013800|Pfam-B_13800	IPR006041|Pollen Ole e 1 allergen/extensin		1039	0.19297	0.19297	0.760837	1	0.847823	5.65741	7.65741	11.6574	6.75602	8.35693	2	3	0.0593641	8.2695	6.69077	8.22154	0.603849	-1.15429	0.550439	1.57872	0.0479596	-1.53077	3.59386	0.109177	-3.48469	1.43271	0.0362332	1.39881	1	0	1
Gh_A01G1368	A01	-	85974302	85976740	AT1G26170	ARM repeat superfamily protein			M5Y8C4	M5Y8C4_PRUPE Uncharacterized protein OS=Prunus persica GN=PRUPE_ppa000608mg PE=4 SV=1						1041	0.0746279	0.0746279	0.390099	1	0.885217	2.80735	4.80735	8.80735	3.90596	11.5681	2	3	0.0388881	6.32193	7.62928	7.08995	-1.05295	0.936923	0.116031	-1.30735	-0.768026	0.539328	-4.78567	-2.81142	1.97425	1.76073	1.17254	0.845107	1	0	0
Gh_A01G1379	A01	-	86777510	86780293	AT4G34950	Major facilitator superfamily protein			B9H180	B9H180_POPTR Predicted protein OS=Populus trichocarpa GN=POPTRDRAFT_818181 PE=2 SV=1			PB007778|Pfam-B_7778; PF06813.8|Nodulin-like; PB002139|Pfam-B_2139	IPR010658|Nodulin-like		1048	0.90848	0.90848	4.31249	1	0.873603	10.3051	12.3051	16.3051	11.4037	10.3673	2	3	0.0449374	6.96055	3.45943	2.98864	1.14789	-0.46547	-0.682417	3.50112	3.97191	0.470792	3.67324	4.16717	0.493936	1.45691	1.59948	0.183591	1	1	0
Gh_A01G1387	A01	-	87055992	87056890	AT4G38620	myb domain protein 4	P81393	MYB08_ANTMA Myb-related protein 308 OS=Antirrhinum majus GN=MYB308 PE=2 SV=1	Q9ATD1	Q9ATD1_GOSHI GHMYB9 OS=Gossypium hirsutum GN=ghmyb9 PE=2 SV=1	ath:AT4G38620	MYB4; MYB4 (myb domain protein 4); transcription factor ; K09422 myb proto-oncogene protein, plant	PB010914|Pfam-B_10914; PB005885|Pfam-B_5885; PF00249.26|Myb_DNA-binding; PB018780|Pfam-B_18780	IPR001005|SANT/Myb domain; IPR017930|Myb domain	GO:0003682|chromatin binding	1054	0.0278101	0.0278101	0.646007	1	0.97417	-0.15399	1.84601	5.84601	0.944622	56.573	2	3	0.00415122	11.5591	9.99979	10.047	1.15429	-0.603758	-0.550534	1.55927	1.51207	-0.0472056	9.35019	9.06712	-0.283069	2.58659	2.54764	0.0993419	1	1	0
Gh_A01G1392	A01	+	87718101	87721846	AT1G75840	RAC-like GTP binding protein 5	Q38912	RAC3_ARATH Rac-like GTP-binding protein ARAC3 OS=Arabidopsis thaliana GN=ARAC3 PE=1 SV=1	Q9SXT7	Q9SXT7_CICAR Rac-type small GTP-binding protein OS=Cicer arietinum PE=2 SV=1	pop:POPTR_831315	hypothetical protein ; K04392 Ras-related C3 botulinum toxin substrate 1	PF00071.17|Ras	IPR001806|Small GTPase superfamily; IPR003578|Small GTPase superfamily, Rho type; IPR003579|Small GTPase superfamily, Rab type; IPR020849|Small GTPase superfamily, Ras type	GO:0016020|membrane ; GO:0007165|signal transduction ; GO:0007264|small GTPase mediated signal transduction ; GO:0006184|GTP catabolic process ; GO:0005622|intracellular ; GO:0005525|GTP binding ; GO:0015031|protein transport ; GO:0003924|GTPase activity	1058	0.038874	0.038874	0.46347	1	0.949674	0.85078	2.85078	6.85078	1.94939	28.3059	2	3	0.0112897	12.9463	11.7394	11.5958	1.14928	-0.477874	-0.671408	1.20693	1.35048	0.143552	6.12143	6.84951	0.728082	2.05731	2.19587	0.284627	1	1	0
Gh_A01G1398	A01	+	87786212	87787021	AT4G35040	Basic-leucine zipper (bZIP) transcription factor family protein			B9T7C9	B9T7C9_RICCO DNA binding protein, putative OS=Ricinus communis GN=RCOM_0159210 PE=4 SV=1			PF07716.10|bZIP_2	IPR004827|Basic-leucine zipper domain	GO:0006355|regulation of transcription, DNA-dependent ; GO:0043565|sequence-specific DNA binding ; GO:0003700|sequence-specific DNA binding transcription factor activity	1060	0.521797	0.521797	2.39296	1	0.869167	8.64164	10.6416	14.6416	9.74026	9.965	2	3	0.0473234	8.16127	5.90126	5.03908	1.11267	-0.288974	-0.823692	2.26001	3.1222	0.862183	3.12867	4.32224	1.19357	1.283	1.6416	0.49699	0	1	0
Gh_A01G1399	A01	-	87963058	87964182	AT4G38580	farnesylated protein 6	Q9SZN7	HIP26_ARATH Heavy metal-associated isoprenylated plant protein 26 OS=Arabidopsis thaliana GN=HIPP26 PE=1 SV=1	B9T850	B9T850_RICCO Metal ion binding protein, putative OS=Ricinus communis GN=RCOM_0083440 PE=4 SV=1			PF00403.21|HMA	IPR006121|Heavy metal-associated domain, HMA	GO:0046872|metal ion binding ; GO:0030001|metal ion transport	1061	0.0150504	0.0150504	1.19866	1	0.992466	-1.99598	0.0040172	4.00402	-0.897371	197.609	2	3	0.000653886	11.0337	9.20336	8.72269	1.13205	-0.368938	-0.763114	1.83037	2.31105	0.480675	14.9199	18.838	3.91812	3.18481	3.48602	1.52926	1	1	0
Gh_A01G1402	A01	-	88067359	88069568	AT2G16800	high-affinity nickel-transport family protein	Q07404	UREH_BACSB Urease accessory protein UreH OS=Bacillus sp. (strain TB-90) GN=ureH PE=3 SV=1	M5W196	M5W196_PRUPE Uncharacterized protein OS=Prunus persica GN=PRUPE_ppa007041mg PE=4 SV=1			PF03824.11|NicO	IPR011541|Nickel/cobalt transporter, high-affinity	GO:0015087|cobalt ion transmembrane transporter activity ; GO:0055085|transmembrane transport ; GO:0046872|metal ion binding ; GO:0015675|nickel cation transport ; GO:0006824|cobalt ion transport ; GO:0015099|nickel cation transmembrane transporter activity ; GO:0016021|integral to membrane	1064	0.111512	0.111512	1.48182	1	0.954848	4.01222	6.01222	10.0122	5.11083	31.721	2	3	0.00959439	9.14121	7.33665	6.54671	1.1026	-0.254306	-0.848293	1.80455	2.5945	0.789946	5.40391	7.76948	2.36557	1.90576	2.35302	1.0048	1	1	0
Gh_A01G1404	A01	+	88144913	88149537	AT1G75950	S phase kinase-associated protein 1	Q39255	SKP1A_ARATH SKP1-like protein 1A OS=Arabidopsis thaliana GN=SKP1A PE=1 SV=1	A5C7K8	A5C7K8_VITVI Putative uncharacterized protein OS=Vitis vinifera GN=VIT_03s0038g02500 PE=4 SV=1	vvi:100267502	GSVIVT00036131001; hypothetical protein LOC100267502 ; K03094 S-phase kinase-associated protein 1	PF01466.14|Skp1; PF03931.10|Skp1_POZ	IPR001232|SKP1 component; IPR016072|SKP1 component, dimerisation; IPR016073|SKP1 component, POZ domain	GO:0006511|ubiquitin-dependent protein catabolic process	1066	0.0112359	0.0112359	0.650826	1	0.989642	-2.87286	-0.872855	3.12714	-1.77424	143.31	2	3	0.00105424	12.7204	11.1953	11.1387	1.15412	-0.545488	-0.608637	1.52502	1.58169	0.0566626	14.3871	14.9216	0.534556	3.13795	3.18496	0.200634	1	1	0
Gh_A01G1406	A01	+	88190316	88191426	AT4G35100	plasma membrane intrinsic protein 3	Q9ZVX8	PIP28_ARATH Probable aquaporin PIP2-8 OS=Arabidopsis thaliana GN=PIP2-8 PE=1 SV=1	B8Q9D4	B8Q9D4_GOSHI Aquaporin PIP2;4 OS=Gossypium hirsutum GN=PIP2;4 PE=2 SV=1	ath:AT2G16850	PIP2;8/PIP3B (plasma membrane intrinsic protein 2;8); water channel ; K09872 aquaporin PIP	PF00230.15|MIP	IPR000425|Major intrinsic protein; IPR022357|Major intrinsic protein, conserved site	GO:0016020|membrane ; GO:0006810|transport ; GO:0005215|transporter activity	1068	0.128405	0.128405	0.966532	1	0.920289	4.43537	6.43537	10.4354	5.53398	17.3181	2	3	0.0225048	14.0666	13.4326	12.0077	0.851259	0.250032	-1.10129	0.633964	2.05886	1.4249	1.76919	5.74562	3.97643	0.756938	1.97998	1.546	0	1	1
Gh_A01G1407	A01	-	88201697	88203230	AT2G16860	GCIP-interacting family protein	Q28G05	SYF2_XENTR Pre-mRNA-splicing factor syf2 OS=Xenopus tropicalis GN=syf2 PE=2 SV=1	F6I0Z7	F6I0Z7_VITVI Putative uncharacterized protein OS=Vitis vinifera GN=VIT_03s0038g02530 PE=2 SV=1	tet:TTHERM_00997720	peptidyl-prolyl cis-trans isomerase, cyclophilin-type family protein (EC:5.2.1.8); K01802 peptidylprolyl isomerase [EC:5.2.1.8]	PF08231.7|SYF2	IPR013260|mRNA splicing factor SYF2		1069	0.0453222	0.0453222	0.896846	1	0.969679	1.3112	3.3112	7.3112	2.40981	47.9706	2	3	0.00527978	10.522	8.82605	8.62326	1.14923	-0.477361	-0.671866	1.69592	1.89872	0.202796	7.96618	8.91877	0.952585	2.38438	2.52676	0.386077	1	1	0
Gh_A01G1425	A01	-	88763701	88770963	AT4G38470	ACT-like protein tyrosine kinase family protein	Q2MHE4	HT1_ARATH Serine/threonine-protein kinase HT1 OS=Arabidopsis thaliana GN=HT1 PE=1 SV=1	D7U4Z3	D7U4Z3_VITVI Putative uncharacterized protein OS=Vitis vinifera GN=VIT_03s0038g03040 PE=4 SV=1	ath:AT5G11850	protein kinase family protein ; K04424 sterile alpha motif and leucine zipper containing kinase AZK [EC:2.7.11.25]	PB013285|Pfam-B_13285; PF01842.20|ACT; PF07714.12|Pkinase_Tyr; PB009493|Pfam-B_9493	IPR000719|Protein kinase domain; IPR001245|Serine-threonine/tyrosine-protein kinase catalytic domain; IPR002290|Serine/threonine- / dual specificity protein kinase, catalytic domain; IPR002912|ACT domain; IPR008271|Serine/threonine-protein kinase, active site; IPR020635|Tyrosine-protein kinase, catalytic domain	GO:0004713|protein tyrosine kinase activity; GO:0016597|amino acid binding ; GO:0008152|metabolic process ; GO:0005524|ATP binding ; GO:0004674|protein serine/threonine kinase activity ; GO:0004672|protein kinase activity ; GO:0006468|protein phosphorylation	1082	0.0277997	0.0277997	0.283016	1	0.941064	-0.155113	1.84489	5.84489	0.943499	23.9513	2	3	0.0143077	8.02236	9.09278	8.93094	-1.14329	0.711885	0.431404	-1.07042	-0.908586	0.161836	-6.41999	-5.44936	0.97063	2.11582	1.91586	0.394344	1	0	0
Gh_A01G1428	A01	+	88909431	88910732	AT2G17030	F-box family protein with a domain of unknown function (DUF295)	Q3EBZ2	SKI23_ARATH F-box protein SKIP23 OS=Arabidopsis thaliana GN=SKIP23 PE=1 SV=1	B9HR11	B9HR11_POPTR F-box family protein OS=Populus trichocarpa GN=POPTRDRAFT_1086376 PE=4 SV=1			PF03478.13|DUF295; PF00646.28|F-box	IPR001810|F-box domain; IPR005174|Protein of unknown function DUF295	GO:0005515|protein binding	1085	0.106292	0.106292	0.861513	1	0.925973	3.86837	5.86837	9.86837	4.96698	18.7629	2	3	0.0201411	7.92118	6.53405	5.98325	1.10992	-0.279169	-0.83075	1.38712	1.93792	0.550801	4.25466	5.94411	1.68945	1.62339	2.02136	0.721898	1	1	0
Gh_A01G1432	A01	+	88975411	88975779	AT1G16210		Q96CT7	CC124_HUMAN Coiled-coil domain-containing protein 124 OS=Homo sapiens GN=CCDC124 PE=1 SV=1	B9HR09	B9HR09_POPTR Predicted protein OS=Populus trichocarpa GN=POPTRDRAFT_557032 PE=4 SV=1			PF06244.7|DUF1014	IPR010422|Protein of unknown function DUF1014		1088	0.0692122	0.0692122	0.497344	1	0.916502	2.58134	4.58134	8.58134	3.67995	16.4645	2	3	0.0241276	7.32249	5.93441	6.11441	1.14646	-0.692462	-0.454001	1.38808	1.20808	-0.179998	5.27622	4.59203	-0.68419	1.87699	1.71213	0.265225	1	1	0
Gh_A01G1439	A01	+	89104034	89105296	AT4G38400	expansin-like A2	Q9LZT4	EXLA1_ARATH Expansin-like A1 OS=Arabidopsis thaliana GN=EXLA1 PE=2 SV=1	B9HQZ5	B9HQZ5_POPTR Putative uncharacterized protein PtrEXLA2 OS=Populus trichocarpa GN=PtrEXLA2 PE=3 SV=1			PF03330.13|DPBB_1; PF01357.16|Pollen_allerg_1	IPR005795|Major pollen allergen Lol pI; IPR007112|Expansin/pollen allergen, DPBB domain; IPR007117|Expansin, cellulose-binding-like domain; IPR007118|Expansin/Lol pI; IPR009009|RlpA-like double-psi beta-barrel domain	GO:0019953|sexual reproduction; GO:0005576|extracellular region	1092	0.352479	0.352479	1.09026	1	0.806021	7.46478	9.46478	13.4648	8.5634	6.23282	2	3	0.0854339	8.07984	7.82258	6.1496	0.695715	0.450256	-1.14597	0.257261	1.93023	1.67297	0.433319	3.25119	2.81788	0.15861	1.32379	1.17486	0	1	0
Gh_A01G1455	A01	-	89661319	89665835	AT4G35240	Protein of unknown function (DUF630 and DUF632)			B9HQY0	B9HQY0_POPTR Predicted protein OS=Populus trichocarpa GN=POPTRDRAFT_721554 PE=4 SV=1			PF04783.7|DUF630; PF04782.7|DUF632	IPR006867|Domain of unknown function DUF632; IPR006868|Domain of unknown function DUF630		1095	0.321783	0.321783	1.25456	1	0.846106	7.19144	9.19144	13.1914	8.29005	8.24697	2	3	0.0603716	8.15563	6.69104	5.88326	1.08139	-0.190068	-0.891326	1.46459	2.27237	0.807777	2.58188	4.00588	1.424	1.08806	1.55438	0.602686	0	1	0
Gh_A01G1457	A01	+	89774959	89776545	AT2G17120	lysm domain GPI-anchored protein 2 precursor	O23006	LYM2_ARATH LysM domain-containing GPI-anchored protein 2 OS=Arabidopsis thaliana GN=LYM2 PE=1 SV=1	B9H1Q9	B9H1Q9_POPTR Predicted protein (Fragment) OS=Populus trichocarpa GN=POPTRDRAFT_196402 PE=4 SV=1			PF01476.15|LysM	IPR018392|Peptidoglycan-binding lysin domain	GO:0016998|cell wall macromolecule catabolic process	1097	1.53479	1.53479	4.20294	1	0.780898	11.8782	13.8782	17.8782	12.9769	5.34614	2	3	0.102558	5.6677	7.05426	3.06464	0.200197	0.884757	-1.08495	-1.38657	2.60305	3.98962	-1.11922	2.10116	3.22038	0.462711	0.898165	1.31363	0	0	1
Gh_A01G1459	A01	+	89840926	89844670	AT4G38360	Protein of unknown function (DUF300)	Q5RET6	T184C_PONAB Transmembrane protein 184C OS=Pongo abelii GN=TMEM184C PE=2 SV=1	M5W866	M5W866_PRUPE Uncharacterized protein OS=Prunus persica GN=PRUPE_ppa004874mg PE=4 SV=1			PF03619.11|Solute_trans_a	IPR005178|Organic solute transporter Ost-alpha		1098	0.254102	0.254102	2.85201	1	0.946543	6.48302	8.48302	12.483	7.58163	26.5597	2	3	0.0123598	5.38078	2.90368	1.79248	1.10062	-0.247855	-0.852764	2.4771	3.58829	1.1112	4.91404	7.11842	2.20438	1.79208	2.24371	0.94043	1	1	0
Gh_A01G1463	A01	+	89876097	89878563	AT5G42340	Plant U-Box 15	Q681N2	PUB15_ARATH U-box domain-containing protein 15 OS=Arabidopsis thaliana GN=PUB15 PE=2 SV=2	F6I0T1	F6I0T1_VITVI Putative uncharacterized protein OS=Vitis vinifera GN=VIT_03s0038g03660 PE=4 SV=1	afm:AFUA_5G13540	vacuolar armadillo repeat protein Vac8 ; K08332 vacuolar protein 8	PF00514.18|Arm; PF04564.10|U-box; PB005897|Pfam-B_5897	IPR000225|Armadillo; IPR003613|U box domain	GO:0005515|protein binding ; GO:0000151|ubiquitin ligase complex ; GO:0016567|protein ubiquitination ; GO:0004842|ubiquitin-protein ligase activity	1102	0.0530401	0.0530401	0.725864	1	0.956157	1.78295	3.78295	7.78295	2.88156	32.713	2	3	0.00918015	13.4777	12.3035	11.6381	1.07855	-0.182126	-0.89642	1.17422	1.83953	0.66531	5.09856	7.98739	2.88883	1.83597	2.38772	1.20016	1	1	0
Gh_A01G1466	A01	+	89898325	89899632	AT4G38280				B9SMC9	B9SMC9_RICCO Putative uncharacterized protein OS=Ricinus communis GN=RCOM_0512630 PE=4 SV=1						1105	0.00740996	0.00740996	0.350507	1	0.987316	-4.12172	-2.12172	1.87828	-3.02311	116.755	2	3	0.00142858	7.27312	6.32148	6.01084	1.12204	-0.324866	-0.797175	0.951639	1.26228	0.31064	11.0551	14.6638	3.60869	2.79987	3.16249	1.43726	0	1	0
Gh_A01G1468	A01	+	89923386	89926969	AT4G35270	Plant regulator RWP-RK family protein	Q7X9B9	NLP2_ARATH Protein NLP2 OS=Arabidopsis thaliana GN=NLP2 PE=2 SV=3	F6I0S7	F6I0S7_VITVI Putative uncharacterized protein OS=Vitis vinifera GN=VIT_03s0038g03710 PE=2 SV=1			PF02042.10|RWP-RK; PB002208|Pfam-B_2208; PF00564.19|PB1	IPR000270|Phox/Bem1p; IPR003035|RWP-RK domain	GO:0005515|protein binding	1106	0.0174657	0.0174657	0.268172	1	0.960923	-1.54947	0.450531	4.45053	-0.450856	36.8854	2	3	0.00772481	6.06785	7.1848	6.45119	-0.881139	1.08686	-0.205724	-1.11694	-0.383333	0.733611	-8.45158	-2.90056	5.55101	2.45881	1.2043	1.93819	1	0	0
Gh_A01G1471	A01	+	90045156	90045380	AT5G23280	TCP family transcription factor	Q9FMX2	TCP7_ARATH Transcription factor TCP7 OS=Arabidopsis thaliana GN=TCP7 PE=2 SV=1	D1MJ53	D1MJ53_PEA Proliferating cell nuclear antigen gene-controlling element binding factor (Fragment) OS=Pisum sativum GN=PEAPCF1 PE=2 SV=1			PF03634.8|TCP	IPR005333|Transcription factor, TCP; IPR017887|Transcription factor TCP subgroup		1109	0.10037	0.10037	2.29689	1	0.973781	3.69639	5.69639	9.69639	4.795	55.7107	2	3	0.00424542	7.14562	4.39395	4.12396	1.15093	-0.494731	-0.6562	2.75167	3.02166	0.269988	8.6855	9.53771	0.852202	2.49326	2.61179	0.34034	1	1	0
Gh_A01G1473	A01	-	90050583	90052444	AT1G25280	tubby like protein 10	Q75HX5	TLP8_ORYSJ Tubby-like F-box protein 8 OS=Oryza sativa subsp. japonica GN=TULP8 PE=2 SV=1	I1MDS7	I1MDS7_SOYBN Uncharacterized protein OS=Glycine max PE=4 SV=1	cfa:481758	TEAD3; TEA domain family member 3 ; K09448 TEA domain family member 1/3/4	PF00646.28|F-box; PF01167.13|Tub	IPR000007|Tubby, C-terminal; IPR001810|F-box domain; IPR018066|Tubby, C-terminal, conserved site	GO:0005515|protein binding	1111	0.0175638	0.0175638	0.327227	1	0.967795	-1.53268	0.467324	4.46732	-0.434063	45.0769	2	3	0.00577937	8.16979	7.49098	6.91278	1.02558	-0.0532946	-0.972287	0.678802	1.25701	0.578207	5.12193	9.48482	4.36289	1.84143	2.60473	1.65244	0	1	0
Gh_A01G1475	A01	-	90134830	90136475	AT5G09810	actin 7	P30173	ACT13_SOLTU Actin-101 OS=Solanum tuberosum GN=AC101 PE=3 SV=1	F6HJM9	F6HJM9_VITVI Putative uncharacterized protein OS=Vitis vinifera GN=VIT_12s0178g00200 PE=3 SV=1	pop:POPTR_561252	ACT3; actin 3 ; K05692 actin beta/gamma 1	PB009743|Pfam-B_9743; PF00022.14|Actin	IPR004000|Actin-related protein; IPR004001|Actin, conserved site; IPR020902|Actin/actin-like conserved site		1113	0.0129884	0.0129884	0.916175	1	0.991494	-2.43802	-0.438023	3.56198	-1.33941	174.845	2	3	0.0007845	13.8219	11.9821	11.9705	1.15468	-0.571876	-0.582807	1.8398	1.85145	0.0116474	16.1433	16.2455	0.1022	3.28648	3.29462	0.0338367	1	1	0
Gh_A01G1476	A01	+	90203407	90205498	AT1G68290	endonuclease 2	Q9C9G4	ENDO2_ARATH Endonuclease 2 OS=Arabidopsis thaliana GN=ENDO2 PE=1 SV=1	D7T937	D7T937_VITVI Putative uncharacterized protein OS=Vitis vinifera GN=VIT_01s0011g03670 PE=4 SV=1	aor:AO090001000075	hypothetical protein; K05986	PF02265.11|S1-P1_nuclease	IPR003154|S1/P1 nuclease	GO:0006308|DNA catabolic process ; GO:0004519|endonuclease activity ; GO:0003676|nucleic acid binding	1114	0.231672	0.231672	10.9041	1	0.987252	6.20577	8.20577	12.2058	7.30439	116.168	2	3	0.0014393	7.78463	4.89721	0.5	0.924321	0.137192	-1.06151	2.88742	7.28463	4.39721	5.99893	15.1346	9.13567	2.03257	3.20323	2.55717	1	1	1
Gh_A01G1479	A01	-	90231252	90234420	AT3G54630		Q4R630	NDC80_MACFA Kinetochore protein NDC80 homolog OS=Macaca fascicularis GN=NDC80 PE=2 SV=1	B9GF76	B9GF76_POPTR Predicted protein OS=Populus trichocarpa GN=POPTRDRAFT_751666 PE=4 SV=1	pop:POPTR_751666	hypothetical protein ; K11547 kinetochore protein NDC80	PF03801.8|Ndc80_HEC	IPR005550|Kinetochore protein Ndc80		1116	0.251495	0.251495	0.835364	1	0.819363	6.45208	8.45208	12.4521	7.55069	6.80396	2	3	0.0767731	4.69616	3.40368	2.90368	1.11173	-0.285586	-0.82614	1.29248	1.79248	0.5	2.57727	3.57429	0.997022	1.08632	1.42669	0.406453	0	1	0
Gh_A01G1482	A01	+	90281622	90283925	AT5G64650	Ribosomal protein L17 family protein	A0L5Z9	RL17_MAGSM 50S ribosomal protein L17 OS=Magnetococcus sp. (strain MC-1) GN=rplQ PE=3 SV=1	B9HER0	B9HER0_POPTR Predicted protein OS=Populus trichocarpa GN=POPTRDRAFT_832235 PE=3 SV=1	pop:POPTR_832235	hypothetical protein ; K02879 large subunit ribosomal protein L17	PF01196.14|Ribosomal_L17	IPR000456|Ribosomal protein L17	GO:0005840|ribosome ; GO:0006412|translation ; GO:0005622|intracellular ; GO:0003735|structural constituent of ribosome	1119	0.0472494	0.0472494	0.653102	1	0.956592	1.43612	3.43612	7.43612	2.53474	33.0561	2	3	0.00904377	10.9272	9.16066	10.0927	0.981088	-1.0179	0.036808	1.76652	0.834468	-0.932051	8.12681	3.83894	-4.28787	2.40947	1.50624	1.63237	1	0	0
Gh_A01G1484	A01	-	90290366	90293074	AT1G11400	partner of Y14-MAGO	Q6PH11	WIBG_DANRE Partner of Y14 and mago OS=Danio rerio GN=wibg PE=2 SV=1	A9PH40	A9PH40_POPTR Putative uncharacterized protein OS=Populus trichocarpa PE=2 SV=1			PF09282.5|Mago-bind	IPR015362|Exon junction complex, Pym	GO:0005515|protein binding	1121	0.251295	0.251295	1.31697	1	0.885513	6.44969	8.44969	12.4497	7.5483	11.6019	2	3	0.0387379	8.4676	6.54439	6.2414	1.14557	-0.447312	-0.698262	1.92321	2.2262	0.30299	3.83649	4.44091	0.604417	1.50552	1.67304	0.230463	1	1	0
Gh_A01G1485	A01	-	90316194	90318831	AT2G01070	Lung seven transmembrane receptor family protein	Q28EW0	TM87A_XENTR Transmembrane protein 87A OS=Xenopus tropicalis GN=tmem87a PE=2 SV=1	B9SRJ7	B9SRJ7_RICCO Ptm1, putative OS=Ricinus communis GN=RCOM_1411850 PE=4 SV=1			PB010143|Pfam-B_10143; PF06814.8|Lung_7-TM_R	IPR009637|Transmembrane receptor, eukaryota	GO:0016021|integral to membrane	1122	0.022786	0.022786	0.357714	1	0.961781	-0.75175	1.24825	5.24825	0.346863	37.747	2	3	0.00747182	10.3003	9.58722	8.99041	1.02823	-0.0590741	-0.969153	0.713035	1.30985	0.596815	4.72364	8.67735	3.95372	1.74534	2.49208	1.5395	0	1	0
Gh_A01G1490	A01	+	90409540	90410041	AT2G02850	plantacyanin	Q8LG89	BABL_ARATH Basic blue protein OS=Arabidopsis thaliana GN=ARPN PE=2 SV=2	B9GEY2	B9GEY2_POPTR Predicted protein OS=Populus trichocarpa GN=POPTRDRAFT_815202 PE=4 SV=1			PF02298.12|Cu_bind_like	IPR003245|Plastocyanin-like	GO:0009055|electron carrier activity ; GO:0005507|copper ion binding	1126	0.240949	0.240949	0.884397	1	0.836534	6.32356	8.32356	12.3236	7.42217	7.67619	2	3	0.0660911	8.92726	7.39017	7.15754	1.14622	-0.45216	-0.694063	1.5371	1.76972	0.232628	3.1314	3.60532	0.473914	1.28392	1.43623	0.175277	0	1	0
Gh_A01G1493	A01	+	90445525	90447782	AT3G26070	Plastid-lipid associated protein PAP / fibrillin family protein	Q9LU85	PAP4_ARATH Probable plastid-lipid-associated protein 4, chloroplastic OS=Arabidopsis thaliana GN=PAP4 PE=1 SV=1	M5XGR1	M5XGR1_PRUPE Uncharacterized protein OS=Prunus persica GN=PRUPE_ppa011650mg PE=4 SV=1			PF04755.7|PAP_fibrillin	IPR006843|Plastid lipid-associated protein/fibrillin conserved domain	GO:0005198|structural molecule activity ; GO:0009507|chloroplast	1128	0.00927232	0.00927232	0.285565	1	0.980518	-3.44909	-1.44909	2.55091	-2.35048	75.4939	2	3	0.00271927	8.33439	7.28433	7.3371	1.15355	-0.621368	-0.532184	1.05006	0.997298	-0.0527618	10.9049	10.3569	-0.54793	2.78238	2.71661	0.206296	1	0	0
Gh_A01G1495	A01	-	90459537	90460361	AT3G06470	GNS1/SUR4 membrane protein family	P39540	ELO1_YEAST Elongation of fatty acids protein 1 OS=Saccharomyces cerevisiae (strain ATCC 204508 / S288c) GN=ELO1 PE=1 SV=1	M9Z3A3	M9Z3A3_GOSRA 3-ketoacyl-CoA synthase OS=Gossypium raimondii GN=KCS PE=4 SV=1	ago:AGOS_AFR624W	AFR624Wp; K10245 fatty acid elongase 2 [EC:2.3.1.-]	PF01151.13|ELO	IPR002076|GNS1/SUR4 membrane protein	GO:0016021|integral to membrane	1130	0.532389	0.532389	2.85924	1	0.88828	8.70193	10.7019	14.7019	9.80054	11.9265	2	3	0.0373417	7.87242	4.87994	4.70044	1.15323	-0.526245	-0.626989	2.99247	3.17198	0.179504	4.10124	4.34726	0.246014	1.58121	1.64828	0.08537	1	1	0
Gh_A01G1503	A01	+	90779919	90781997	AT3G42170	BED zinc finger ;hAT family dimerisation domain	P08770	TRA1_MAIZE Putative AC transposase OS=Zea mays PE=2 SV=2	I1IEP4	I1IEP4_BRADI Uncharacterized protein OS=Brachypodium distachyon GN=BRADI3G57485 PE=4 SV=1			PB017353|Pfam-B_17353; PF05699.9|Dimer_Tnp_hAT; PB017902|Pfam-B_17902; PF14372.1|DUF4413; PB002149|Pfam-B_2149; PB016677|Pfam-B_16677; PF02892.10|zf-BED	IPR003656|Zinc finger, BED-type predicted; IPR008906|HAT dimerisation domain, C-terminal; IPR025525|Domain of unknown function DUF4413	GO:0003677|DNA binding ; GO:0046983|protein dimerization activity	1136	0.17218	0.17218	1.49238	1	0.930776	5.31543	7.31543	11.3154	6.41404	20.1689	2	3	0.018213	3.98864	6.03389	6.45062	-1.14017	0.411956	0.728216	-2.04525	-2.46198	-0.416737	-4.92895	-5.93326	-1.00432	1.79567	2.01913	0.409803	1	1	0
Gh_A01G1508	A01	-	90817118	90818895	AT1G50110	D-aminoacid aminotransferase-like PLP-dependent enzymes superfamily protein	Q9LPM9	BCAT6_ARATH Branched-chain-amino-acid aminotransferase 6 OS=Arabidopsis thaliana GN=BCAT6 PE=1 SV=1	B9S7U2	B9S7U2_RICCO Branched-chain-amino-acid aminotransferase OS=Ricinus communis GN=RCOM_1381660 PE=3 SV=1	pop:POPTR_804339	hypothetical protein ; K00826 branched-chain amino acid aminotransferase [EC:2.6.1.42]	PF01063.14|Aminotran_4	IPR001544|Aminotransferase, class IV; IPR005786|Branched-chain amino acid aminotransferase II; IPR018300|Aminotransferase, class IV, conserved site	GO:0004084|branched-chain-amino-acid transaminase activity; GO:0008152|metabolic process ; GO:0009081|branched-chain amino acid metabolic process; GO:0003824|catalytic activity	1141	0.345059	0.345059	2.85005	1	0.927357	7.40095	9.40095	13.401	8.49957	19.149	2	3	0.0195789	9.97313	7.53119	6.42	1.09943	-0.244044	-0.855389	2.44194	3.55314	1.1112	4.15708	6.04875	1.89166	1.5967	2.04269	0.809949	1	1	0
Gh_A01G1509	A01	+	90846371	90846604	AT4G33690				D7T3K4	D7T3K4_VITVI Putative uncharacterized protein OS=Vitis vinifera GN=VIT_03s0088g01000 PE=2 SV=1						1142	2.02294	2.02294	6.5114	1	0.813594	12.7067	14.7067	18.7067	13.8053	6.54695	2	3	0.0804804	8.6903	3.85022	4.75489	1.13672	-0.744138	-0.392583	4.84008	3.93541	-0.904668	3.40299	2.76693	-0.636059	1.37296	1.15648	0.244168	1	0	0
Gh_A01G1510	A01	-	90847311	90850329	AT4G33700	CBS domain-containing protein with a domain of unknown function (DUF21)	Q9ZQR4	Y2452_ARATH DUF21 domain-containing protein At2g14520 OS=Arabidopsis thaliana GN=CBSDUF3 PE=2 SV=2	B9S7T8	B9S7T8_RICCO Putative uncharacterized protein OS=Ricinus communis GN=RCOM_1381620 PE=4 SV=1			PF01595.15|DUF21	IPR002550|Domain of unknown function DUF21		1143	1.05959	1.05959	3.09521	1	0.794601	10.7667	12.7667	16.7667	11.8653	5.80287	2	3	0.0930886	8.91219	5.45607	6.66993	1.08332	-0.887807	-0.19551	3.45612	2.24226	-1.21385	3.35753	2.1783	-1.17923	1.35839	0.929829	0.490379	1	0	0
Gh_A01G1511	A01	+	90857708	90859954	AT3G49720		Q9M2Y6	Y3972_ARATH Uncharacterized protein At3g49720 OS=Arabidopsis thaliana GN=At3g49720 PE=1 SV=1	B9S7U0	B9S7U0_RICCO Putative uncharacterized protein OS=Ricinus communis GN=RCOM_1381640 PE=4 SV=1						1144	0.164232	0.164232	0.761912	1	0.870668	5.17365	7.17365	11.1737	6.27227	10.0981	2	3	0.0465112	10.62	9.00488	9.08371	1.15362	-0.62009	-0.533528	1.61516	1.53634	-0.0788248	3.98554	3.79103	-0.194506	1.5486	1.49214	0.0664085	1	1	0
Gh_A01G1512	A01	+	90860503	90862781	AT2G14530	TRICHOME BIREFRINGENCE-LIKE 13			D7L1T9	D7L1T9_ARALL Putative uncharacterized protein OS=Arabidopsis lyrata subsp. lyrata GN=ARALYDRAFT_480347 PE=4 SV=1			PF14416.1|PMR5N	IPR025846|PMR5 N-terminal domain		1145	1.3746	1.3746	4.91219	1	0.832099	11.5476	13.5476	17.5476	12.6462	7.43384	2	3	0.0687986	8.81057	4.68316	5.1496	1.14854	-0.677447	-0.471091	4.12741	3.66096	-0.466443	3.52037	3.12253	-0.397841	1.40997	1.28093	0.144259	1	0	0
Gh_A01G1513	A01	-	90863277	90866572	AT1G50110	D-aminoacid aminotransferase-like PLP-dependent enzymes superfamily protein	Q9LPM9	BCAT6_ARATH Branched-chain-amino-acid aminotransferase 6 OS=Arabidopsis thaliana GN=BCAT6 PE=1 SV=1	B9S7U2	B9S7U2_RICCO Branched-chain-amino-acid aminotransferase OS=Ricinus communis GN=RCOM_1381660 PE=3 SV=1	pop:POPTR_804339	hypothetical protein ; K00826 branched-chain amino acid aminotransferase [EC:2.6.1.42]	PF01063.14|Aminotran_4; PB006860|Pfam-B_6860	IPR001544|Aminotransferase, class IV; IPR005786|Branched-chain amino acid aminotransferase II; IPR018300|Aminotransferase, class IV, conserved site	GO:0004084|branched-chain-amino-acid transaminase activity; GO:0008152|metabolic process ; GO:0009081|branched-chain amino acid metabolic process; GO:0003824|catalytic activity	1146	0.045279	0.045279	0.366344	1	0.925842	1.30833	3.30833	7.30833	2.40695	18.7271	2	3	0.0201947	13.5507	12.2651	13.088	0.894973	-1.07936	0.18439	1.28555	0.462682	-0.822868	6.04145	2.17438	-3.86707	2.04121	0.928228	1.51446	1	0	0
Gh_A01G1519	A01	-	91059924	91061434	AT3G19680	Protein of unknown function (DUF1005)			B9HN36	B9HN36_POPTR Predicted protein OS=Populus trichocarpa GN=POPTRDRAFT_833129 PE=4 SV=1			PF06219.7|DUF1005	IPR010410|Protein of unknown function DUF1005		1149	0.109714	0.109714	0.512605	1	0.871581	3.96344	5.96344	9.96344	5.06205	10.1805	2	3	0.0460198	10.3224	9.23533	8.8905	1.12355	-0.331062	-0.792487	1.08704	1.43187	0.344828	3.28183	4.32288	1.04105	1.33384	1.64177	0.426694	1	1	0
Gh_A01G1523	A01	+	91268963	91270809	AT2G16070	plastid division2	Q9XII1	PDV2_ARATH Plastid division protein PDV2 OS=Arabidopsis thaliana GN=PDV2 PE=1 SV=1	B9HRS9	B9HRS9_POPTR Predicted protein OS=Populus trichocarpa GN=POPTRDRAFT_833079 PE=4 SV=1			PB011122|Pfam-B_11122			1151	0.0347149	0.0347149	1.42869	1	0.985421	0.511314	2.51131	6.51131	1.60993	101.387	2	3	0.00176033	9.73908	7.59634	7.31274	1.14809	-0.467152	-0.680933	2.14275	2.42634	0.283599	11.5004	13.0225	1.52211	2.85036	3.00976	0.647156	1	1	0
Gh_A01G1527	A01	+	91287938	91292642	AT1G49430	long-chain acyl-CoA synthetase 2	Q9XIA9	LACS2_ARATH Long chain acyl-CoA synthetase 2 OS=Arabidopsis thaliana GN=LACS2 PE=2 SV=1	D7TPV8	D7TPV8_VITVI Putative uncharacterized protein OS=Vitis vinifera GN=VIT_03s0063g01880 PE=4 SV=1	ath:AT1G49430	LACS2; LACS2 (LONG-CHAIN ACYL-COA SYNTHETASE 2) ; K01897 long-chain acyl-CoA synthetase [EC:6.2.1.3]	PB011727|Pfam-B_11727; PF00501.23|AMP-binding	IPR000873|AMP-dependent synthetase/ligase; IPR020845|AMP-binding, conserved site	GO:0008152|metabolic process ; GO:0003824|catalytic activity	1154	0.0131375	0.0131375	0.659692	1	0.988051	-2.40379	-0.403791	3.59621	-1.30518	124.036	2	3	0.00130612	11.2726	12.6998	12.9436	-1.14413	0.437048	0.707079	-1.42723	-1.67098	-0.243742	-12.452	-14.5786	-2.12654	2.95224	3.15498	0.908633	1	1	0
Gh_A01G1533	A01	-	91449874	91450950	AT5G23170	Protein kinase superfamily protein	Q9FMY3	STPKL_ARATH Serine/threonine-protein kinase-like protein At5g23170 OS=Arabidopsis thaliana GN=At5g23170 PE=2 SV=1	B9SSP3	B9SSP3_RICCO Protein kinase APK1B, chloroplast, putative OS=Ricinus communis GN=RCOM_1375290 PE=3 SV=1	ath:AT3G59420	ACR4; ACR4 (ARABIDOPSIS CRINKLY4); kinase ; K00924	PF00069.20|Pkinase; PB003458|Pfam-B_3458	IPR000719|Protein kinase domain; IPR002290|Serine/threonine- / dual specificity protein kinase, catalytic domain; IPR008271|Serine/threonine-protein kinase, active site; IPR017441|Protein kinase, ATP binding site; IPR020635|Tyrosine-protein kinase, catalytic domain	GO:0004713|protein tyrosine kinase activity; GO:0005524|ATP binding ; GO:0004674|protein serine/threonine kinase activity ; GO:0004672|protein kinase activity ; GO:0006468|protein phosphorylation	1159	0.434085	0.434085	1.65751	1	0.842866	8.08953	10.0895	14.0895	9.18814	8.04599	2	3	0.0622881	5.6496	4.19616	3.01118	1.03214	-0.0677194	-0.964419	1.45345	2.63842	1.18497	2.20603	4.00458	1.79855	0.941099	1.55401	0.769738	0	1	0
Gh_A01G1539	A01	-	91801674	91804021	AT5G49940	NIFU-like protein 2	Q93W20	NIFU2_ARATH NifU-like protein 2, chloroplastic OS=Arabidopsis thaliana GN=NIFU2 PE=1 SV=1	B9SSN2	B9SSN2_RICCO Nitrogen fixation protein nifU, putative OS=Ricinus communis GN=RCOM_1374380 PE=4 SV=1			PF01106.12|NifU	IPR001075|NIF system FeS cluster assembly, NifU, C-terminal	GO:0016226|iron-sulfur cluster assembly ; GO:0005506|iron ion binding ; GO:0051536|iron-sulfur cluster binding	1162	0.0643999	0.0643999	0.310721	1	0.875644	2.36514	4.36514	8.36514	3.46376	10.5622	2	3	0.0438529	8.75524	7.96289	7.61782	1.10301	-0.255651	-0.847358	0.792346	1.13742	0.345073	3.12228	4.48206	1.35978	1.28085	1.68379	0.573371	0	1	0
Gh_A01G1541	A01	+	91836302	91856857	AT1G58060	RNA helicase family protein	A3KMI0	DHX29_XENLA ATP-dependent RNA helicase DHX29 OS=Xenopus laevis GN=dhx29 PE=2 SV=1	M5XY08	M5XY08_PRUPE Uncharacterized protein OS=Prunus persica GN=PRUPE_ppa000230mg PE=4 SV=1	dme:Dmel_CG1582	CG1582 gene product from transcript CG1582-RA (EC:3.6.1.3); K01509 adenosinetriphosphatase [EC:3.6.1.3]	PF04408.18|HA2; PF00270.24|DEAD; PF07717.11|OB_NTP_bind; PB000298|Pfam-B_298; PB000760|Pfam-B_760; PB002294|Pfam-B_2294; PB012670|Pfam-B_12670; PF00271.26|Helicase_C	IPR001650|Helicase, C-terminal; IPR007502|Helicase-associated domain; IPR011545|DNA/RNA helicase, DEAD/DEAH box type, N-terminal; IPR011709|Domain of unknown function DUF1605; IPR014001|Helicase, superfamily 1/2, ATP-binding domain	GO:0005524|ATP binding ; GO:0004386|helicase activity ; GO:0008026|ATP-dependent helicase activity ; GO:0003676|nucleic acid binding	1163	0.0580974	0.0580974	1.07995	1	0.967722	2.05617	4.05617	8.05617	3.15478	44.9715	2	3	0.00579906	7.50836	9.43135	9.54022	-1.15339	0.529068	0.624322	-1.92299	-2.03186	-0.108872	-7.97807	-8.42975	-0.451686	2.38626	2.45555	0.166119	1	1	0
Gh_A01G1547	A01	+	92034225	92037518	AT1G58025	DNA-binding bromodomain-containing protein	Q9FT54	GTE6_ARATH Transcription factor GTE6 OS=Arabidopsis thaliana GN=GTE6 PE=2 SV=1	B9SKD5	B9SKD5_RICCO Bromodomain-containing protein, putative OS=Ricinus communis GN=RCOM_0759490 PE=4 SV=1	dpo:Dpse_GA13644	GA13644 gene product from transcript GA13644-RA ; K04498 E1A/CREB-binding protein [EC:2.3.1.48]	PF00439.20|Bromodomain	IPR001487|Bromodomain; IPR018359|Bromodomain, conserved site	GO:0005515|protein binding	1169	0.0644092	0.0644092	0.659195	1	0.941375	2.36558	4.36558	8.36558	3.46419	24.0862	2	3	0.0141948	9.97396	8.5882	8.33938	1.14312	-0.430299	-0.712823	1.38576	1.63459	0.248828	5.46026	6.44071	0.980448	1.91827	2.11979	0.398846	1	1	0
Gh_A01G1560	A01	-	92419665	92421097	AT5G49920	Octicosapeptide/Phox/Bem1p family protein			F6HK40	F6HK40_VITVI Putative uncharacterized protein OS=Vitis vinifera GN=VIT_12s0035g01050 PE=4 SV=1			PF00564.19|PB1	IPR000270|Phox/Bem1p	GO:0005515|protein binding	1177	0.0287339	0.0287339	0.624237	1	0.972382	-0.0559559	1.94404	5.94404	1.04266	52.8118	2	3	0.00458982	7.7704	6.30816	6.21914	1.15319	-0.525495	-0.627697	1.46224	1.55126	0.0890235	8.62622	9.15139	0.525179	2.48461	2.55935	0.196679	1	1	0
Gh_A01G1565	A01	+	92559330	92563535	AT3G25220	FK506-binding protein 15 kD-1	Q38935	FK151_ARATH Peptidyl-prolyl cis-trans isomerase FKBP15-1 OS=Arabidopsis thaliana GN=FKBP15-1 PE=2 SV=2	A9PJK0	A9PJK0_9ROSI Peptidyl-prolyl cis-trans isomerase OS=Populus trichocarpa x Populus deltoides PE=2 SV=1	ath:AT3G25220	FKBP15-1 (FK506-binding protein 15 kD-1); FK506 binding / peptidyl-prolyl cis-trans isomerase ; K01802 peptidylprolyl isomerase [EC:5.2.1.8]	PF00254.23|FKBP_C	IPR001179|Peptidyl-prolyl cis-trans isomerase, FKBP-type, domain; IPR023566|Peptidyl-prolyl cis-trans isomerase, FKBP-type	GO:0006457|protein folding	1182	0.201829	0.201829	1.94009	1	0.937582	5.79206	7.79206	11.7921	6.89067	22.5314	2	3	0.0155943	5.73837	8.34524	8.35497	-1.15469	0.574122	0.580573	-2.60687	-2.6166	-0.00972813	-5.80268	-5.82433	-0.021654	1.992	1.99654	0.00696796	1	1	0
Gh_A01G1567	A01	-	92620134	92620907	AT1G68330				B9HJ45	B9HJ45_POPTR Predicted protein OS=Populus trichocarpa GN=POPTRDRAFT_564544 PE=4 SV=1						1184	0.0879603	0.0879603	0.464547	1	0.886392	3.30046	5.30046	9.30046	4.39908	11.7033	2	3	0.0382923	8.39857	7.37501	7.01594	1.11796	-0.30873	-0.80923	1.02356	1.38263	0.359077	3.45119	4.66191	1.21072	1.38826	1.72986	0.504893	1	1	0
Gh_A01G1573	A01	-	92883325	92886051	AT1G53710	Calcineurin-like metallo-phosphoesterase superfamily protein	B1WC86	MPPE1_RAT Metallophosphoesterase 1 OS=Rattus norvegicus GN=Mppe1 PE=2 SV=1	M5XE94	M5XE94_PRUPE Uncharacterized protein OS=Prunus persica GN=PRUPE_ppa006937mg PE=4 SV=1						1187	0.0982636	0.0982636	0.51214	1	0.884879	3.63277	5.63277	9.63277	4.73138	11.5297	2	3	0.0390601	9.34672	8.20237	7.92763	1.1353	-0.385135	-0.75017	1.14435	1.4191	0.274742	3.6506	4.52705	0.876454	1.45005	1.69545	0.351345	1	1	0
Gh_A01G1574	A01	+	92949679	92961931	AT1G36160	acetyl-CoA carboxylase 1	Q38970	ACC1_ARATH Acetyl-CoA carboxylase 1 OS=Arabidopsis thaliana GN=ACC1 PE=1 SV=1	B9RJG2	B9RJG2_RICCO Homomeric Acetyl-CoA Carboxylase (Hom-ACCase) OS=Ricinus communis GN=RCOM_1033990 PE=4 SV=1	vvi:100247288	hypothetical protein LOC100247288 ; K01946 biotin carboxylase [EC:6.3.4.14]; K11262 acetyl-CoA carboxylase [EC:6.4.1.2]	PF00364.17|Biotin_lipoyl; PF00289.17|CPSase_L_chain; PF08326.7|ACC_central; PB003837|Pfam-B_3837; PF01039.17|Carboxyl_trans; PF02785.14|Biotin_carb_C; PF02786.12|CPSase_L_D2	IPR000022|Carboxyl transferase; IPR000089|Biotin/lipoyl attachment; IPR001882|Biotin-binding site; IPR005479|Carbamoyl-phosphate synthetase large subunit-like, ATP-binding domain; IPR005481|Carbamoyl-phosphate synthase, large subunit, N-terminal; IPR005482|Biotin carboxylase, C-terminal; IPR011761|ATP-grasp fold; IPR011762|Acetyl-coenzyme A carboxyltransferase, N-terminal; IPR011763|Acetyl-coenzy…	GO:0003989|acetyl-CoA carboxylase activity ; GO:0004075|biotin carboxylase activity; GO:0008152|metabolic process ; GO:0005524|ATP binding ; GO:0003824|catalytic activity ; GO:0016874|ligase activity ; GO:0046872|metal ion binding ; GO:0006633|fatty acid biosynthetic process	1188	0.00983537	0.00983537	0.344602	1	0.982875	-3.27224	-1.27224	2.72776	-2.17363	86.0925	2	3	0.00224097	15.2184	15.6046	14.3353	0.254618	0.848077	-1.10269	-0.386147	0.883167	1.26931	-3.89366	8.90528	12.7989	1.52219	2.52484	2.98751	0	0	1
Gh_A01G1576	A01	-	92967109	92967632	AT4G08570	Heavy metal transport/detoxification superfamily protein	Q9SZN7	HIP26_ARATH Heavy metal-associated isoprenylated plant protein 26 OS=Arabidopsis thaliana GN=HIPP26 PE=1 SV=1	B9H767	B9H767_POPTR Predicted protein OS=Populus trichocarpa GN=POPTRDRAFT_801228 PE=4 SV=1			PF00403.21|HMA	IPR006121|Heavy metal-associated domain, HMA	GO:0046872|metal ion binding ; GO:0030001|metal ion transport	1189	1.5654	1.5654	5.425	1	0.826868	11.9375	13.9375	17.9375	13.0361	7.16393	2	3	0.0720385	10.1846	7.63478	5.45345	1.02492	-0.0518664	-0.973057	2.54979	4.73113	2.18134	2.03794	3.78139	1.74345	0.871883	1.48929	0.745673	0	1	0
Gh_A01G1577	A01	-	93001401	93005290	AT4G08550	electron carriers;protein disulfide oxidoreductases	Q5AW24	IML1_EMENI Vacuolar membrane-associated protein iml1 OS=Emericella nidulans (strain FGSC A4 / ATCC 38163 / CBS 112.46 / NRRL 194 / M139) GN=iml1 PE=3 SV=1	M5XLQ1	M5XLQ1_PRUPE Uncharacterized protein OS=Prunus persica GN=PRUPE_ppa001753mg PE=4 SV=1	tet:TTHERM_00415780	Protein kinase domain containing protein (EC:2.7.11.1 3.1.1.61); K08857 NIMA (never in mitosis gene a)-related kinase [EC:2.7.11.1]	PF04784.9|DUF547; PF00610.16|DEP; PF00462.19|Glutaredoxin	IPR000591|DEP domain; IPR002109|Glutaredoxin; IPR006869|Domain of unknown function DUF547	GO:0015035|protein disulfide oxidoreductase activity ; GO:0009055|electron carrier activity ; GO:0035556|intracellular signal transduction ; GO:0045454|cell redox homeostasis	1190	0.169349	0.169349	0.695082	1	0.853817	5.26569	7.26569	11.2657	6.3643	8.7611	2	3	0.0558916	5.62928	6.9989	7.21888	-1.14525	0.444923	0.700324	-1.36962	-1.58959	-0.219978	-3.32819	-3.86274	-0.534549	1.34892	1.51319	0.200631	1	1	0
Gh_A01G1583	A01	-	93110718	93111254												1196	0.0387016	0.0387016	0.685873	1	0.966144	0.837448	2.83745	6.83745	1.93606	42.8052	2	3	0.00622952	3.5222	5.21313	4.95119	-1.14268	0.715248	0.427434	-1.69094	-1.42899	0.261945	-8.59533	-7.26382	1.33151	2.48008	2.26889	0.560426	1	1	0
Gh_A01G1588	A01	+	93273687	93273929												1198	0.0241883	0.0241883	0.422567	1	0.965655	-0.57259	1.42741	5.42741	0.526022	42.1748	2	3	0.00636488	9.20578	7.80492	8.26369	1.09352	-0.867944	-0.225578	1.40086	0.942088	-0.458771	9.00725	6.05744	-2.94981	2.53925	2.04445	1.2216	1	0	0
Gh_A01G1589	A01	-	93274428	93277267	AT1G44820	Peptidase M20/M25/M40 family protein	Q99JW2	ACY1_MOUSE Aminoacylase-1 OS=Mus musculus GN=Acy1 PE=1 SV=1	F6H0T0	F6H0T0_VITVI Putative uncharacterized protein OS=Vitis vinifera GN=VIT_18s0001g03230 PE=4 SV=1	ath:AT1G44820	aminoacylase, putative / N-acyl-L-amino-acid amidohydrolase, putative ; K01436 aminoacylase [EC:3.5.1.14]	PF01546.23|Peptidase_M20; PF07687.9|M20_dimer	IPR002933|Peptidase M20; IPR011650|Peptidase M20, dimerisation domain	GO:0016787|hydrolase activity ; GO:0008152|metabolic process	1199	0.0127806	0.0127806	0.340043	1	0.977449	-2.48642	-0.486417	3.51358	-1.3878	65.0157	2	3	0.0033865	12.7001	11.4152	11.9668	1.04366	-0.949708	-0.0939524	1.28486	0.733269	-0.551593	11.3653	6.48617	-4.87915	2.83525	2.12846	1.78363	1	0	0
Gh_A01G1594	A01	-	93488352	93490448	AT1G21880	lysm domain GPI-anchored protein 1 precursor	Q93ZH0	LYM1_ARATH LysM domain-containing GPI-anchored protein 1 OS=Arabidopsis thaliana GN=LYM1 PE=1 SV=1	B2ZAQ1	B2ZAQ1_9ROSI Peptidoglycan-binding LysM domain-containing related protein OS=Gossypioides kirkii PE=4 SV=1			PF01476.15|LysM	IPR018392|Peptidoglycan-binding lysin domain	GO:0016998|cell wall macromolecule catabolic process	1203	0.107982	0.107982	0.447268	1	0.855144	3.91571	5.91571	9.91571	5.01432	8.85512	2	3	0.055132	10.4954	9.11399	9.8609	0.97179	-1.026	0.0542137	1.38137	0.634455	-0.746913	4.20371	1.93074	-2.27297	1.60952	0.826646	0.968067	1	0	0
Gh_A01G1596	A01	+	93547011	93548306	AT1G21830				B2ZAP8	B2ZAP8_9ROSI Predicted protein OS=Gossypioides kirkii PE=4 SV=1			PF05340.7|DUF740	IPR008004|Uncharacterised protein family UPF0503		1205	0.889151	0.889151	3.782	1	0.858939	10.2406	12.2406	16.2406	11.3392	9.13372	2	3	0.0529796	5.85022	3.01118	1.95345	1.11422	-0.294658	-0.819564	2.83904	3.89677	1.05774	3.01081	4.13254	1.12174	1.24279	1.58991	0.463869	0	1	0
Gh_A01G1599	A01	+	93571265	93572861	AT1G21770	Acyl-CoA N-acyltransferases (NAT) superfamily protein	Q9CAQ2	Y1754_ARATH Acetyltransferase At1g77540 OS=Arabidopsis thaliana GN=At1g77540 PE=1 SV=2	B9RJ31	B9RJ31_RICCO Putative uncharacterized protein OS=Ricinus communis GN=RCOM_1030600 PE=4 SV=1	vvi:100242031	GSVIVT00015400001; hypothetical protein LOC100242031 ; K06975	PF14542.1|Acetyltransf_CG			1208	0.0279926	0.0279926	0.494593	1	0.966042	-0.134369	1.86563	5.86563	0.964243	42.6717	2	3	0.00625779	9.76791	8.61286	8.30093	1.13094	-0.363658	-0.767284	1.15505	1.46698	0.311929	6.90367	8.76804	1.86438	2.20564	2.50521	0.798227	1	1	0
Gh_A01G1601	A01	+	93669560	93670669	AT1G76340	golgi nucleotide sugar transporter 3	Q9S845	GONS3_ARATH GDP-mannose transporter GONST3 OS=Arabidopsis thaliana GN=GONST3 PE=2 SV=1	A4L9H6	A4L9H6_GOSHI Putative integral membrane protein OS=Gossypium hirsutum PE=4 SV=1			PF03151.11|TPT	IPR004853|Triose-phosphate transporter domain		1210	0.0259526	0.0259526	0.305677	1	0.949059	-0.361376	1.63862	5.63862	0.737236	27.9457	2	3	0.0114975	9.53701	8.45492	8.53803	1.15195	-0.64498	-0.506968	1.08209	0.998981	-0.0831089	6.71696	6.20107	-0.51589	2.17166	2.07316	0.192773	1	0	0
Gh_A01G1602	A01	-	93679173	93682015	AT1G21750	PDI-like 1-1	Q43116	PDI_RICCO Protein disulfide-isomerase OS=Ricinus communis PE=1 SV=1	A4L9H5	A4L9H5_GOSHI Putative uncharacterized protein OS=Gossypium hirsutum PE=1 SV=1	vvi:100259138	GSVIVT00015407001; hypothetical protein LOC100259138 ; K09580 prolyl 4-hydroxylase, beta polypeptide [EC:5.3.4.1]	PF13848.1|Thioredoxin_6; PF00085.15|Thioredoxin	IPR005746|Thioredoxin; IPR012336|Thioredoxin-like fold; IPR013766|Thioredoxin domain; IPR017937|Thioredoxin, conserved site	GO:0015035|protein disulfide oxidoreductase activity ; GO:0009055|electron carrier activity ; GO:0006662|glycerol ether metabolic process; GO:0045454|cell redox homeostasis	1211	0.406244	0.406244	1.49318	1	0.83676	7.89067	9.89067	13.8907	8.98928	7.68891	2	3	0.065954	9.69435	7.90595	7.28801	1.11885	-0.312193	-0.806661	1.7884	2.40634	0.617945	2.80589	3.77541	0.969518	1.17055	1.48751	0.393834	0	1	0
Gh_A01G1613	A01	-	93917805	93919426	AT3G58040	seven in absentia of Arabidopsis 2	Q9M2P4	SINA2_ARATH E3 ubiquitin-protein ligase SINAT2 OS=Arabidopsis thaliana GN=SINAT2 PE=2 SV=1	B9HA10	B9HA10_POPTR Predicted protein OS=Populus trichocarpa GN=POPTRDRAFT_716975 PE=4 SV=1	pop:POPTR_716975	hypothetical protein ; K04506 E3 ubiquitin-protein ligase SIAH1 [EC:6.3.2.19]	PF03145.11|Sina	IPR001841|Zinc finger, RING-type; IPR004162|Seven-in-absentia protein, sina; IPR013010|Zinc finger, SIAH-type; IPR018121|Seven-in-absentia protein, TRAF-like domain	GO:0005634|nucleus ; GO:0006511|ubiquitin-dependent protein catabolic process ; GO:0005515|protein binding ; GO:0007275|multicellular organismal development ; GO:0008270|zinc ion binding	1217	0.0686666	0.0686666	0.524324	1	0.921423	2.5576	4.5576	8.5576	3.65621	17.5895	2	3	0.0220265	6.83676	5.55426	5.43518	1.15131	-0.499036	-0.65227	1.2825	1.40158	0.11908	4.89424	5.34867	0.454428	1.78729	1.89339	0.167245	1	1	0
Gh_A01G1619	A01	+	94128420	94130078	AT5G06740	Concanavalin A-like lectin protein kinase family protein	Q9FG33	LRKS5_ARATH Probable L-type lectin-domain containing receptor kinase S.5 OS=Arabidopsis thaliana GN=LECRKS5 PE=2 SV=1	M5VUE4	M5VUE4_PRUPE Uncharacterized protein (Fragment) OS=Prunus persica GN=PRUPE_ppa024790mg PE=4 SV=1	ath:AT4G35600	CONNEXIN 32; kinase ; K00924	PF00069.20|Pkinase; PB003458|Pfam-B_3458	IPR000719|Protein kinase domain; IPR002290|Serine/threonine- / dual specificity protein kinase, catalytic domain; IPR008271|Serine/threonine-protein kinase, active site; IPR017441|Protein kinase, ATP binding site; IPR020635|Tyrosine-protein kinase, catalytic domain	GO:0004713|protein tyrosine kinase activity; GO:0005524|ATP binding ; GO:0004674|protein serine/threonine kinase activity ; GO:0004672|protein kinase activity ; GO:0006468|protein phosphorylation	1220	0.967765	0.967765	2.94699	1	0.802966	10.4948	12.4948	16.4948	11.5934	6.11288	2	3	0.0874608	4.1427	0.792481	1.79248	1.10483	-0.843135	-0.261692	3.35022	2.35022	-1	3.40556	2.38904	-1.01652	1.37378	1.01401	0.41541	1	0	0
Gh_A01G1622	A01	-	94148049	94149176	AT2G42110				B9SXI9	B9SXI9_RICCO Putative uncharacterized protein OS=Ricinus communis GN=RCOM_0503810 PE=4 SV=1						1223	0.848314	0.848314	3.38552	1	0.849657	10.0996	12.0996	16.0996	11.1982	8.4772	2	3	0.058294	6.36513	3.29248	2.90368	1.14862	-0.471788	-0.676829	3.07265	3.46145	0.388804	3.33606	3.7582	0.422136	1.35147	1.4824	0.154064	1	1	0
Gh_A01G1623	A01	-	94166326	94166775	AT3G58000	VQ motif-containing protein			F6HLJ3	F6HLJ3_VITVI Putative uncharacterized protein OS=Vitis vinifera GN=VIT_08s0007g06470 PE=4 SV=1			PF05678.9|VQ	IPR008889|VQ		1224	0.337202	0.337202	1.19975	1	0.831364	7.33185	9.33185	13.3319	8.43047	7.39491	2	3	0.0692508	4.24593	2.45345	2.19616	1.14701	-0.458296	-0.688716	1.79248	2.04977	0.257287	3.08681	3.52988	0.44307	1.26883	1.41293	0.16259	0	1	0
Gh_A01G1624	A01	+	94199661	94200160			Q01417	PM1_SOYBN 18 kDa seed maturation protein OS=Glycine max GN=GMPM1 PE=2 SV=1	M4CYC8	M4CYC8_BRARP Uncharacterized protein OS=Brassica rapa subsp. pekinensis GN=Bra009225 PE=4 SV=1			PF03760.10|LEA_1	IPR005513|Late embryogenesis abundant protein, LEA-25/LEA-D113	GO:0009790|embryo development	1225	0.325671	0.325671	1.74951	1	0.88831	7.22747	9.22747	13.2275	8.32608	11.9301	2	3	0.0373266	4.24593	1.58496	2.19616	1.1266	-0.782559	-0.344044	2.66096	2.04977	-0.611196	4.66283	3.59183	-1.071	1.73009	1.43209	0.440487	1	1	0
Gh_A01G1625	A01	+	94202003	94202939	AT1G77380	amino acid permease 3	Q39134	AAP3_ARATH Amino acid permease 3 OS=Arabidopsis thaliana GN=AAP3 PE=1 SV=2	M5XCE1	M5XCE1_PRUPE Uncharacterized protein OS=Prunus persica GN=PRUPE_ppa004920mg PE=4 SV=1			PF01490.13|Aa_trans	IPR013057|Amino acid transporter, transmembrane		1226	0.218637	0.218637	0.844204	1	0.844608	6.03205	8.03205	12.032	7.13066	8.15303	2	3	0.061255	4.24593	2.40368	3.68316	0.849161	-1.10222	0.253058	1.84225	0.562765	-1.27948	3.93991	1.20355	-2.73636	1.53554	0.50159	1.14535	1	0	0
Gh_A01G1626	A01	+	94204178	94204741	AT5G06760	Late Embryogenesis Abundant 4-5	Q01417	PM1_SOYBN 18 kDa seed maturation protein OS=Glycine max GN=GMPM1 PE=2 SV=1	Q9FNW3	Q9FNW3_GLYTO Seed maturation protein LEA 4 OS=Glycine tomentella PE=4 SV=1			PF03760.10|LEA_1	IPR005513|Late embryogenesis abundant protein, LEA-25/LEA-D113	GO:0009790|embryo development	1227	0.273891	0.273891	1.50167	1	0.890566	6.70799	8.70799	12.708	7.80661	12.2069	2	3	0.0362018	5.48613	2.90368	4.07994	1.02832	-0.969041	-0.0592805	2.58245	1.4062	-1.17626	4.93451	2.68693	-2.24757	1.79701	1.12721	0.957876	1	0	0
Gh_A01G1627	A01	-	94206637	94208452	AT5G06770	KH domain-containing protein / zinc finger (CCCH type) family protein	Q7F8R0	C3H14_ORYSJ Zinc finger CCCH domain-containing protein 14 OS=Oryza sativa subsp. japonica GN=Os02g0194200 PE=2 SV=1	B9T5D8	B9T5D8_RICCO Putative uncharacterized protein OS=Ricinus communis GN=RCOM_0098170 PE=4 SV=1			PF00013.24|KH_1; PF14608.1|zf-CCCH_2; PF00642.19|zf-CCCH	IPR000571|Zinc finger, CCCH-type; IPR004087|K Homology domain; IPR004088|K Homology domain, type 1	GO:0046872|metal ion binding ; GO:0003723|RNA binding ; GO:0008270|zinc ion binding ; GO:0003676|nucleic acid binding	1228	0.0317992	0.0317992	0.793177	1	0.975945	0.248134	2.24813	6.24813	1.34675	60.8582	2	3	0.00373075	10.773	9.22395	8.94807	1.14329	-0.43142	-0.711871	1.54901	1.82488	0.275874	8.68652	10.2336	1.54704	2.49341	2.70134	0.658385	1	1	0
Gh_A01G1630	A01	-	94217072	94217485	AT3G57930				M5VSC9	M5VSC9_PRUPE Uncharacterized protein OS=Prunus persica GN=PRUPE_ppa013148mg PE=4 SV=1						1231	0.00799502	0.00799502	0.323572	1	0.985175	-3.89374	-1.89374	2.10626	-2.79512	99.6792	2	3	0.00180509	11.0355	10.0805	9.84281	1.13405	-0.378736	-0.755311	0.954935	1.19265	0.237711	10.6798	13.3383	2.65852	2.75576	3.04055	1.1167	0	1	0
Gh_A01G1636	A01	-	94441784	94445855	AT1G80270	PENTATRICOPEPTIDE REPEAT 596	Q9C977	PP135_ARATH Pentatricopeptide repeat-containing protein At1g80270, mitochondrial OS=Arabidopsis thaliana GN=At1g80270 PE=1 SV=1	D7TIQ9	D7TIQ9_VITVI Putative uncharacterized protein OS=Vitis vinifera GN=VIT_08s0007g05090 PE=4 SV=1			PF01535.15|PPR; PF13812.1|PPR_3	IPR002885|Pentatricopeptide repeat		1236	0.065116	0.065116	0.346841	1	0.887356	2.39832	4.39832	8.39832	3.49693	11.8163	2	3	0.0378062	12.0022	10.8592	11.0131	1.14578	-0.696939	-0.448843	1.14295	0.989071	-0.153882	4.47904	3.876	-0.603039	1.683	1.51706	0.229868	1	0	0
Gh_A01G1637	A01	-	94452480	94461660	AT3G10310	P-loop nucleoside triphosphate hydrolases superfamily protein with CH (Calponin Homology) domain	O81635	ATK4_ARATH Kinesin-4 OS=Arabidopsis thaliana GN=ATK4 PE=1 SV=2	F6HKV2	F6HKV2_VITVI Putative uncharacterized protein OS=Vitis vinifera GN=VIT_08s0007g08800 PE=3 SV=1	gga:417037	KIFC1; kinesin family member C1 ; K10405 kinesin family member C1	PF00307.26|CH; PF00225.18|Kinesin	IPR001715|Calponin homology domain; IPR001752|Kinesin, motor domain; IPR027640|Kinesin-like protein	GO:0007018|microtubule-based movement ; GO:0005875|microtubule associated complex ; GO:0005524|ATP binding ; GO:0005515|protein binding ; GO:0003777|microtubule motor activity ; GO:0008017|microtubule binding ; GO:0005871|kinesin complex	1237	0.0574103	0.0574103	0.37337	1	0.907743	2.02048	4.02048	8.02048	3.11909	14.7589	2	3	0.0280221	6.6126	5.64616	5.3741	1.1292	-0.355606	-0.773595	0.966443	1.23851	0.272064	4.03349	5.16897	1.13547	1.5622	1.85237	0.470204	0	1	0
Gh_A01G1638	A01	+	94472706	94480816	AT2G41670	P-loop containing nucleoside triphosphate hydrolases superfamily protein	Q8R2R6	MTG1_MOUSE Mitochondrial GTPase 1 OS=Mus musculus GN=Mtg1 PE=2 SV=2	B9H9S8	B9H9S8_POPTR Predicted protein OS=Populus trichocarpa GN=POPTRDRAFT_560484 PE=4 SV=1	spo:SPBC25B2.04c	mitochondrial ribosome assembly protein ; K06948	PF01926.18|MMR_HSR1	IPR006073|GTP binding domain	GO:0005525|GTP binding	1238	0.103341	0.103341	1.76914	1	0.964952	3.78392	5.78392	9.78392	4.88253	41.2984	2	3	0.00656138	8.6137	6.97837	5.69937	1.03817	-0.0813114	-0.956862	1.63533	2.91433	1.279	5.0871	9.06572	3.97862	1.83328	2.54744	1.54662	1	1	1
Gh_A01G1640	A01	+	94499228	94499875	AT3G56880	VQ motif-containing protein			A5AWV9	A5AWV9_VITVI Putative uncharacterized protein OS=Vitis vinifera GN=VITISV_034276 PE=2 SV=1			PF05678.9|VQ	IPR008889|VQ		1240	0.273631	0.273631	1.56809	1	0.8953	6.70514	8.70514	12.7051	7.80376	12.8267	2	3	0.0338781	10.5073	8.7125	7.92213	1.10212	-0.252746	-0.849377	1.79482	2.58519	0.790369	3.43115	4.94209	1.51094	1.38192	1.79884	0.642115	1	1	0
Gh_A01G1646	A01	+	94869170	94869841	AT2G41410	Calcium-binding EF-hand family protein	P30188	CML35_ARATH Probable calcium-binding protein CML35 OS=Arabidopsis thaliana GN=CML35 PE=1 SV=2	M5WA96	M5WA96_PRUPE Uncharacterized protein OS=Prunus persica GN=PRUPE_ppa010940mg PE=4 SV=1	tva:TVAG_038070	calmodulin ; K02183 calmodulin	PF13499.1|EF-hand_7	IPR002048|EF-hand domain; IPR011992|EF-hand domain pair; IPR018247|EF-Hand 1, calcium-binding site	GO:0005509|calcium ion binding	1243	0.0483609	0.0483609	0.431957	1	0.932825	1.50588	3.50588	7.50588	2.60449	20.8299	2	3	0.0174103	11.3914	10.113	10.218	1.15154	-0.649743	-0.501794	1.27837	1.17337	-0.105	5.81312	5.33566	-0.477465	1.99419	1.89046	0.176748	1	1	0
Gh_A01G1651	A01	+	94928915	94933568	AT3G57360		Q7Z6J9	SEN54_HUMAN tRNA-splicing endonuclease subunit Sen54 OS=Homo sapiens GN=TSEN54 PE=1 SV=3	D7THT2	D7THT2_VITVI Putative uncharacterized protein OS=Vitis vinifera GN=VIT_08s0007g08930 PE=4 SV=1			PB008205|Pfam-B_8205; PF12928.2|tRNA_int_end_N2; PF05617.6|Prolamin_like	IPR008502|Prolamin-like domain; IPR024336|tRNA-splicing endonuclease, subunit Sen54, N-terminal; IPR024337|tRNA-splicing endonuclease, subunit Sen54		1247	0.0226967	0.0226967	0.341517	1	0.960125	-0.76353	1.23647	5.23647	0.335082	36.1175	2	3	0.00796256	8.51963	7.45637	7.37015	1.15208	-0.508703	-0.643377	1.06326	1.14948	0.0862206	7.05759	7.6299	0.572307	2.23303	2.33031	0.216676	1	1	0
Gh_A01G1656	A01	+	95032888	95034234	AT1G74050	Ribosomal protein L6 family protein	P34091	RL6_MESCR 60S ribosomal protein L6 OS=Mesembryanthemum crystallinum GN=RPL6 PE=2 SV=1	M4EQG3	M4EQG3_BRARP Uncharacterized protein OS=Brassica rapa subsp. pekinensis GN=Bra031034 PE=4 SV=1	pop:POPTR_549358	hypothetical protein ; K02934 large subunit ribosomal protein L6e	PF03868.10|Ribosomal_L6e_N; PF01159.14|Ribosomal_L6e	IPR000915|60S ribosomal protein L6E; IPR005568|Ribosomal protein L6, N-terminal	GO:0005840|ribosome ; GO:0006412|translation ; GO:0005622|intracellular ; GO:0003735|structural constituent of ribosome	1252	0.00491341	0.00491341	0.351982	1	0.991624	-5.35429	-3.35429	0.645712	-4.25568	177.593	2	3	0.000766515	14.4093	13.205	13.337	1.14892	-0.67438	-0.474542	1.20434	1.07234	-0.131998	17.1813	15.2982	-1.88312	3.36697	3.21709	0.806282	1	1	0
Gh_A01G1659	A01	-	95077432	95079055	AT5G06900	cytochrome P450, family 93, subfamily D, polypeptide 1	Q42798	C93A1_SOYBN Cytochrome P450 93A1 OS=Glycine max GN=CYP93A1 PE=2 SV=1	B9N6W5	B9N6W5_POPTR Predicted protein OS=Populus trichocarpa GN=POPTRDRAFT_811528 PE=3 SV=1	ath:AT5G07990	TT7; TT7 (TRANSPARENT TESTA 7); flavonoid 3'-monooxygenase/ oxygen binding ; K05280 flavonoid 3'-monooxygenase [EC:1.14.13.21]	PF00067.17|p450	IPR001128|Cytochrome P450; IPR002401|Cytochrome P450, E-class, group I; IPR017972|Cytochrome P450, conserved site	GO:0009055|electron carrier activity ; GO:0020037|heme binding ; GO:0016705|oxidoreductase activity, acting on paired donors, with incorporation or reduction of molecular oxygen ; GO:0005506|iron ion binding ; GO:0055114|oxidation-reduction process	1255	0.376898	0.376898	4.8575	1	0.953445	7.66573	9.66573	13.6657	8.76434	30.7202	2	3	0.0100449	5.23074	3.62869	0.5	0.877333	0.211499	-1.08883	1.60205	4.73074	3.12869	2.60953	7.70579	5.09625	1.09845	2.3427	1.83543	0	1	1
Gh_A01G1662	A01	-	95143597	95146744	AT3G57830	Leucine-rich repeat protein kinase family protein	Q9C9N5	Y1668_ARATH Probable inactive leucine-rich repeat receptor-like protein kinase At1g66830 OS=Arabidopsis thaliana GN=At1g66830 PE=1 SV=1	B9T7Q3	B9T7Q3_RICCO ATP binding protein, putative OS=Ricinus communis GN=RCOM_0246300 PE=4 SV=1	osa:4341290	Os06g0557100; hypothetical protein ; K00924	PB012106|Pfam-B_12106; PB011516|Pfam-B_11516; PF13855.1|LRR_8; PF00069.20|Pkinase; PF08263.7|LRRNT_2; PB002673|Pfam-B_2673; PB002910|Pfam-B_2910; PF13516.1|LRR_6	IPR000719|Protein kinase domain; IPR002290|Serine/threonine- / dual specificity protein kinase, catalytic domain; IPR013210|Leucine-rich repeat-containing N-terminal, type 2; IPR020635|Tyrosine-protein kinase, catalytic domain	GO:0004713|protein tyrosine kinase activity; GO:0005524|ATP binding ; GO:0004672|protein kinase activity ; GO:0006468|protein phosphorylation	1257	0.00646939	0.00646939	0.876349	1	0.995571	-4.52895	-2.52895	1.47105	-3.43033	337.152	2	3	0.000294786	10.5377	9.94033	8.50581	0.839259	0.267199	-1.10646	0.597408	2.03193	1.43452	7.42744	25.2626	17.8351	2.29669	3.86641	3.41525	0	1	1
Gh_A01G1664	A01	-	95189019	95189528	AT1G51200	A20/AN1-like zinc finger family protein	A3BDI8	SAP8_ORYSJ Zinc finger A20 and AN1 domain-containing stress-associated protein 8 OS=Oryza sativa subsp. japonica GN=SAP8 PE=2 SV=1	D2I9L5	D2I9L5_GOSAR Zinc finger protein OS=Gossypium arboreum PE=2 SV=1	xla:379323	MGC52567; similar to testis-specific gene including a ubiquitin-likely domain ; K12163 AN1-type zinc finger and ubiquitin domain-containing protein 1	PF01428.11|zf-AN1; PF01754.11|zf-A20	IPR000058|Zinc finger, AN1-type; IPR002653|Zinc finger, A20-type	GO:0003677|DNA binding ; GO:0008270|zinc ion binding	1259	0.00674647	0.00674647	0.748763	1	0.994594	-4.40313	-2.40313	1.59687	-3.30452	275.965	2	3	0.000397489	12.8999	11.4069	11.0947	1.13949	-0.407978	-0.731514	1.49304	1.8052	0.312157	18.1775	21.9779	3.80045	3.43984	3.68572	1.49492	1	1	0
Gh_A01G1665	A01	+	95200727	95202580	AT3G12170	Chaperone DnaJ-domain superfamily protein	Q9FL54	DNAJ6_ARATH Chaperone protein dnaJ 6 OS=Arabidopsis thaliana GN=ATJ6 PE=1 SV=1	D7TI11	D7TI11_VITVI Putative uncharacterized protein OS=Vitis vinifera GN=VIT_08s0007g07960 PE=4 SV=1	vvi:100265910	GSVIVT00025539001; hypothetical protein LOC100265910 ; K09529 DnaJ homolog, subfamily C, member 9	PF00226.26|DnaJ	IPR001623|DnaJ domain		1260	0.143274	0.143274	0.51989	1	0.834649	4.76408	6.76408	10.7641	5.86269	7.5716	2	3	0.0672374	8.8167	7.70171	7.42565	1.13424	-0.379709	-0.754532	1.115	1.39105	0.276051	2.94571	3.67501	0.729299	1.22017	1.45745	0.285167	0	1	0
Gh_A01G1672	A01	-	95279878	95290098	AT3G57650	lysophosphatidyl acyltransferase 2	Q9XFW4	LPAT2_BRANA 1-acyl-sn-glycerol-3-phosphate acyltransferase 2 OS=Brassica napus GN=LPAT2 PE=2 SV=1	B9HA67	B9HA67_POPTR Predicted protein OS=Populus trichocarpa GN=POPTRDRAFT_819077 PE=4 SV=1	pop:POPTR_819077	hypothetical protein ; K00655 1-acyl-sn-glycerol-3-phosphate acyltransferase [EC:2.3.1.51]	PB015666|Pfam-B_15666; PF01553.16|Acyltransferase	IPR002123|Phospholipid/glycerol acyltransferase	GO:0016746|transferase activity, transferring acyl groups ; GO:0008152|metabolic process	1265	0.00209421	0.00209421	0.295404	1	0.995746	-7.91266	-5.91266	-1.91266	-6.81405	351.144	2	3	0.000277417	12.2316	11.2874	11.1004	1.14088	-0.4162	-0.724682	0.944169	1.13122	0.187055	20.6319	24.7194	4.0875	3.60381	3.8382	1.57737	0	1	0
Gh_A01G1682	A01	-	95441218	95442410	AT2G41120				B9SCF9	B9SCF9_RICCO Putative uncharacterized protein OS=Ricinus communis GN=RCOM_1272550 PE=4 SV=1			PF03745.9|DUF309	IPR005500|Protein of unknown function DUF309		1275	0.556112	0.556112	1.86819	1	0.821395	8.83271	10.8327	14.8327	9.93133	6.89844	2	3	0.0754813	5.12337	3.43518	2.37744	1.0672	-0.151736	-0.915461	1.68819	2.74593	1.05774	2.26381	3.6822	1.4184	0.964396	1.45962	0.600134	0	1	0
Gh_A01G1684	A01	+	95451493	95454840	AT4G24380		P36591	DYR_SCHPO Dihydrofolate reductase OS=Schizosaccharomyces pombe (strain 972 / ATCC 24843) GN=dfr1 PE=2 SV=2	D7TQ49	D7TQ49_VITVI Putative uncharacterized protein OS=Vitis vinifera GN=VIT_08s0040g00440 PE=4 SV=1	spo:SPCC1223.08c	dfr1; dihydrofolate reductase Dfr1 (EC:1.5.1.3); K00287 dihydrofolate reductase [EC:1.5.1.3]	PF03959.8|FSH1	IPR005645|Serine hydrolase FSH		1277	0.0470621	0.0470621	3.5949	1	0.992145	1.42421	3.42421	7.42421	2.52282	189.466	2	3	0.00069615	15.5413	13.8988	11.3508	0.92083	0.142953	-1.06378	1.64247	4.19046	2.548	7.57114	19.3164	11.7453	2.32064	3.51848	2.87734	1	1	1
Gh_A01G1686	A01	+	95476593	95478105	AT1G21200	sequence-specific DNA binding transcription factors			M5VYL5	M5VYL5_PRUPE Uncharacterized protein OS=Prunus persica GN=PRUPE_ppa1027145mg PE=4 SV=1			PF13837.1|Myb_DNA-bind_4			1279	0.210605	0.210605	0.860778	1	0.853199	5.91976	7.91976	11.9198	7.01837	8.71793	2	3	0.0562461	8.43212	6.98864	6.6189	1.133	-0.373555	-0.759448	1.44348	1.81322	0.369736	3.14541	3.95108	0.805671	1.28864	1.53875	0.319325	0	1	0
Gh_A01G1691	A01	+	95612159	95612599	AT2G44310	Calcium-binding EF-hand family protein			B9REM6	B9REM6_RICCO Calcium ion binding protein, putative OS=Ricinus communis GN=RCOM_1775940 PE=4 SV=1			PF13499.1|EF-hand_7	IPR002048|EF-hand domain; IPR011992|EF-hand domain pair; IPR018247|EF-Hand 1, calcium-binding site	GO:0005509|calcium ion binding	1282	0.280727	0.280727	0.813905	1	0.793052	6.78196	8.78196	12.782	7.88057	5.74819	2	3	0.094144	3.29248	1.5	2.29248	1.03628	-0.959269	-0.0770094	1.79248	1	-0.792481	3.38308	1.88737	-1.49571	1.3666	0.808109	0.63523	1	0	0
Gh_A01G1697	A01	+	95705824	95707287	AT3G11900	aromatic and neutral transporter 1	Q495N2	S36A3_HUMAN Proton-coupled amino acid transporter 3 OS=Homo sapiens GN=SLC36A3 PE=2 SV=2	B9SDP5	B9SDP5_RICCO Amino acid transporter, putative OS=Ricinus communis GN=RCOM_0423020 PE=4 SV=1			PF01490.13|Aa_trans	IPR013057|Amino acid transporter, transmembrane		1285	0.0485898	0.0485898	0.348144	1	0.916259	1.52005	3.52005	7.52005	2.61866	16.4124	2	3	0.0242329	5.82553	4.57994	5.0222	1.08158	-0.890983	-0.1906	1.24559	0.803329	-0.442261	5.65071	3.64436	-2.00635	1.95976	1.44815	0.858639	1	0	0
Gh_A01G1705	A01	-	95821286	95823376	AT5G06410	DNAJ heat shock N-terminal domain-containing protein	Q8K3A0	HSC20_MOUSE Iron-sulfur cluster co-chaperone protein HscB, mitochondrial OS=Mus musculus GN=Hscb PE=2 SV=2	D7U8Q6	D7U8Q6_VITVI Putative uncharacterized protein OS=Vitis vinifera GN=VIT_08s0032g00960 PE=3 SV=1	vvi:100254709	GSVIVT00027167001; hypothetical protein LOC100254709 ; K04082 molecular chaperone HscB	PF07743.8|HSCB_C; PF00226.26|DnaJ	IPR001623|DnaJ domain; IPR004640|Co-chaperone Hsc20; IPR009073|Co-chaperone HscB, C-terminal oligomerisation domain	GO:0006457|protein folding ; GO:0051087|chaperone binding ; GO:0051259|protein oligomerization	1293	0.00803888	0.00803888	0.308851	1	0.984383	-3.87732	-1.87732	2.12268	-2.77871	94.5492	2	3	0.00195163	8.7601	7.78789	7.61733	1.1436	-0.433468	-0.710131	0.972214	1.14277	0.170554	10.8434	12.7456	1.90223	2.77516	2.98215	0.814475	0	1	0
Gh_A01G1706	A01	-	95825518	95828215	AT4G28360	Ribosomal protein L22p/L17e family protein	A6U864	RL22_SINMW 50S ribosomal protein L22 OS=Sinorhizobium medicae (strain WSM419) GN=rplV PE=3 SV=1	D7U8M4	D7U8M4_VITVI Putative uncharacterized protein OS=Vitis vinifera GN=VIT_08s0032g00620 PE=3 SV=1	vvi:ViviCp062	rpl22; ribosomal protein L22 ; K02890 large subunit ribosomal protein L22	PF00237.14|Ribosomal_L22	IPR001063|Ribosomal protein L22/L17; IPR005727|Ribosomal protein L22, bacterial/chloroplast-type	GO:0005840|ribosome ; GO:0015934|large ribosomal subunit ; GO:0005622|intracellular ; GO:0006412|translation ; GO:0003735|structural constituent of ribosome	1294	0.0248963	0.0248963	0.351555	1	0.957509	-0.486035	1.51396	5.51396	0.612577	33.8019	2	3	0.00875869	10.2631	9.13878	9.14046	1.1547	-0.578645	-0.576055	1.12437	1.12269	-0.00168021	7.12592	7.11527	-0.0106487	2.24501	2.24315	0.00341291	1	1	0
Gh_A01G1708	A01	+	95874013	95875288	AT3G44150				B9H9L7	B9H9L7_POPTR Predicted protein OS=Populus trichocarpa GN=POPTRDRAFT_561165 PE=4 SV=1			PB018587|Pfam-B_18587			1296	0.00632812	0.00632812	0.308964	1	0.987711	-4.59519	-2.59519	1.40481	-3.49657	120.56	2	3	0.00136231	12.738	11.6298	11.7114	1.15218	-0.642174	-0.510003	1.10823	1.0266	-0.0816318	13.9314	12.9052	-1.02618	3.09651	2.99813	0.419852	1	1	0
Gh_A01G1709	A01	-	95876490	95877680					B9I5A2	B9I5A2_POPTR Predicted protein OS=Populus trichocarpa GN=POPTRDRAFT_772407 PE=4 SV=1			PF02362.16|B3	IPR003340|B3 DNA binding domain	GO:0003677|DNA binding ; GO:0006355|regulation of transcription, DNA-dependent	1297	0.211374	0.211374	3.53657	1	0.964139	5.9307	7.9307	11.9307	7.02931	40.3283	2	3	0.00679097	0.5	3.99718	4.1496	-1.15391	0.540041	0.613873	-3.49718	-3.6496	-0.152427	-7.60662	-7.93816	-0.331541	2.32649	2.37996	0.118019	1	1	0
Gh_A01G1719	A01	+	96136481	96139574	AT5G46330	Leucine-rich receptor-like protein kinase family protein	P43298	TMK1_ARATH Probable receptor protein kinase TMK1 OS=Arabidopsis thaliana GN=TMK1 PE=1 SV=1	B9T2T2	B9T2T2_RICCO Serine/threonine-protein kinase PBS1, putative OS=Ricinus communis GN=RCOM_0437810 PE=3 SV=1	ath:AT1G66150	TMK1; TMK1 (TRANSMEMBRANE KINASE 1) ; K00924	PF00069.20|Pkinase; PF13855.1|LRR_8; PF08263.7|LRRNT_2; PB002764|Pfam-B_2764; PF00560.28|LRR_1; PB002910|Pfam-B_2910; PB003458|Pfam-B_3458	IPR000719|Protein kinase domain; IPR001611|Leucine-rich repeat; IPR002290|Serine/threonine- / dual specificity protein kinase, catalytic domain; IPR003591|Leucine-rich repeat, typical subtype; IPR008271|Serine/threonine-protein kinase, active site; IPR013210|Leucine-rich repeat-containing N-terminal, type 2; IPR017441|Protein kinase, ATP binding site; IPR020635|Tyrosine-protein kinase, catalytic …	GO:0004713|protein tyrosine kinase activity; GO:0005524|ATP binding ; GO:0005515|protein binding ; GO:0004674|protein serine/threonine kinase activity ; GO:0004672|protein kinase activity ; GO:0006468|protein phosphorylation	1304	0.0200138	0.0200138	0.264164	1	0.954542	-1.14092	0.85908	4.85908	-0.0423076	31.4976	2	3	0.00969198	11.6664	10.5452	11.1581	0.967469	-1.02963	0.0621619	1.12122	0.508259	-0.612956	7.92545	3.59269	-4.33276	2.37795	1.43235	1.64441	1	0	0
Gh_A01G1722	A01	+	96181759	96183078					B9T2S5	B9T2S5_RICCO Putative uncharacterized protein OS=Ricinus communis GN=RCOM_0437740 PE=4 SV=1						1307	1.08775	1.08775	4.58574	1	0.857678	10.8454	12.8454	16.8454	11.944	9.03951	2	3	0.0536916	6.56946	4.78112	2.16096	0.931593	0.125051	-1.05664	1.78833	4.40849	2.62016	1.71469	4.22694	2.51225	0.733031	1.61586	1.06165	0	1	0
Gh_A01G1725	A01	+	96211113	96211742	AT3G11660	NDR1/HIN1-like 1	Q8VZ13	Y1816_ARATH Uncharacterized protein At1g08160 OS=Arabidopsis thaliana GN=At1g08160 PE=2 SV=1	B9T2S2	B9T2S2_RICCO Putative uncharacterized protein OS=Ricinus communis GN=RCOM_0437510 PE=4 SV=1			PF03168.8|LEA_2	IPR004864|Late embryogenesis abundant protein, LEA-14		1308	0.0622653	0.0622653	0.290193	1	0.871261	2.26402	4.26402	8.26402	3.36263	10.1515	2	3	0.0461919	11.503	10.5784	10.4866	1.15085	-0.493837	-0.657014	0.924605	1.01634	0.0917342	3.70538	4.07301	0.367628	1.4666	1.57332	0.132205	0	1	0
Gh_A01G1726	A01	+	96222404	96223084	AT5G06320	NDR1/HIN1-like 3	Q9C615	SYP24_ARATH Putative syntaxin-24 OS=Arabidopsis thaliana GN=SYP24 PE=3 SV=1	M5VQW6	M5VQW6_PRUPE Uncharacterized protein OS=Prunus persica GN=PRUPE_ppa010862mg PE=4 SV=1	ath:AT1G32270	ATSYP24 (syntaxin 24); protein binding ; K08488 syntaxin 7	PF03168.8|LEA_2	IPR004864|Late embryogenesis abundant protein, LEA-14		1309	0.570685	0.570685	3.34141	1	0.897525	8.91032	10.9103	14.9103	10.0089	13.1377	2	3	0.032804	8.08696	5.02764	4.50141	1.14399	-0.436099	-0.70789	3.05931	3.58555	0.526234	4.04973	4.74632	0.696595	1.56678	1.75099	0.27069	1	1	0
Gh_A01G1729	A01	+	96285889	96286410	AT5G06280				B9IIN8	B9IIN8_POPTR Predicted protein OS=Populus trichocarpa GN=POPTRDRAFT_576529 PE=4 SV=1						1311	0.0844028	0.0844028	0.403421	1	0.874469	3.17661	5.17661	9.17661	4.27522	10.4493	2	3	0.0444759	7.29626	6.05328	6.26958	1.13928	-0.732503	-0.406782	1.24298	1.02668	-0.216298	4.27843	3.53391	-0.744516	1.62982	1.41419	0.291936	1	1	0
Gh_A01G1733	A01	-	96336762	96339297	AT2G36060	MMS ZWEI homologue 3	Q9SVD7	UEV1D_ARATH Ubiquitin-conjugating enzyme E2 variant 1D OS=Arabidopsis thaliana GN=UEV1D PE=1 SV=1	I1JGK4	I1JGK4_SOYBN Uncharacterized protein OS=Glycine max PE=4 SV=1	pop:POPTR_653682	hypothetical protein ; K10704 ubiquitin-conjugating enzyme E2 variant	PF00179.21|UQ_con	IPR000608|Ubiquitin-conjugating enzyme, E2	GO:0016881|acid-amino acid ligase activity	1315	0.00324787	0.00324787	0.269175	1	0.99276	-6.5962	-4.5962	-0.596198	-5.49759	205.694	2	3	0.000615987	14.5941	13.5711	13.6165	1.15381	-0.616212	-0.537596	1.02299	0.977557	-0.0454368	17.9504	17.1531	-0.797277	3.42358	3.36485	0.315549	1	0	0
Gh_A01G1740	A01	-	96608518	96640701	AT1G52340	NAD(P)-binding Rossmann-fold superfamily protein	F1SWA0	ZERSY_ZINZE Zerumbone synthase OS=Zingiber zerumbet GN=ZSD1 PE=1 SV=1	B9MST7	B9MST7_GOSHI Short chain alcohol dehydrogenase OS=Gossypium hirsutum PE=2 SV=1	osa:4334535	Os03g0810800; hypothetical protein ; K09841 xanthoxin dehydrogenase [EC:1.1.1.288]	PB018348|Pfam-B_18348; PB003926|Pfam-B_3926; PF00106.20|adh_short	IPR002198|Short-chain dehydrogenase/reductase SDR; IPR002347|Glucose/ribitol dehydrogenase	GO:0008152|metabolic process ; GO:0016491|oxidoreductase activity	1318	3.27668	3.27668	11.5905	1	0.830377	14.1536	16.1536	20.1536	15.2522	7.34316	2	3	0.0698596	2.12396	8.47815	2.89068	-0.684338	1.14763	-0.463288	-6.35419	-0.766716	5.58747	-3.51029	-0.423563	3.08673	1.40683	0.154643	1.2688	1	0	0
Gh_A01G1747	A01	+	96784329	96786493	AT2G36130	Cyclophilin-like peptidyl-prolyl cis-trans isomerase family protein	Q5ASQ0	PPIL1_EMENI Peptidyl-prolyl cis-trans isomerase-like 1 OS=Emericella nidulans (strain FGSC A4 / ATCC 38163 / CBS 112.46 / NRRL 194 / M139) GN=cyp1 PE=3 SV=1	M5VRE1	M5VRE1_PRUPE Uncharacterized protein OS=Prunus persica GN=PRUPE_ppa012551mg PE=4 SV=1	vvi:100264827	GSVIVT00021565001; hypothetical protein LOC100264827 ; K12733 peptidyl-prolyl cis-trans isomerase-like 1	PF00160.16|Pro_isomerase	IPR002130|Cyclophilin-like peptidyl-prolyl cis-trans isomerase domain; IPR020892|Cyclophilin-type peptidyl-prolyl cis-trans isomerase, conserved site	GO:0006457|protein folding ; GO:0003755|peptidyl-prolyl cis-trans isomerase activity	1322	0.0144513	0.0144513	0.83387	1	0.989602	-2.11783	-0.11783	3.88217	-1.01922	142.755	2	3	0.00106033	8.85973	7.34413	6.93074	1.13054	-0.361754	-0.768781	1.51561	1.929	0.413388	12.6076	16.0464	3.43877	2.96818	3.2787	1.38434	1	1	0
Gh_A01G1757	A01	-	96977354	96978607	AT3G01320	SIN3-like 1	Q9SRH9	SNL1_ARATH Paired amphipathic helix protein Sin3-like 1 OS=Arabidopsis thaliana GN=SNL1 PE=1 SV=2	B9RUH7	B9RUH7_RICCO Putative uncharacterized protein OS=Ricinus communis GN=RCOM_0852800 PE=4 SV=1	osa:4326133	Os01g0109700; hypothetical protein ; K11644 paired amphipathic helix protein Sin3a	PF08295.7|Sin3_corepress	IPR013194|Histone deacetylase interacting		1331	0.0218817	0.0218817	0.384687	1	0.965871	-0.873242	1.12676	5.12676	0.225371	42.4508	2	3	0.00630502	6.83621	7.92437	8.09112	-1.14603	0.450676	0.695351	-1.08816	-1.25491	-0.166747	-7.35618	-8.48342	-1.12724	2.28465	2.46355	0.466408	1	1	0
Gh_A01G1758	A01	-	96979648	96983443	AT1G57790	F-box family protein	Q9FVS1	FBK23_ARATH F-box/kelch-repeat protein At1g57790 OS=Arabidopsis thaliana GN=At1g57790 PE=2 SV=1	B9SWF2	B9SWF2_RICCO Transcription regulation, putative OS=Ricinus communis GN=RCOM_0292790 PE=4 SV=1			PB008205|Pfam-B_8205; PF12937.2|F-box-like	IPR001810|F-box domain	GO:0005515|protein binding	1332	0.00845332	0.00845332	0.509916	1	0.990053	-3.72651	-1.72651	2.27349	-2.6279	149.303	2	3	0.000992019	10.186	9.04833	8.65678	1.11909	-0.313097	-0.805989	1.13771	1.52926	0.391549	12.3742	16.6329	4.25865	2.9442	3.32505	1.62447	1	1	0
Gh_A01G1759	A01	+	97003001	97003840	AT2G36220				B9HC90	B9HC90_POPTR Predicted protein OS=Populus trichocarpa GN=POPTRDRAFT_1081246 PE=4 SV=1						1333	0.0471876	0.0471876	1.82801	1	0.984512	1.4322	3.4322	7.4322	2.53081	95.3482	2	3	0.00192752	9.33543	6.845	6.64205	1.15205	-0.508372	-0.643683	2.49043	2.69338	0.202948	11.4647	12.3989	0.934269	2.84638	2.94676	0.377699	1	1	0
Gh_A01G1760	A01	-	97006941	97010976	AT5G03880	Thioredoxin family protein			D7TJ75	D7TJ75_VITVI Putative uncharacterized protein OS=Vitis vinifera GN=VIT_08s0007g03250 PE=4 SV=1	afm:AFUA_7G05500	glutathione S-transferase (EC:2.5.1.18); K00799 glutathione S-transferase [EC:2.5.1.18]	PF13417.1|GST_N_3	IPR004045|Glutathione S-transferase, N-terminal; IPR011767|Glutaredoxin active site	GO:0009055|electron carrier activity ; GO:0005515|protein binding ; GO:0045454|cell redox homeostasis	1334	0.108335	0.108335	0.703247	1	0.90757	3.92549	5.92549	9.92549	5.0241	14.7285	2	3	0.0281008	8.05514	6.42509	6.60716	1.14869	-0.676262	-0.472426	1.63005	1.44798	-0.182066	4.9524	4.39925	-0.553152	1.80131	1.66208	0.208513	1	1	0
Gh_A01G1761	A01	+	97025283	97025774	AT3G10120				B9SRY7	B9SRY7_RICCO Putative uncharacterized protein OS=Ricinus communis GN=RCOM_0517290 PE=4 SV=1			PF14009.1|DUF4228	IPR025322|Protein of unknown function DUF4228, plant		1335	0.522305	0.522305	2.65438	1	0.881937	8.64456	10.6446	14.6446	9.74318	11.2051	2	3	0.0405666	3.85368	0.792481	1	1.15257	-0.636943	-0.515631	3.0612	2.85368	-0.207519	4.23574	3.9486	-0.287141	1.61825	1.53803	0.100894	1	1	0
Gh_A01G1762	A01	+	97031867	97034063	AT5G03905	Iron-sulphur cluster biosynthesis family protein	Q8LCY2	ISAM2_ARATH Iron-sulfur assembly protein IscA-like 2, mitochondrial OS=Arabidopsis thaliana GN=At5g03905 PE=2 SV=2	B9HBK7	B9HBK7_POPTR Predicted protein OS=Populus trichocarpa GN=POPTRDRAFT_819156 PE=4 SV=1			PF01521.15|Fe-S_biosyn	IPR000361|FeS cluster biogenesis		1336	0.11646	0.11646	0.566755	1	0.876709	4.14244	6.14244	10.1424	5.24105	10.6664	2	3	0.0432909	7.5652	6.25711	6.1496	1.15201	-0.5078	-0.644212	1.30809	1.4156	0.107506	3.83311	4.14814	0.315026	1.50453	1.59423	0.111606	1	1	0
Gh_A01G1763	A01	-	97034562	97036166	AT3G52730	ubiquinol-cytochrome C reductase UQCRX/QCR9-like family protein	P46270	QCR9_SOLTU Cytochrome b-c1 complex subunit 9 OS=Solanum tuberosum PE=1 SV=1	M5WB59	M5WB59_PRUPE Uncharacterized protein OS=Prunus persica GN=PRUPE_ppa014374mg PE=4 SV=1	ath:AT3G52730	ubiquinol-cytochrome C reductase UQCRX/QCR9-like family protein ; K00419 ubiquinol-cytochrome c reductase subunit 9 [EC:1.10.2.2]	PF05365.7|UCR_UQCRX_QCR9	IPR008027|Cytochrome b-c1 complex subunit 9	GO:0005740|mitochondrial envelope ; GO:0005750|mitochondrial respiratory chain complex III ; GO:0006122|mitochondrial electron transport, ubiquinol to cytochrome c	1337	0.0167905	0.0167905	0.679026	1	0.985164	-1.66776	0.332245	4.33224	-0.569143	99.6027	2	3	0.00180714	12.4164	10.7252	10.9681	1.14447	-0.705061	-0.439408	1.69127	1.44835	-0.242922	13.0521	11.1774	-1.87472	3.01268	2.81393	0.802675	1	1	0
Gh_A01G1765	A01	-	97043805	97044212	AT3G52740				M5VRF4	M5VRF4_PRUPE Uncharacterized protein OS=Prunus persica GN=PRUPE_ppa012609mg PE=4 SV=1			PB006853|Pfam-B_6853			1339	0.446594	0.446594	5.09599	1	0.947418	8.17476	10.1748	14.1748	9.27337	27.027	2	3	0.0120574	4.92275	4.56464	0.5	0.6487	0.50293	-1.15163	0.358104	4.42275	4.06464	0.535861	6.61813	6.08227	0.201186	2.15333	2.04945	0	1	1
Gh_A01G1769	A01	-	97071362	97071652					B9SRW0	B9SRW0_RICCO Putative uncharacterized protein OS=Ricinus communis GN=RCOM_0516620 PE=4 SV=1						1343	1.55973	1.55973	5.16733	1	0.818893	11.9266	13.9266	17.9266	13.0252	6.78238	2	3	0.0770733	1.5	6.08606	4.09984	-1.0415	0.952562	0.0889351	-4.58606	-2.59984	1.98622	-3.6721	-2.08171	1.59039	1.45657	0.890112	0.677835	1	0	0
Gh_A01G1770	A01	-	97076710	97077471	AT3G52760	Integral membrane Yip1 family protein	Q9JIM5	YIPF7_MOUSE Protein YIPF7 OS=Mus musculus GN=Yipf7 PE=2 SV=1	B9SRV9	B9SRV9_RICCO Golgi membrane protein sb140, putative OS=Ricinus communis GN=RCOM_0516610 PE=4 SV=1			PF04893.12|Yip1	IPR006977|Yip1 domain	GO:0016020|membrane	1344	0.0438059	0.0438059	0.472355	1	0.944356	1.20911	3.20911	7.20911	2.30772	25.4573	2	3	0.0131257	11.7144	10.398	10.4454	1.15412	-0.608825	-0.545293	1.31642	1.26898	-0.0474401	6.28969	6.06303	-0.226662	2.09059	2.04557	0.0781821	1	1	0
Gh_A01G1773	A01	-	97087227	97087763	AT2G36320	A20/AN1-like zinc finger family protein	Q9SJM6	SAP4_ARATH Zinc finger A20 and AN1 domain-containing stress-associated protein 4 OS=Arabidopsis thaliana GN=SAP4 PE=1 SV=1	F6HKJ8	F6HKJ8_VITVI Putative uncharacterized protein OS=Vitis vinifera GN=VIT_08s0007g03530 PE=4 SV=1	mcc:708136	ANUBL1; similar to AN1, ubiquitin-like, homolog ; K12163 AN1-type zinc finger and ubiquitin domain-containing protein 1	PB012551|Pfam-B_12551; PF01428.11|zf-AN1; PF01754.11|zf-A20; PB016363|Pfam-B_16363; PB003381|Pfam-B_3381	IPR000058|Zinc finger, AN1-type; IPR002653|Zinc finger, A20-type	GO:0003677|DNA binding ; GO:0008270|zinc ion binding	1345	0.0270535	0.0270535	0.471614	1	0.965582	-0.236744	1.76326	5.76326	0.861868	42.0816	2	3	0.00638531	9.92742	8.90215	8.45598	1.10307	-0.255855	-0.847215	1.02527	1.47144	0.446165	6.23343	8.94601	2.71259	2.07955	2.53062	1.13665	1	1	0
Gh_A01G1775	A01	+	97259209	97259877	AT2G27690	cytochrome P450, family 94, subfamily C, polypeptide 1	P85191	CP450_HELAN Cytochrome P450 (Fragment) OS=Helianthus annuus PE=1 SV=1	B9T5M5	B9T5M5_RICCO Cytochrome P450, putative OS=Ricinus communis GN=RCOM_0331070 PE=3 SV=1	ath:AT3G56630	CYP94D2 (cytochrome P450, family 94, subfamily D, polypeptide 2); oxygen binding ; K00517	PF00067.17|p450	IPR001128|Cytochrome P450; IPR002401|Cytochrome P450, E-class, group I	GO:0009055|electron carrier activity ; GO:0020037|heme binding ; GO:0016705|oxidoreductase activity, acting on paired donors, with incorporation or reduction of molecular oxygen ; GO:0005506|iron ion binding ; GO:0055114|oxidation-reduction process	1346	0.452206	0.452206	1.32812	1	0.795709	8.21222	10.2122	14.2122	9.31083	5.84245	2	3	0.0923369	3.08496	0.792481	1.79248	1.03971	-0.954885	-0.0848254	2.29248	1.29248	-1	3.40908	1.92201	-1.48707	1.3749	0.822925	0.631322	1	0	0
Gh_A01G1776	A01	+	97292663	97293964	AT2G27710	60S acidic ribosomal protein family	O24415	RLA2B_MAIZE 60S acidic ribosomal protein P2B OS=Zea mays GN=RPP2B PE=1 SV=1	M1H500	M1H500_ELAGV 60S acidic ribosomal protein P2B OS=Elaeis guineensis var. tenera GN=CaRP2B PE=3 SV=1	pop:POPTR_832971	hypothetical protein ; K02943 large subunit ribosomal protein LP2	PF00428.14|Ribosomal_60s	IPR001813|Ribosomal protein L10/L12	GO:0005840|ribosome ; GO:0005622|intracellular ; GO:0006414|translational elongation ; GO:0003735|structural constituent of ribosome	1347	0.00703055	0.00703055	0.244725	1	0.982763	-4.2794	-2.2794	1.7206	-3.18079	85.522	2	3	0.00226304	11.2504	10.2425	10.3724	1.14657	-0.691765	-0.454802	1.00796	0.878032	-0.129927	12.0212	10.4717	-1.54954	2.90709	2.73065	0.65951	1	0	0
Gh_A01G1779	A01	+	97365317	97366784	AT2G36410	Family of unknown function (DUF662)			C6TB49	C6TB49_SOYBN Uncharacterized protein OS=Glycine max PE=2 SV=1			PF04949.8|Transcrip_act	IPR007033|Transcriptional activator, plants		1350	0.00935125	0.00935125	1.38319	1	0.995944	-3.42366	-1.42366	2.57634	-2.32505	368.286	2	3	0.000258351	10.9311	8.85331	8.50374	1.14441	-0.43901	-0.705402	2.07783	2.4274	0.349571	21.4869	25.1019	3.61493	3.65643	3.85812	1.43917	1	1	0
Gh_A01G1783	A01	-	97543849	97544382	AT2G36450	Integrase-type DNA-binding superfamily protein	Q9SJR0	ERF24_ARATH Ethylene-responsive transcription factor ERF024 OS=Arabidopsis thaliana GN=ERF024 PE=2 SV=1	I1NAK0	I1NAK0_SOYBN Uncharacterized protein OS=Glycine max PE=4 SV=1	ath:AT4G25490	CBF1; CBF1 (C-REPEAT/DRE BINDING FACTOR 1); DNA binding / transcription activator/ transcription factor ; K09286 EREBP-like factor	PF00847.15|AP2	IPR001471|AP2/ERF domain	GO:0006355|regulation of transcription, DNA-dependent ; GO:0003700|sequence-specific DNA binding transcription factor activity	1352	0.0325602	0.0325602	1.14791	1	0.982981	0.319077	2.31908	6.31908	1.41769	86.6374	2	3	0.00222022	3.24593	1	2.79248	0.757636	-1.13346	0.375829	2.24593	0.453445	-1.79248	12.4466	2.51294	-9.9337	2.95169	1.06191	2.66348	1	0	1
Gh_A01G1784	A01	+	97566016	97568446	AT5G03680	Duplicated homeodomain-like superfamily protein	Q9LZS0	PTL_ARATH Trihelix transcription factor PTL OS=Arabidopsis thaliana GN=PTL PE=2 SV=1	F6HKI2	F6HKI2_VITVI Putative uncharacterized protein OS=Vitis vinifera GN=VIT_08s0007g03820 PE=4 SV=1			PF13837.1|Myb_DNA-bind_4	IPR001005|SANT/Myb domain; IPR017877|Myb-like domain	GO:0003682|chromatin binding	1353	0.0578792	0.0578792	1.20863	1	0.971267	2.04488	4.04488	8.04488	3.14349	50.7049	2	3	0.00487045	7.92402	6.85937	5.50701	0.95806	0.0791727	-1.03723	1.06464	2.41701	1.35236	4.42531	10.0465	5.62124	1.66894	2.67786	1.95342	1	1	1
Gh_A01G1786	A01	-	97586465	97587331	AT2G27770	Plant protein of unknown function (DUF868)			M5W448	M5W448_PRUPE Uncharacterized protein OS=Prunus persica GN=PRUPE_ppa014641mg PE=4 SV=1			PF05910.7|DUF868	IPR008586|Protein of unknown function DUF868, plant		1355	0.0729972	0.0729972	0.801235	1	0.945336	2.74107	4.74107	8.74107	3.83968	25.9406	2	3	0.0127805	14.4029	13.0034	12.5321	1.12032	-0.317974	-0.802351	1.39951	1.87083	0.471316	5.17993	6.92438	1.74445	1.8549	2.20936	0.746111	1	1	0
Gh_A01G1787	A01	+	97606719	97607200	AT3G44735	PHYTOSULFOKINE 3 PRECURSOR	Q8LA14	PSK6_ARATH Putative phytosulfokines 6 OS=Arabidopsis thaliana GN=PSK6 PE=2 SV=2	Q7PCB2	Q7PCB2_SOYBN Putative phytosulfokine peptide (Precursor) OS=Glycine max GN=PSK3 PE=4 SV=1			PF06404.7|PSK	IPR009438|Phytosulfokine	GO:0008083|growth factor activity ; GO:0008283|cell proliferation ; GO:0005576|extracellular region	1356	0.500035	0.500035	2.74784	1	0.890816	8.51384	10.5138	14.5138	9.61246	12.2382	2	3	0.0360779	8.71523	5.89721	5.51084	1.14764	-0.463378	-0.684259	2.81802	3.20439	0.386371	3.98514	4.53153	0.546392	1.54848	1.69661	0.205643	1	1	0
Gh_A01G1792	A01	-	97673838	97678143	AT2G36530	Enolase	P42896	ENO_RICCO Enolase OS=Ricinus communis PE=2 SV=1	A8IMB0	A8IMB0_GOSHI Enolase OS=Gossypium hirsutum GN=Eno PE=2 SV=1	pop:POPTR_836259	hypothetical protein ; K01689 enolase [EC:4.2.1.11]	PF00113.17|Enolase_C; PF03952.11|Enolase_N	IPR000941|Enolase; IPR020809|Enolase, conserved site; IPR020810|Enolase, C-terminal; IPR020811|Enolase, N-terminal	GO:0000287|magnesium ion binding ; GO:0004634|phosphopyruvate hydratase activity ; GO:0006096|glycolysis ; GO:0000015|phosphopyruvate hydratase complex	1361	0.00443639	0.00443639	0.302731	1	0.991207	-5.66067	-3.66067	0.339331	-4.56206	169.095	2	3	0.000824492	16.3349	15.3202	15.2333	1.1518	-0.505027	-0.64677	1.01471	1.10152	0.0868093	15.2345	16.5378	1.30332	3.21171	3.31765	0.547492	1	1	0
Gh_A01G1793	A01	+	97705624	97706307	AT3G52960	Thioredoxin superfamily protein	Q949U7	PRX2E_ARATH Peroxiredoxin-2E, chloroplastic OS=Arabidopsis thaliana GN=PRXIIE PE=1 SV=2	B9SRG0	B9SRG0_RICCO Peroxiredoxin, putative OS=Ricinus communis GN=RCOM_0382010 PE=1 SV=1	ath:AT1G60740	peroxiredoxin type 2, putative ; K03386 peroxiredoxin (alkyl hydroperoxide reductase subunit C) [EC:1.11.1.15]	PF08534.5|Redoxin	IPR012336|Thioredoxin-like fold; IPR013740|Redoxin	GO:0016491|oxidoreductase activity	1362	0.0580565	0.0580565	0.427759	1	0.918567	2.05406	4.05406	8.05406	3.15267	16.9199	2	3	0.0232383	10.8519	9.66539	9.6124	1.15388	-0.539134	-0.614741	1.1865	1.23949	0.0529874	4.92429	5.1442	0.219911	1.79455	1.84662	0.0756925	1	1	0
Gh_A01G1803	A01	-	97832833	97835996	AT3G53020	Ribosomal protein L24e family protein	Q9FUL4	RL24_PRUAV 60S ribosomal protein L24 OS=Prunus avium GN=RPL24 PE=2 SV=1	I1JPV1	I1JPV1_SOYBN Uncharacterized protein OS=Glycine max PE=4 SV=1	vvi:100252367	GSVIVT00010804001; hypothetical protein LOC100252367 ; K02896 large subunit ribosomal protein L24e	PF01246.15|Ribosomal_L24e	IPR000988|Ribosomal protein L24e-related; IPR011017|TRASH domain; IPR023442|Ribosomal protein L24e, conserved site		1370	0.00377119	0.00377119	0.350631	1	0.993547	-6.14802	-4.14802	-0.14802	-5.04941	230.94	2	3	0.000518406	13.9717	12.7859	12.8771	1.15194	-0.645053	-0.506889	1.18583	1.09465	-0.0911736	19.31	17.8253	-1.48467	3.51805	3.41454	0.630235	1	1	0
Gh_A01G1804	A01	+	97838326	97842314	AT3G53030	ser/arg-rich protein kinase 4	P36616	DSK1_SCHPO Protein kinase dsk1 OS=Schizosaccharomyces pombe (strain 972 / ATCC 24843) GN=dsk1 PE=3 SV=2	F6HKF5	F6HKF5_VITVI Putative uncharacterized protein OS=Vitis vinifera GN=VIT_08s0007g04220 PE=3 SV=1	ath:AT3G53030	SRPK4; SRPK4 (SER/ARG-RICH PROTEIN KINASE 4); kinase/ protein kinase ; K00924	PF00069.20|Pkinase; PB004503|Pfam-B_4503	IPR000719|Protein kinase domain; IPR002290|Serine/threonine- / dual specificity protein kinase, catalytic domain; IPR008271|Serine/threonine-protein kinase, active site; IPR017441|Protein kinase, ATP binding site; IPR020635|Tyrosine-protein kinase, catalytic domain	GO:0004713|protein tyrosine kinase activity; GO:0005524|ATP binding ; GO:0004674|protein serine/threonine kinase activity ; GO:0004672|protein kinase activity ; GO:0006468|protein phosphorylation	1371	0.0259694	0.0259694	0.492757	1	0.968379	-0.359438	1.64056	5.64056	0.739174	45.9364	2	3	0.00562302	8.35397	7.09788	6.94741	1.14921	-0.47719	-0.672019	1.25609	1.40656	0.150469	7.79454	8.72826	0.933722	2.35705	2.49946	0.377449	1	1	0
Gh_A01G1806	A01	-	97849307	97853490	AT5G03795	Exostosin family protein	Q9FFN2	GLYT3_ARATH Probable glycosyltransferase At5g03795 OS=Arabidopsis thaliana GN=At5g03795 PE=3 SV=2	B9SRL1	B9SRL1_RICCO Catalytic, putative OS=Ricinus communis GN=RCOM_0840140 PE=4 SV=1	bfo:BRAFLDRAFT_64151	hypothetical protein ; K02367 glucuronyl/N-acetylglucosaminyl transferase EXT2 [EC:2.4.1.224 2.4.1.225]	PF03016.10|Exostosin	IPR004263|Exostosin-like	GO:0016020|membrane	1373	0.905482	0.905482	3.86159	1	0.859309	10.2952	12.2952	16.2952	11.3938	9.16169	2	3	0.0527713	4.4915	0.5	1.79248	1.09503	-0.864823	-0.230206	3.9915	2.69902	-1.29248	4.19465	2.83639	-1.35826	1.60703	1.1815	0.572678	1	0	0
Gh_A01G1807	A01	-	97861289	97863952	AT1G15510	Tetratricopeptide repeat (TPR)-like superfamily protein	Q9FFN1	PP363_ARATH Pentatricopeptide repeat-containing protein At5g03800 OS=Arabidopsis thaliana GN=EMB175 PE=2 SV=1	D7TIY4	D7TIY4_VITVI Putative uncharacterized protein OS=Vitis vinifera GN=VIT_08s0007g04280 PE=4 SV=1			PF01535.15|PPR; PF14432.1|DYW_deaminase; PF13041.1|PPR_2; PB010214|Pfam-B_10214	IPR002885|Pentatricopeptide repeat		1374	0.111263	0.111263	0.462109	1	0.855537	4.00549	6.00549	10.0055	5.1041	8.8833	2	3	0.0549077	8.39349	7.40498	7.03338	1.11364	-0.292516	-0.821123	0.988508	1.36011	0.371604	2.9635	4.07755	1.11405	1.22638	1.57459	0.460326	0	1	0
Gh_A01G1808	A01	-	97865156	97867966	AT3G57610	adenylosuccinate synthase	B9SL58	PURA2_RICCO Adenylosuccinate synthetase 2, chloroplastic OS=Ricinus communis GN=PURA2 PE=3 SV=1	Q8LEZ6	Q8LEZ6_ARATH Adenylosuccinate synthetase, chloroplastic OS=Arabidopsis thaliana GN=PURA PE=2 SV=1	pop:POPTR_825248	hypothetical protein ; K01939 adenylosuccinate synthase [EC:6.3.4.4]	PF00709.16|Adenylsucc_synt	IPR001114|Adenylosuccinate synthetase; IPR018220|Adenylosuccinate synthase, active site	GO:0000287|magnesium ion binding ; GO:0006164|purine nucleotide biosynthetic process ; GO:0005525|GTP binding ; GO:0005737|cytoplasm ; GO:0004019|adenylosuccinate synthase activity	1375	0.00712416	0.00712416	0.386132	1	0.98893	-4.23972	-2.23972	1.76028	-3.1411	134.001	2	3	0.00116473	9.61786	8.54867	8.32525	1.13951	-0.408061	-0.731445	1.06919	1.29261	0.223421	12.6674	15.3144	2.64702	2.97425	3.21846	1.11244	1	1	0
Gh_A01G1809	A01	-	97871801	97875519	AT4G10960	UDP-D-glucose/UDP-D-galactose 4-epimerase 5	O65781	GALE2_CYATE UDP-glucose 4-epimerase GEPI48 OS=Cyamopsis tetragonoloba PE=2 SV=1	K4CPP0	K4CPP0_SOLLC Uncharacterized protein OS=Solanum lycopersicum GN=Solyc08g082440.2 PE=3 SV=1	ath:AT4G23920	UGE2; UGE2 (UDP-D-GLUCOSE/UDP-D-GALACTOSE 4-EPIMERASE 2); UDP-glucose 4-epimerase/ protein dimerization ; K01784 UDP-glucose 4-epimerase [EC:5.1.3.2]	PF01370.16|Epimerase; PF13950.1|Epimerase_Csub; PB008977|Pfam-B_8977	IPR001509|NAD-dependent epimerase/dehydratase; IPR005886|UDP-glucose 4-epimerase GalE; IPR025308|UDP-glucose 4-epimerase C-terminal domain	GO:0044237|cellular metabolic process ; GO:0006012|galactose metabolic process ; GO:0003824|catalytic activity ; GO:0003978|UDP-glucose 4-epimerase activity; GO:0050662|coenzyme binding	1376	0.205589	0.205589	0.559562	1	0.779553	5.84745	7.84745	11.8474	6.94606	5.30436	2	3	0.103504	1.79248	2.74593	1.29248	-0.204692	1.08651	-0.881816	-0.953445	0.5	1.45345	-2.10279	1.10273	3.20552	0.898838	0.455107	1.30871	0	0	1
Gh_A01G1813	A01	+	97908227	97911378	AT3G10060	FKBP-like peptidyl-prolyl cis-trans isomerase family protein	Q9SR70	FK164_ARATH Peptidyl-prolyl cis-trans isomerase FKBP16-4, chloroplastic OS=Arabidopsis thaliana GN=FKBP16-4 PE=1 SV=1	D7TIX8	D7TIX8_VITVI Peptidyl-prolyl cis-trans isomerase OS=Vitis vinifera GN=VIT_08s0007g04340 PE=4 SV=1	osa:4328090	Os02g0117600; hypothetical protein ; K01802 peptidylprolyl isomerase [EC:5.2.1.8]	PF00254.23|FKBP_C	IPR001179|Peptidyl-prolyl cis-trans isomerase, FKBP-type, domain; IPR023566|Peptidyl-prolyl cis-trans isomerase, FKBP-type	GO:0006457|protein folding	1380	0.0127214	0.0127214	0.96543	1	0.992094	-2.50034	-0.500343	3.49966	-1.40173	188.226	2	3	0.000702986	5.59368	7.26209	7.65428	-1.13601	0.388788	0.747218	-1.66841	-2.0606	-0.392189	-14.7923	-18.2695	-3.47719	3.17374	3.44637	1.39646	1	1	0
Gh_A01G1819	A01	-	98031313	98032185	AT5G03510	C2H2-type zinc finger family protein	Q681X4	ZAT5_ARATH Zinc finger protein ZAT5 OS=Arabidopsis thaliana GN=ZAT5 PE=2 SV=1	A5ARW4	A5ARW4_VITVI Putative uncharacterized protein OS=Vitis vinifera GN=VIT_08s0007g04770 PE=4 SV=1			PF13912.1|zf-C2H2_6	IPR007087|Zinc finger, C2H2; IPR015880|Zinc finger, C2H2-like	GO:0046872|metal ion binding	1386	0.230832	0.230832	0.867862	1	0.840413	6.19488	8.19488	12.1949	7.29349	7.89927	2	3	0.0637523	1.95345	3.62869	3.58496	-1.1544	0.600099	0.554299	-1.67525	-1.63152	0.0437314	-3.48683	-3.39581	0.0910218	1.39949	1.37067	0.0300195	1	1	0
Gh_A01G1824	A01	-	98093407	98096452	AT5G03470	Protein phosphatase 2A regulatory B subunit family protein	O04375	2A5A_ARATH Serine/threonine protein phosphatase 2A 57 kDa regulatory subunit B' alpha isoform OS=Arabidopsis thaliana GN=B'ALPHA PE=1 SV=1	B9S0E4	B9S0E4_RICCO Protein phosphatase 2a, regulatory subunit, putative OS=Ricinus communis GN=RCOM_1353690 PE=4 SV=1	pop:POPTR_835526	hypothetical protein ; K11584 protein phosphatase 2 (formerly 2A), regulatory subunit B'	PF01603.15|B56	IPR002554|Protein phosphatase 2A, regulatory B subunit, B56	GO:0008601|protein phosphatase type 2A regulator activity ; GO:0007165|signal transduction ; GO:0000159|protein phosphatase type 2A complex	1391	0.0295375	0.0295375	0.374279	1	0.952649	0.0267845	2.02678	6.02678	1.1254	30.1783	2	3	0.0103037	7.80712	6.79599	6.54638	1.13434	-0.380222	-0.754121	1.01113	1.26075	0.249616	5.88329	7.33569	1.4524	2.00881	2.28117	0.615601	1	1	0
Gh_A01G1829	A01	+	98136927	98142069	AT2G36910	ATP binding cassette subfamily B1	Q9ZR72	AB1B_ARATH ABC transporter B family member 1 OS=Arabidopsis thaliana GN=ABCB1 PE=1 SV=1	M5VXQ8	M5VXQ8_PRUPE Uncharacterized protein OS=Prunus persica GN=PRUPE_ppa000269mg PE=4 SV=1	ppp:PHYPADRAFT_59717	ppabcb14; ATP-binding cassette transporter, subfamily B, member 14, group MDR/PGP protein PpABCB14 ; K05658 ATP-binding cassette, subfamily B (MDR/TAP), member 1	PB012549|Pfam-B_12549; PB012199|Pfam-B_12199; PB001348|Pfam-B_1348; PF00664.18|ABC_membrane; PB019038|Pfam-B_19038; PF00005.22|ABC_tran; PB019410|Pfam-B_19410; PB018733|Pfam-B_18733; PB012404|Pfam-B_12404; PB013358|Pfam-B_13358; PB000671|Pfam-B_671	IPR001140|ABC transporter, transmembrane domain; IPR003439|ABC transporter-like; IPR003593|AAA+ ATPase domain; IPR017871|ABC transporter, conserved site; IPR017940|ABC transporter, integral membrane type 1	GO:0006810|transport ; GO:0055085|transmembrane transport ; GO:0005524|ATP binding ; GO:0000166|nucleotide binding ; GO:0042626|ATPase activity, coupled to transmembrane movement of substances ; GO:0017111|nucleoside-triphosphatase activity; GO:0016021|integral to membrane ; GO:0016887|ATPase activity	1395	0.0250066	0.0250066	0.344057	1	0.956391	-0.472778	1.52722	5.52722	0.625834	32.8966	2	3	0.00910674	10.2937	9.83628	11.1028	-0.182743	-0.896026	1.07877	0.457457	-0.809057	-1.26651	2.89283	-5.11625	-8.00908	1.20157	1.84011	2.39113	0	0	1
Gh_A01G1830	A01	-	98143425	98144438	AT2G36930	zinc finger (C2H2 type) family protein	B0BLT0	ZN593_XENTR Zinc finger protein 593 OS=Xenopus tropicalis GN=znf593 PE=2 SV=1	A9NTJ1	A9NTJ1_PICSI Putative uncharacterized protein OS=Picea sitchensis PE=2 SV=1			PF12171.3|zf-C2H2_jaz	IPR000690|Zinc finger, C2H2-type matrin; IPR003604|Zinc finger, U1-type; IPR007087|Zinc finger, C2H2; IPR022755|Zinc finger, double-stranded RNA binding	GO:0046872|metal ion binding ; GO:0005634|nucleus ; GO:0008270|zinc ion binding ; GO:0003676|nucleic acid binding	1396	0.0153482	0.0153482	0.863401	1	0.989334	-1.93721	0.0627944	4.06279	-0.838593	139.136	2	3	0.00110152	12.3634	10.9201	10.3608	1.11161	-0.285188	-0.826426	1.44334	2.00261	0.55927	11.6504	16.1647	4.51433	2.86695	3.28818	1.69216	1	1	0
Gh_A01G1838	A01	-	98295361	98295642	AT3G53235				M5W852	M5W852_PRUPE Uncharacterized protein OS=Prunus persica GN=PRUPE_ppa023378mg PE=4 SV=1						1400	0.674993	0.674993	5.58777	1	0.927521	9.41391	11.4139	15.4139	10.5125	19.1957	2	3	0.0195127	6.01118	4.28112	1	0.882841	0.203128	-1.08597	1.73006	5.01118	3.28112	2.10578	6.09945	3.99367	0.900073	2.05291	1.55091	0	1	1
Gh_A01G1839	A01	-	98311419	98314446	AT2G37040	PHE ammonia lyase 1	P45730	PALY_POPTR Phenylalanine ammonia-lyase OS=Populus trichocarpa GN=PAL PE=2 SV=1	G8FRB7	G8FRB7_GOSHI Phenylalanine ammonia-lyase OS=Gossypium hirsutum PE=2 SV=1	pop:POPTR_739479	PAL3; phenylalanine amonnia lyase ; K10775 phenylalanine ammonia-lyase [EC:4.3.1.24]	PB000896|Pfam-B_896; PB003620|Pfam-B_3620; PF00221.14|Lyase_aromatic	IPR001106|Aromatic amino acid lyase; IPR022313|Phenylalanine/histidine ammonia-lyases, active site	GO:0009058|biosynthetic process ; GO:0016841|ammonia-lyase activity	1401	0.0484338	0.0484338	8.71398	1	0.996665	1.5104	3.5104	7.5104	2.60902	448.288	2	3	0.000192586	17.6044	15.9267	11.2467	0.812919	0.303732	-1.11665	1.6777	6.35768	4.67998	7.62325	28.8884	21.2652	2.32922	4.04057	3.64298	1	1	1
Gh_A01G1843	A01	+	98361882	98363012	AT2G37170	plasma membrane intrinsic protein 2	P43287	PIP22_ARATH Aquaporin PIP2-2 OS=Arabidopsis thaliana GN=PIP2-2 PE=1 SV=2	A0T2N7	A0T2N7_GOSHI PIP2 protein OS=Gossypium hirsutum GN=PIP2;1 PE=2 SV=2	ath:AT2G37170	PIP2B; PIP2B (plasma membrane intrinsic protein 2;2); water channel ; K09872 aquaporin PIP	PF00230.15|MIP	IPR000425|Major intrinsic protein; IPR022357|Major intrinsic protein, conserved site	GO:0016020|membrane ; GO:0006810|transport ; GO:0005215|transporter activity	1405	0.02799	0.02799	1.13166	1	0.98516	-0.134655	1.86534	5.86534	0.963957	99.5773	2	3	0.00180782	9.87094	11.9777	11.8474	-1.15294	0.631659	0.521282	-2.10672	-1.97642	0.130299	-12.5923	-11.8135	0.778827	2.96662	2.88476	0.307268	1	1	0
Gh_A01G1844	A01	+	98366726	98367857	AT2G37170	plasma membrane intrinsic protein 2	P43287	PIP22_ARATH Aquaporin PIP2-2 OS=Arabidopsis thaliana GN=PIP2-2 PE=1 SV=2	A0T2N7	A0T2N7_GOSHI PIP2 protein OS=Gossypium hirsutum GN=PIP2;1 PE=2 SV=2	ath:AT2G37170	PIP2B; PIP2B (plasma membrane intrinsic protein 2;2); water channel ; K09872 aquaporin PIP	PF00230.15|MIP	IPR000425|Major intrinsic protein; IPR022357|Major intrinsic protein, conserved site	GO:0016020|membrane ; GO:0006810|transport ; GO:0005215|transporter activity	1406	0.0126845	0.0126845	0.400107	1	0.980978	-2.50904	-0.509039	3.49096	-1.41043	77.3571	2	3	0.00262347	8.81155	10.0834	9.95613	-1.14993	0.665784	0.484145	-1.2718	-1.14457	0.127228	-11.2923	-10.1626	1.12965	2.827	2.69248	0.467519	1	1	0
Gh_A01G1848	A01	-	98397644	98400056	AT3G09740	syntaxin of plants 71	Q9SF29	SYP71_ARATH Syntaxin-71 OS=Arabidopsis thaliana GN=SYP71 PE=1 SV=1	B9S0N2	B9S0N2_RICCO Syntaxin, putative OS=Ricinus communis GN=RCOM_1356980 PE=4 SV=1	ath:AT3G09740	SYP71; SYP71 (SYNTAXIN OF PLANTS 71) ; K08506 syntaxin of plants SYP7	PF05739.14|SNARE; PB003598|Pfam-B_3598	IPR000727|Target SNARE coiled-coil domain	GO:0005515|protein binding	1410	0.0459463	0.0459463	0.41443	1	0.93348	1.35222	3.35222	7.35222	2.45084	21.0497	2	3	0.0171564	13.0281	11.8951	11.763	1.14948	-0.479789	-0.669694	1.13299	1.26505	0.132059	5.28569	5.90178	0.616089	1.87915	2.01264	0.235505	1	1	0
Gh_A01G1850	A01	-	98412703	98414560	AT3G23620	Ribosomal RNA processing Brix domain protein	Q9AWM9	RPF2_ORYSJ Ribosome production factor 2 homolog OS=Oryza sativa subsp. japonica GN=Os01g0513800 PE=2 SV=1	D7TJ22	D7TJ22_VITVI Putative uncharacterized protein OS=Vitis vinifera GN=VIT_08s0007g03890 PE=4 SV=1	ani:AN1484.2	hypothetical protein ; K01873 valyl-tRNA synthetase [EC:6.1.1.9]	PF04427.13|Brix	IPR007109|Brix domain		1412	0.105857	0.105857	0.762828	1	0.916738	3.85608	5.85608	9.85608	4.95469	16.5155	2	3	0.0240252	6.85841	5.23074	5.24743	1.15465	-0.586252	-0.568403	1.62767	1.61098	-0.0166881	5.00272	4.95143	-0.0512916	1.81334	1.80108	0.0166817	1	1	0
Gh_A01G1851	A01	+	98417546	98420653	AT1G62930	Tetratricopeptide repeat (TPR)-like superfamily protein	Q9LER0	PP381_ARATH Pentatricopeptide repeat-containing protein At5g14770, mitochondrial OS=Arabidopsis thaliana GN=At5g14770 PE=2 SV=2	B9SDG1	B9SDG1_RICCO Pentatricopeptide repeat-containing protein, putative OS=Ricinus communis GN=RCOM_1517480 PE=4 SV=1			PF01535.15|PPR; PF13812.1|PPR_3; PF13041.1|PPR_2; PF12854.2|PPR_1	IPR002885|Pentatricopeptide repeat		1413	0.0454324	0.0454324	0.358366	1	0.923934	1.31848	3.31848	7.31848	2.4171	18.2197	2	3	0.020979	7.78904	8.55677	9.0671	-1.05999	0.133371	0.926622	-0.767736	-1.27806	-0.510328	-3.60188	-5.99611	-2.39424	1.43517	2.032	1.01604	0	1	0
Gh_A01G1853	A01	+	98445122	98446897			Q7XLX6	S1FA2_ORYSJ DNA-binding protein S1FA2 OS=Oryza sativa subsp. japonica GN=S1FA2 PE=2 SV=2	K4CQD9	K4CQD9_SOLLC Uncharacterized protein OS=Solanum lycopersicum GN=Solyc09g007500.2 PE=4 SV=1			PF04689.8|S1FA	IPR006779|DNA binding protein S1FA	GO:0005634|nucleus ; GO:0003677|DNA binding ; GO:0006355|regulation of transcription, DNA-dependent	1415	0.0456978	0.0456978	0.324663	1	0.915547	1.33596	3.33596	7.33596	2.43457	16.2614	2	3	0.0245426	12.5122	11.489	11.4267	1.15319	-0.525486	-0.627706	1.02324	1.08555	0.0623088	4.78665	5.07812	0.291475	1.76098	1.83117	0.102549	1	1	0
Gh_A01G1864	A01	-	98522171	98524465	AT3G53340	nuclear factor Y, subunit B10	Q8VYK4	NFYB8_ARATH Nuclear transcription factor Y subunit B-8 OS=Arabidopsis thaliana GN=NFYB8 PE=2 SV=1	B9IIZ5	B9IIZ5_POPTR Predicted protein OS=Populus trichocarpa GN=POPTRDRAFT_576644 PE=4 SV=1	dre:556791	similar to Nuclear transcription factor Y subunit beta (Nuclear transcription factor Y subunit B) (NF-YB) (CAAT-box DNA-binding protein subunit B) ; K08065 nuclear transcription factor Y, beta	PF00808.18|CBFD_NFYB_HMF	IPR003956|Transcription factor, NFYB/HAP3, conserved site; IPR003957|Transcription factor, CBFA/NFYB, DNA topoisomerase; IPR003958|Transcription factor CBF/NF-Y/archaeal histone	GO:0005634|nucleus ; GO:0003677|DNA binding ; GO:0006355|regulation of transcription, DNA-dependent ; GO:0043565|sequence-specific DNA binding ; GO:0005622|intracellular	1426	0.00991269	0.00991269	0.344013	1	0.982711	-3.24875	-1.24875	2.75125	-2.15013	85.2607	2	3	0.00227328	10.3309	9.291	9.13515	1.14637	-0.453308	-0.693065	1.03989	1.19575	0.155857	10.4446	12.01	1.56542	2.72736	2.9059	0.666645	1	1	0
Gh_A01G1877	A01	+	98739389	98739802	AT5G59910	Histone superfamily protein	Q9ZUS0	H2B4_ARATH Histone H2B.4 OS=Arabidopsis thaliana GN=At2g37470 PE=1 SV=3	M4CS26	M4CS26_BRARP Histone H2B OS=Brassica rapa subsp. pekinensis GN=Bra007018 PE=3 SV=1	ath:AT2G37470	histone H2B, putative ; K11252 histone H2B	PB014265|Pfam-B_14265; PF00125.19|Histone; PB008980|Pfam-B_8980	IPR000558|Histone H2B; IPR007125|Histone core	GO:0005634|nucleus ; GO:0003677|DNA binding ; GO:0006334|nucleosome assembly ; GO:0000786|nucleosome	1436	0.0160507	0.0160507	0.293803	1	0.967222	-1.80294	0.197063	4.19706	-0.704325	44.2617	2	3	0.00593449	12.1544	11.1695	11.0805	1.15148	-0.501053	-0.650422	0.984907	1.07393	0.0890237	7.77407	8.47675	0.702682	2.35376	2.46256	0.273377	0	1	0
Gh_A01G1878	A01	-	98740387	98741867	AT5G02560	histone H2A 12	Q6L500	H2A4_ORYSJ Probable histone H2A.4 OS=Oryza sativa subsp. japonica GN=Os05g0461400 PE=2 SV=1	M5W1N0	M5W1N0_PRUPE Uncharacterized protein OS=Prunus persica GN=PRUPE_ppa012888mg PE=4 SV=1	pop:POPTR_717022	HTA915; histone 2 ; K11251 histone H2A	PF00125.19|Histone	IPR002119|Histone H2A; IPR007125|Histone core	GO:0005634|nucleus ; GO:0003677|DNA binding ; GO:0006334|nucleosome assembly ; GO:0000786|nucleosome	1437	0.187554	0.187554	1.22721	1	0.908302	5.57201	7.57201	11.572	6.67062	14.8581	2	3	0.0277676	7.97002	6.19131	5.73635	1.13306	-0.373811	-0.759244	1.77871	2.23367	0.454967	4.10715	5.1577	1.05055	1.58286	1.84976	0.431066	1	1	0
Gh_A01G1880	A01	-	98748136	98748790	AT5G02560	histone H2A 12	Q9M531	H2A_EUPES Histone H2A OS=Euphorbia esula PE=2 SV=1	B9HBE5	B9HBE5_POPTR Histone H2A (Fragment) OS=Populus trichocarpa GN=HTA915 PE=2 SV=1	pop:POPTR_717022	HTA915; histone 2 ; K11251 histone H2A	PF00125.19|Histone	IPR002119|Histone H2A; IPR007125|Histone core	GO:0005634|nucleus ; GO:0003677|DNA binding ; GO:0006334|nucleosome assembly ; GO:0000786|nucleosome	1439	0.102283	0.102283	1.13731	1	0.946039	3.75304	5.75304	9.75304	4.85165	26.298	2	3	0.0125348	12.0827	10.1043	10.045	1.15432	-0.551623	-0.602701	1.9784	2.03763	0.0592345	6.18603	6.37125	0.185214	2.07018	2.10644	0.0630462	1	1	0
Gh_A01G1881	A01	-	98750552	98752843	AT4G34110	poly(A) binding protein 2	Q9SVM8	RBG2_ARATH Glycine-rich RNA-binding protein 2, mitochondrial OS=Arabidopsis thaliana GN=RBG2 PE=1 SV=1	M5WDF9	M5WDF9_PRUPE Uncharacterized protein OS=Prunus persica GN=PRUPE_ppa013084mg PE=4 SV=1	ath:AT5G47320	RPS19; RPS19 (40S ribosomal protein S19); RNA binding ; K02965 small subunit ribosomal protein S19	PF00076.17|RRM_1; PB002199|Pfam-B_2199	IPR000504|RNA recognition motif domain	GO:0003676|nucleic acid binding	1440	0.190446	0.190446	0.872976	1	0.869106	5.61791	7.61791	11.6179	6.71653	9.95962	2	3	0.0473567	7.60725	6.63515	5.65955	0.999403	0.00119358	-1.0006	0.972107	1.9477	0.975594	2.22755	4.4631	2.23554	0.949807	1.67884	0.953031	0	1	0
Gh_A01G1885	A01	+	98787520	98789425	AT3G46010	actin depolymerizing factor 1	Q9FVI1	ADF2_PETHY Actin-depolymerizing factor 2 OS=Petunia hybrida GN=ADF2 PE=2 SV=1	Q208T5	Q208T5_GOSHI Actin depolymerizing factor 2 OS=Gossypium hirsutum GN=ADF2 PE=1 SV=1	pop:POPTR_723326	ADF5; actin depolymerizing factor 5 ; K05765 cofilin	PF00241.15|Cofilin_ADF	IPR002108|Actin-binding, cofilin/tropomyosin type; IPR017904|ADF/Cofilin/Destrin	GO:0003779|actin binding ; GO:0015629|actin cytoskeleton; GO:0005622|intracellular ; GO:0030042|actin filament depolymerization	1444	0.0526404	0.0526404	0.304205	1	0.896175	1.76026	3.76026	7.76026	2.85887	12.9473	2	3	0.0334546	14.131	13.1712	13.0754	1.15081	-0.49341	-0.657402	0.959831	1.05556	0.0957323	4.18346	4.60071	0.417253	1.60396	1.71434	0.152085	0	1	0
Gh_A01G1886	A01	+	98791227	98793151	AT3G46010	actin depolymerizing factor 1	Q9FVI1	ADF2_PETHY Actin-depolymerizing factor 2 OS=Petunia hybrida GN=ADF2 PE=2 SV=1	Q208T5	Q208T5_GOSHI Actin depolymerizing factor 2 OS=Gossypium hirsutum GN=ADF2 PE=1 SV=1	pop:POPTR_723326	ADF5; actin depolymerizing factor 5 ; K05765 cofilin	PF00241.15|Cofilin_ADF	IPR002108|Actin-binding, cofilin/tropomyosin type; IPR017904|ADF/Cofilin/Destrin	GO:0003779|actin binding ; GO:0015629|actin cytoskeleton; GO:0005622|intracellular ; GO:0030042|actin filament depolymerization	1445	0.00515455	0.00515455	0.513548	1	0.993978	-5.21055	-3.21055	0.789449	-4.11194	247.575	2	3	0.00046735	14.0944	12.6978	12.7244	1.15454	-0.593922	-0.560618	1.39666	1.37005	-0.026603	19.4534	19.0828	-0.37054	3.52763	3.50273	0.13336	1	1	0
Gh_A01G1887	A01	+	98798592	98806674	AT3G06880	Transducin/WD40 repeat-like superfamily protein	C6L7U1	LIN1_LOTJA Putative E3 ubiquitin-protein ligase LIN-1 OS=Lotus japonicus GN=CERBERUS PE=2 SV=2	M5Y4C4	M5Y4C4_PRUPE Uncharacterized protein OS=Prunus persica GN=PRUPE_ppa000216mg PE=4 SV=1	cre:CHLREDRAFT_120414	hypothetical protein ; K09561 STIP1 homology and U-box containing protein 1 [EC:6.3.2.19]	PF00400.27|WD40; PF04564.10|U-box	IPR001680|WD40 repeat; IPR003613|U box domain; IPR017986|WD40-repeat-containing domain; IPR019775|WD40 repeat, conserved site	GO:0005515|protein binding ; GO:0000151|ubiquitin ligase complex ; GO:0016567|protein ubiquitination ; GO:0004842|ubiquitin-protein ligase activity	1446	0.333333	0.333333	1.27108	1	0.842653	7.29724	9.29724	13.2972	8.39585	8.03306	2	3	0.0624149	2.80735	0.5	1.5	1.04133	-0.952784	-0.0885429	2.30735	1.30735	-1	3.99646	2.26441	-1.73205	1.5517	0.964636	0.740669	1	0	0
Gh_A01G1888	A01	+	98809360	98812657	AT2G37550	ARF-GAP domain 7	O80925	AGD7_ARATH ADP-ribosylation factor GTPase-activating protein AGD7 OS=Arabidopsis thaliana GN=AGD7 PE=1 SV=1	B9SP31	B9SP31_RICCO Arf gtpase-activating protein, putative OS=Ricinus communis GN=RCOM_1249540 PE=4 SV=1	vvi:100251169	GSVIVT00021286001; hypothetical protein LOC100251169 ; K12492 ADP-ribosylation factor GTPase-activating protein 1	PB009054|Pfam-B_9054; PF01412.13|ArfGap	IPR001164|Arf GTPase activating protein	GO:0032312|regulation of ARF GTPase activity ; GO:0008060|ARF GTPase activator activity ; GO:0008270|zinc ion binding	1447	0.020145	0.020145	0.324433	1	0.962744	-1.12133	0.87867	4.87867	-0.0227178	38.7624	2	3	0.00719098	12.9501	11.9555	11.7976	1.14545	-0.44641	-0.699041	0.994669	1.15252	0.157855	7.00802	8.12021	1.11218	2.22427	2.40845	0.459465	0	1	0
Gh_A01G1889	A01	-	98814387	98826943	AT3G53720	cation/H+ exchanger 20	Q9M353	CHX20_ARATH Cation/H(+) antiporter 20 OS=Arabidopsis thaliana GN=CHX20 PE=2 SV=1	B9SP28	B9SP28_RICCO Monovalent cation:proton antiporter, putative OS=Ricinus communis GN=RCOM_1249010 PE=4 SV=1			PF00999.16|Na_H_Exchanger	IPR006153|Cation/H+ exchanger	GO:0055085|transmembrane transport ; GO:0016021|integral to membrane ; GO:0015299|solute:hydrogen antiporter activity ; GO:0006812|cation transport	1448	0.902186	0.902186	9.92537	1	0.945462	10.2843	12.2843	16.2843	11.3829	26.0037	2	3	0.0127365	8.31118	3.22972	1.79248	1.129	-0.354678	-0.774319	5.08147	6.5187	1.43723	5.34984	6.86299	1.51314	1.89365	2.19831	0.643108	1	1	0
Gh_A01G1890	A01	-	98836738	98837049	AT1G07820	Histone superfamily protein	P0CG89	H4_SOYBN Histone H4 OS=Glycine max PE=3 SV=1	K7VQC2	K7VQC2_MAIZE Histone H4 OS=Zea mays GN=ZEAMMB73_313798 PE=3 SV=1	mmu:674678	similar to germinal histone H4 gene ; K11254 histone H4	PB011070|Pfam-B_11070; PF00125.19|Histone; PB008261|Pfam-B_8261	IPR001951|Histone H4; IPR007125|Histone core; IPR019809|Histone H4, conserved site	GO:0005634|nucleus ; GO:0003677|DNA binding ; GO:0006334|nucleosome assembly ; GO:0000786|nucleosome	1449	0.38307	0.38307	4.6699	1	0.950782	7.71446	9.71446	13.7145	8.81307	28.9768	2	3	0.010919	10.3464	6.70681	5.93518	1.13911	-0.405787	-0.733324	3.63956	4.41119	0.771632	5.88044	7.12717	1.24673	2.00822	2.24523	0.521474	1	1	0
Gh_A01G1892	A01	-	98875985	98878064	AT3G53970	proteasome inhibitor-related	Q9M330	PSMF1_ARATH Probable proteasome inhibitor OS=Arabidopsis thaliana GN=At3g53970 PE=2 SV=1	D7THF7	D7THF7_VITVI Putative uncharacterized protein OS=Vitis vinifera GN=VIT_08s0007g01340 PE=4 SV=1	ath:AT3G53970	proteasome inhibitor-related ; K06700 proteasome inhibitor subunit 1 (PI31)	PF11566.3|PI31_Prot_N	IPR021625|Fbxo7/PI31 domain		1450	0.0433085	0.0433085	0.260804	1	0.900365	1.17485	3.17485	7.17485	2.27346	13.555	2	3	0.0314496	11.4833	10.6445	10.4699	1.13962	-0.408727	-0.730894	0.838861	1.0134	0.174543	4.03091	4.86963	0.83872	1.56147	1.78131	0.334238	0	1	0
Gh_A01G1899	A01	+	98932667	98937902	AT3G55610	delta 1-pyrroline-5-carboxylate synthase 2	O04015	P5CS_ACTDE Delta-1-pyrroline-5-carboxylate synthase OS=Actinidia deliciosa PE=2 SV=1	I1JLN5	I1JLN5_SOYBN Uncharacterized protein OS=Glycine max PE=4 SV=2	vvi:100266504	similar to pyrroline-5-carboxylate synthetase ; K12657 delta-1-pyrroline-5-carboxylate synthetase [EC:1.2.1.41 2.7.2.11]	PB011130|Pfam-B_11130; PF00696.23|AA_kinase; PB001404|Pfam-B_1404; PB016823|Pfam-B_16823; PB005551|Pfam-B_5551	IPR001048|Aspartate/glutamate/uridylate kinase; IPR001057|Glutamate/acetylglutamate kinase; IPR019797|Glutamate 5-kinase, conserved site; IPR020593|Gamma-glutamyl phosphate reductase GPR, conserved site	GO:0006561|proline biosynthetic process; GO:0008652|cellular amino acid biosynthetic process ; GO:0004350|glutamate-5-semialdehyde dehydrogenase activity; GO:0004349|glutamate 5-kinase activity; GO:0055114|oxidation-reduction process	1453	0.17491	0.17491	1.20929	1	0.913217	5.36262	7.36262	11.3626	6.46123	15.7845	2	3	0.0255654	0.5	2.32193	2.69616	-1.13996	0.410723	0.72924	-1.82193	-2.19616	-0.374231	-4.35636	-5.25118	-0.894813	1.65071	1.87128	0.359697	1	1	0
Gh_A01G1903	A01	+	98982781	98984802	AT3G55550	Concanavalin A-like lectin protein kinase family protein	Q9M2S4	LRKS4_ARATH L-type lectin-domain containing receptor kinase S.4 OS=Arabidopsis thaliana GN=LECRKS4 PE=1 SV=1	B9T428	B9T428_RICCO Kinase, putative OS=Ricinus communis GN=RCOM_0233840 PE=3 SV=1	ath:AT1G14370	APK2A; APK2A (PROTEIN KINASE 2A); kinase ; K00924	PF00069.20|Pkinase; PF00139.14|Lectin_legB; PB003458|Pfam-B_3458	IPR000719|Protein kinase domain; IPR001220|Legume lectin domain; IPR002290|Serine/threonine- / dual specificity protein kinase, catalytic domain; IPR008271|Serine/threonine-protein kinase, active site; IPR017441|Protein kinase, ATP binding site; IPR019825|Legume lectin, beta chain, Mn/Ca-binding site; IPR020635|Tyrosine-protein kinase, catalytic domain	GO:0030246|carbohydrate binding ; GO:0004713|protein tyrosine kinase activity; GO:0005524|ATP binding ; GO:0004674|protein serine/threonine kinase activity ; GO:0004672|protein kinase activity ; GO:0006468|protein phosphorylation	1454	0.359805	0.359805	3.21698	1	0.932893	7.5265	9.5265	13.5265	8.62511	20.8522	2	3	0.0173842	6.28777	3.5	2.56464	1.12053	-0.318802	-0.801731	2.78777	3.72313	0.935358	4.64754	6.20689	1.55935	1.72623	2.07432	0.66392	1	1	0
Gh_A01G1909	A01	+	99030557	99032439	AT5G02230	Haloacid dehalogenase-like hydrolase (HAD) superfamily protein	Q09893	YAI5_SCHPO Uncharacterized protein C24B11.05 OS=Schizosaccharomyces pombe (strain 972 / ATCC 24843) GN=SPAC24B11.05 PE=3 SV=1	A9PFF5	A9PFF5_POPTR Predicted protein OS=Populus trichocarpa GN=POPTRDRAFT_819173 PE=2 SV=1	pop:POPTR_819173	hypothetical protein ; K07025 putative hydrolase of the HAD superfamily	PF13419.1|HAD_2	IPR023214|HAD-like domain		1460	0.220832	0.220832	4.4525	1	0.970242	6.06201	8.06201	12.062	7.16062	48.906	2	3	0.00513349	9.25067	6.30089	4.66546	1.08085	-0.188536	-0.892312	2.94978	4.58521	1.63543	6.27711	9.75728	3.48017	2.08813	2.6407	1.39739	1	1	1
Gh_A01G1912	A01	+	99063333	99073355	AT5G02310	proteolysis 6	Q5U430	UBR3_MOUSE E3 ubiquitin-protein ligase UBR3 OS=Mus musculus GN=Ubr3 PE=1 SV=3	B9T256	B9T256_RICCO Ubiquitin ligase E3 alpha, putative OS=Ricinus communis GN=RCOM_0915870 PE=4 SV=1	ppp:PHYPADRAFT_127907	hypothetical protein ; K11978 E3 ubiquitin-protein ligase UBR3 [EC:6.3.2.19]	PB017532|Pfam-B_17532; PF02207.15|zf-UBR; PB004838|Pfam-B_4838; PB008589|Pfam-B_8589	IPR003126|Zinc finger, N-recognin; IPR013993|Zinc finger, N-recognin, metazoa	GO:0008270|zinc ion binding ; GO:0004842|ubiquitin-protein ligase activity	1463	0.0676987	0.0676987	0.903588	1	0.955047	2.51501	4.51501	8.51501	3.61362	31.868	2	3	0.00953106	9.55026	11.2203	11.455	-1.14731	0.460695	0.686615	-1.67009	-1.90473	-0.234642	-6.41874	-7.32055	-0.901812	2.11558	2.27859	0.362885	1	1	0
Gh_A01G1916	A01	+	99107270	99107848			Q9LZ60	SMR3_ARATH Cyclin-dependent protein kinase inhibitor SMR3 OS=Arabidopsis thaliana GN=SMR3 PE=2 SV=1	B9SP01	B9SP01_RICCO Putative uncharacterized protein OS=Ricinus communis GN=RCOM_1246940 PE=4 SV=1						1467	0.122032	0.122032	1.01356	1	0.92776	4.28266	6.28266	10.2827	5.38128	19.2641	2	3	0.0194164	11.2384	9.22785	9.52995	1.14344	-0.711044	-0.432394	2.01057	1.70847	-0.302104	5.75549	4.89068	-0.864806	1.98207	1.78642	0.346056	1	1	0
Gh_A01G1917	A01	+	99110989	99116140	AT5G02430	Transducin/WD40 repeat-like superfamily protein	Q6LA54	YF48_SCHPO Uncharacterized WD repeat-containing protein C3H5.08c OS=Schizosaccharomyces pombe (strain 972 / ATCC 24843) GN=SPAC3H5.08c PE=1 SV=2	B9HBL0	B9HBL0_POPTR Predicted protein OS=Populus trichocarpa GN=POPTRDRAFT_801931 PE=4 SV=1	cgr:CAGL0E00561g	hypothetical protein ; K06666 glucose repression regulatory protein TUP1	PF00400.27|WD40	IPR001680|WD40 repeat; IPR017986|WD40-repeat-containing domain; IPR019775|WD40 repeat, conserved site; IPR020472|G-protein beta WD-40 repeat	GO:0005515|protein binding	1468	0.11087	0.11087	0.734684	1	0.909455	3.99489	5.99489	9.99489	5.0935	15.0663	2	3	0.0272457	6.30735	4.58995	4.90689	1.13721	-0.742003	-0.395206	1.7174	1.40046	-0.316936	5.1578	4.20596	-0.951841	1.84978	1.61013	0.385737	1	1	0
Gh_A01G1918	A01	+	99117937	99118485					M1ARL7	M1ARL7_SOLTU Uncharacterized protein OS=Solanum tuberosum GN=PGSC0003DMG400011061 PE=4 SV=1						1469	0.167139	0.167139	0.481227	1	0.791609	5.22628	7.22628	11.2263	6.32489	5.69802	2	3	0.09513	5.53908	4.17215	4.69077	1.07007	-0.910818	-0.159253	1.36693	0.848304	-0.518624	3.34354	2.07497	-1.26857	1.35388	0.887315	0.531523	1	0	0
Gh_A01G1921	A01	+	99137364	99138806	AT2G37570	HSP20-like chaperones superfamily protein			F6HLD7	F6HLD7_VITVI Putative uncharacterized protein OS=Vitis vinifera GN=VIT_08s0007g00140 PE=4 SV=1			PB013970|Pfam-B_13970			1472	0.0322812	0.0322812	0.560771	1	0.965461	0.293262	2.29326	6.29326	1.39187	41.9286	2	3	0.00641908	9.36284	8.08181	7.82818	1.1409	-0.416301	-0.724598	1.28103	1.53465	0.253621	7.12992	8.54152	1.41159	2.24571	2.47216	0.597034	1	1	0
Gh_A01G1922	A01	+	99141146	99142627	AT2G37570	HSP20-like chaperones superfamily protein			B9SP16	B9SP16_RICCO Putative uncharacterized protein OS=Ricinus communis GN=RCOM_1248090 PE=4 SV=1			PB013970|Pfam-B_13970			1473	0.127514	0.127514	1.2221	1	0.937396	4.41448	6.41448	10.4145	5.51309	22.4602	2	3	0.0156639	10.5697	8.57922	8.4236	1.15226	-0.511108	-0.641149	1.99048	2.14609	0.155614	5.57416	6.00994	0.435783	1.94323	2.03482	0.159614	1	1	0
Gh_A01G1923	A01	-	99150074	99153161	AT3G12580	heat shock protein 70	P09189	HSP7C_PETHY Heat shock cognate 70 kDa protein OS=Petunia hybrida GN=HSP70 PE=2 SV=1	D2D321	D2D321_GOSHI Heat shock protein 70 OS=Gossypium hirsutum PE=2 SV=1	vvi:100253562	GSVIVT00024351001; similar to HSC70-1 (heat shock cognate 70 kDa protein 1); ATP binding ; K03283 heat shock 70kDa protein 1/8	PF00012.15|HSP70; PB015590|Pfam-B_15590	IPR013126|Heat shock protein 70 family; IPR018181|Heat shock protein 70, conserved site		1474	0.00703578	0.00703578	0.429215	1	0.990165	-4.27717	-2.27717	1.72283	-3.17856	151.012	2	3	0.0009754	13.8775	12.7003	12.5444	1.14807	-0.467064	-0.68101	1.17722	1.33315	0.155937	14.0346	15.8937	1.85906	3.10601	3.26636	0.795939	1	1	0
Gh_A01G1929	A01	-	99236827	99238015	AT3G54040	PAR1 protein			I1J747	I1J747_SOYBN Uncharacterized protein OS=Glycine max PE=4 SV=1			PF06521.6|PAR1	IPR009489|PAR1		1480	0.305613	0.305613	3.96118	1	0.953709	7.03676	9.03676	13.0368	8.13538	30.9036	2	3	0.00995974	6.8262	8.13824	3.89395	0.248527	0.8523	-1.10083	-1.31205	2.93225	4.24429	-2.37336	5.30414	7.6775	1.00786	1.88333	2.3381	0	1	1
Gh_A01G1942	A01	-	99356417	99360388	AT2G38025	Cysteine proteinases superfamily protein	Q8LBZ4	OTU_ARATH OTU domain-containing protein At3g57810 OS=Arabidopsis thaliana GN=At3g57810 PE=2 SV=1	D7THC0	D7THC0_VITVI Putative uncharacterized protein OS=Vitis vinifera GN=VIT_08s0007g01740 PE=4 SV=1			PF02338.14|OTU	IPR003323|Ovarian tumour, otubain		1486	0.110569	0.110569	0.441484	1	0.849731	3.98672	5.98672	9.98672	5.08533	8.48212	2	3	0.0582509	9.38516	8.24263	8.15986	1.15259	-0.51586	-0.636729	1.14253	1.2253	0.0827691	3.43598	3.68489	0.248916	1.38345	1.46043	0.0864541	1	1	0
Gh_A01G1949	A01	+	99420527	99422186	AT2G38090	Duplicated homeodomain-like superfamily protein	Q8S9H7	DIV_ANTMA Transcription factor DIVARICATA OS=Antirrhinum majus GN=DIVARICATA PE=2 SV=1	B9T8Y8	B9T8Y8_RICCO DNA binding protein, putative OS=Ricinus communis GN=RCOM_0213970 PE=4 SV=1	ddi:DDB_0220617	mybH; SWIRM domain-containing protein ; K11865 protein MYSM1	PB008635|Pfam-B_8635; PF00249.26|Myb_DNA-binding	IPR001005|SANT/Myb domain; IPR017884|SANT domain; IPR017930|Myb domain	GO:0003682|chromatin binding	1491	0.065559	0.065559	1.72512	1	0.977199	2.41866	4.41866	8.41866	3.51727	64.2852	2	3	0.00344306	10.7686	8.46895	8.08399	1.1445	-0.439658	-0.704847	2.29962	2.68458	0.384958	8.98132	10.4848	1.50348	2.5356	2.73225	0.638744	1	1	0
Gh_A01G1953	A01	-	99440241	99443017	AT5G05780	RP non-ATPase subunit 8A	O24412	PSD7A_ARATH 26S proteasome non-ATPase regulatory subunit 7 homolog A OS=Arabidopsis thaliana GN=RPN8A PE=1 SV=1	M5WC05	M5WC05_PRUPE Uncharacterized protein OS=Prunus persica GN=PRUPE_ppa009004mg PE=4 SV=1	vvi:100247677	GSVIVT00021479001; hypothetical protein LOC100247677 ; K03038 26S proteasome regulatory subunit N8	PF13012.1|MitMem_reg; PF01398.16|JAB	IPR000555|JAB/MPN domain; IPR024969|Rpn11/EIF3F C-terminal domain	GO:0005515|protein binding	1495	0.00601832	0.00601832	0.260078	1	0.986116	-4.74577	-2.74577	1.25423	-3.64716	106.536	2	3	0.00163601	13.1497	12.2381	12.1121	1.14753	-0.4625	-0.685031	0.9116	1.0376	0.125997	11.7508	13.3749	1.62414	2.87794	3.04407	0.692911	0	1	0
Gh_A01G1956	A01	+	99481608	99482583	AT2G38140	plastid-specific ribosomal protein 4	O80439	RR31_ARATH 30S ribosomal protein S31, chloroplastic OS=Arabidopsis thaliana GN=RPS31 PE=1 SV=1	B9IG72	B9IG72_POPTR Predicted protein OS=Populus trichocarpa GN=POPTRDRAFT_825331 PE=4 SV=1						1497	0.0108664	0.0108664	0.389916	1	0.983279	-2.97316	-0.973155	3.02684	-1.87454	88.2064	2	3	0.00216223	9.0011	7.81057	7.7937	1.15461	-0.565123	-0.589492	1.19053	1.2074	0.0168697	11.4208	11.5827	0.161832	2.84148	2.85949	0.0546677	1	1	0
Gh_A01G1959	A01	-	99533272	99535470	AT5G58590	RAN binding protein 1	Q8RWG8	RBP1B_ARATH Ran-binding protein 1 homolog b OS=Arabidopsis thaliana GN=RANBP1B PE=1 SV=2	D7SRG8	D7SRG8_VITVI Putative uncharacterized protein OS=Vitis vinifera GN=VIT_08s0217g00030 PE=4 SV=1	bta:785768	RANBP2; RAN binding protein 2 ; K12172 E3 SUMO-protein ligase RanBP2	PF00638.13|Ran_BP1	IPR000156|Ran binding domain	GO:0046907|intracellular transport	1500	0.021416	0.021416	0.275185	1	0.953306	-0.937779	1.06222	5.06222	0.160834	30.6238	2	3	0.0100901	15.3543	14.3298	14.3987	1.15261	-0.636498	-0.516109	1.02452	0.955578	-0.0689401	7.00084	6.52976	-0.471089	2.22299	2.13673	0.174109	1	0	0
Gh_A01G1960	A01	-	99537486	99541641	AT3G51800	metallopeptidase M24 family protein	Q9UQ80	PA2G4_HUMAN Proliferation-associated protein 2G4 OS=Homo sapiens GN=PA2G4 PE=1 SV=3	H2DQ01	H2DQ01_ATRCA Putative DNA binding protein OS=Atriplex canescens PE=2 SV=1	olu:OSTLU_28526	predicted protein; K01265 methionyl aminopeptidase [EC:3.4.11.18]	PF00557.19|Peptidase_M24	IPR000994|Peptidase M24, structural domain; IPR001714|Peptidase M24, methionine aminopeptidase	GO:0006508|proteolysis ; GO:0004177|aminopeptidase activity ; GO:0009987|cellular process ; GO:0008235|metalloexopeptidase activity	1501	0.0114851	0.0114851	0.413905	1	0.983351	-2.80704	-0.80704	3.19296	-1.70843	88.596	2	3	0.00214822	12.4842	11.2321	11.2662	1.15437	-0.601093	-0.553277	1.25214	1.21803	-0.034106	11.6838	11.3655	-0.318246	2.87062	2.83527	0.112852	1	1	0
Gh_A01G1961	A01	+	99569646	99572640	AT5G05580	fatty acid desaturase 8	P48619	FAD3C_RICCO Omega-3 fatty acid desaturase, chloroplastic OS=Ricinus communis GN=FAD7A-1 PE=2 SV=1	A7XZV0	A7XZV0_9ROSI Chloroplast omega-3 fatty acid desaturase OS=Jatropha curcas PE=2 SV=1	ath:AT5G05580	FAD8; FAD8 (FATTY ACID DESATURASE 8); omega-3 fatty acid desaturase ; K10257 omega-3 fatty acid desaturase (delta-15 desaturase) [EC:1.14.19.-]	PF11960.3|DUF3474; PF00487.19|FA_desaturase	IPR005804|Fatty acid desaturase, type 1; IPR021863|Protein of unknown function DUF3474	GO:0055114|oxidation-reduction process ; GO:0016717|oxidoreductase activity, acting on paired donors, with oxidation of a pair of donors resulting in the reduction of molecular oxygen to two molecules of water ; GO:0006629|lipid metabolic process	1502	0.390364	0.390364	1.80331	1	0.870117	7.77104	9.77104	13.771	8.86965	10.0489	2	3	0.0468087	1.29248	4.08496	2.5	-0.952051	1.04189	-0.0898364	-2.79248	-1.20752	1.58496	-4.46947	-1.93268	2.53679	1.68051	0.827469	1.071	1	0	0
Gh_A01G1966	A01	-	99648200	99657641	AT5G01400	HEAT repeat-containing protein	Q92797	SYMPK_HUMAN Symplekin OS=Homo sapiens GN=SYMPK PE=1 SV=2	M5W7B1	M5W7B1_PRUPE Uncharacterized protein OS=Prunus persica GN=PRUPE_ppa000295mg PE=4 SV=1	ath:AT5G01400	ESP4; ESP4 (ENHANCED SILENCING PHENOTYPE 4); binding ; K06100 symplekin	PF11935.3|DUF3453; PF12295.3|Symplekin_C	IPR021850|Protein of unknown function DUF3453; IPR022075|Symplekin C-terminal		1505	0.00443629	0.00443629	0.337295	1	0.992108	-5.66074	-3.66074	0.339261	-4.56213	188.577	2	3	0.000701037	8.5449	9.63378	9.69401	-1.15345	0.53016	0.623288	-1.08888	-1.14911	-0.0602308	-16.3482	-17.2525	-0.904292	3.30276	3.37232	0.364015	1	1	0
Gh_A01G1972	A01	+	99703716	99704948	AT5G01530	light harvesting complex photosystem II	Q9XF88	CB4B_ARATH Chlorophyll a-b binding protein CP29.2, chloroplastic OS=Arabidopsis thaliana GN=LHCB4.2 PE=1 SV=1	C1K5D1	C1K5D1_GOSHI Chloroplast chlorophyll A-B binding protein OS=Gossypium hirsutum GN=CBP3 PE=2 SV=1	ath:AT3G08940	LHCB4.2 (LIGHT HARVESTING COMPLEX PSII) ; K08915 light-harvesting complex II chlorophyll a/b binding protein 4	PF00504.16|Chloroa_b-bind; PB004786|Pfam-B_4786	IPR001344|Chlorophyll A-B binding protein, plant; IPR022796|Chlorophyll A-B binding protein	GO:0016020|membrane ; GO:0009765|photosynthesis, light harvesting	1511	0.0201143	0.0201143	0.782514	1	0.984577	-1.1259	0.874096	4.8741	-0.0272915	95.7586	2	3	0.00191534	6.81206	5.78041	4.85022	1.01679	-0.0344641	-0.982322	1.03165	1.96184	0.930185	7.27411	13.8328	6.55869	2.27066	3.08737	2.14218	1	1	0
Gh_A01G1977	A01	+	99759965	99763330	AT3G51740	inflorescence meristem receptor-like kinase 2	Q9C9H7	RLP12_ARATH Receptor-like protein 12 OS=Arabidopsis thaliana GN=RLP12 PE=2 SV=2	G4RIK9	G4RIK9_GOSBA GbVe OS=Gossypium barbadense PE=2 SV=1	osa:4341290	Os06g0557100; hypothetical protein ; K00924	PB012106|Pfam-B_12106; PF13855.1|LRR_8; PF08263.7|LRRNT_2; PB011516|Pfam-B_11516; PB002673|Pfam-B_2673; PB002910|Pfam-B_2910; PF13516.1|LRR_6	IPR003591|Leucine-rich repeat, typical subtype; IPR013210|Leucine-rich repeat-containing N-terminal, type 2		1515	1.8557	1.8557	7.11108	1	0.843425	12.4479	14.4479	18.4479	13.5465	8.08006	2	3	0.0619562	1.66096	6.60045	6.17823	-1.15126	0.652734	0.498529	-4.93949	-4.51726	0.422223	-3.626	-3.31605	0.309948	1.44256	1.34499	0.109644	1	1	0
Gh_A01G1981	A01	-	99775992	99779017	AT2G38290	ammonium transporter 2	Q9M6N7	AMT2_ARATH Ammonium transporter 2 OS=Arabidopsis thaliana GN=AMT2 PE=1 SV=2	M5VY13	M5VY13_PRUPE Uncharacterized protein OS=Prunus persica GN=PRUPE_ppa004845mg PE=4 SV=1	xtr:445260	rhcg; Rh family, C glycoprotein ; K06579 Rhesus blood group glycoprotein	PF00909.16|Ammonium_transp	IPR001905|Ammonium transporter; IPR002229|Blood group Rhesus C/E/D polypeptide; IPR018047|Ammonium transporter, conserved site; IPR024041|Ammonium transporter AmtB-like domain	GO:0016020|membrane ; GO:0008519|ammonium transmembrane transporter activity ; GO:0072488|ammonium transmembrane transport; GO:0015696|ammonium transport	1519	1.18176	1.18176	3.65084	1	0.805783	11.0941	13.0941	17.0941	12.1927	6.2233	2	3	0.0855918	6.35723	4.40689	2.5222	1.00566	-0.0114111	-0.994246	1.95034	3.83503	1.88469	1.79409	3.5278	1.73371	0.7678	1.41229	0.741397	0	1	0
Gh_A01G1988	A01	+	99822277	99824502	AT5G58420	Ribosomal protein S4 (RPS4A) family protein	P46299	RS4_GOSHI 40S ribosomal protein S4 OS=Gossypium hirsutum GN=RPS4 PE=2 SV=1	Q8LJW0	Q8LJW0_SOYBN 40S ribosomal S4 protein OS=Glycine max PE=2 SV=1	pop:POPTR_837007	hypothetical protein ; K02987 small subunit ribosomal protein S4e	PB000760|Pfam-B_760; PB007269|Pfam-B_7269; PF00900.15|Ribosomal_S4e; PF01479.20|S4; PF08071.7|RS4NT; PF00467.24|KOW	IPR000876|Ribosomal protein S4e; IPR002942|RNA-binding S4 domain; IPR005824|KOW; IPR013843|Ribosomal protein S4e, N-terminal; IPR013845|Ribosomal protein S4e, central region; IPR018199|Ribosomal protein S4e, N-terminal, conserved site	GO:0005840|ribosome ; GO:0003723|RNA binding ; GO:0006412|translation ; GO:0005622|intracellular ; GO:0003735|structural constituent of ribosome	1525	0.0111648	0.0111648	0.294781	1	0.977275	-2.89189	-0.89189	3.10811	-1.79328	64.5068	2	3	0.00342574	12.9492	11.8645	11.9619	1.15089	-0.656604	-0.494287	1.08465	0.987249	-0.0974039	10.2651	9.34331	-0.921829	2.70527	2.58566	0.372015	1	0	0
Gh_A01G1989	A01	-	99826469	99828041	AT5G01610	Protein of unknown function, DUF538	Q9M015	Y5161_ARATH Uncharacterized protein At5g01610 OS=Arabidopsis thaliana GN=At5g01610 PE=1 SV=1	G7JLS2	G7JLS2_MEDTR Uncharacterized protein OS=Medicago truncatula GN=MTR_4g014490 PE=2 SV=1			PF04398.7|DUF538	IPR007493|Protein of unknown function DUF538		1526	0.0495085	0.0495085	3.62613	1	0.991808	1.57624	3.57624	7.57624	2.67485	181.607	2	3	0.000741449	9.53022	8.49053	5.45006	0.804907	0.31455	-1.11946	1.03969	4.08017	3.04048	4.67265	18.3374	13.6648	1.73256	3.45117	3.07164	1	1	1
Gh_A01G1990	A01	+	99834425	99834934	AT2G38310	PYR1-like 4	O80920	PYL4_ARATH Abscisic acid receptor PYL4 OS=Arabidopsis thaliana GN=PYL4 PE=1 SV=1	F6GXT6	F6GXT6_VITVI Putative uncharacterized protein OS=Vitis vinifera GN=VIT_08s0058g00470 PE=4 SV=1			PF10604.4|Polyketide_cyc2	IPR019587|Polyketide cyclase/dehydrase		1527	0.281497	0.281497	2.68011	1	0.936981	6.79018	8.79018	12.7902	7.88879	22.3023	2	3	0.0158201	8.47199	5.49541	5.31877	1.15326	-0.526782	-0.626483	2.97658	3.15322	0.176641	5.61023	5.94317	0.332932	1.95104	2.02117	0.118561	1	1	0
Gh_A01G1992	A01	+	99854358	99857181	AT2G38330	MATE efflux family protein	Q84K71	MATE2_ARATH MATE efflux family protein 2, chloroplastic OS=Arabidopsis thaliana GN=DTX44 PE=2 SV=1	D7SR63	D7SR63_VITVI Putative uncharacterized protein OS=Vitis vinifera GN=VIT_08s0058g00510 PE=4 SV=1			PF14667.1|Polysacc_synt_C; PF01554.13|MatE	IPR002528|Multi antimicrobial extrusion protein	GO:0016020|membrane ; GO:0055085|transmembrane transport ; GO:0015238|drug transmembrane transporter activity ; GO:0015297|antiporter activity ; GO:0006855|drug transmembrane transport	1529	0.142003	0.142003	0.428813	1	0.801308	4.73735	6.73735	10.7373	5.83596	6.04938	2	3	0.0885666	3.72972	2.45345	3.35022	0.842149	-1.10524	0.263096	1.27627	0.379496	-0.896775	3.38684	1.00707	-2.37977	1.3678	0.411067	1.01038	1	0	0
Gh_A01G1995	A01	-	99863166	99864879	AT5G01650	Tautomerase/MIF superfamily protein	P91850	MIFH_BRUMA Macrophage migration inhibitory factor homolog OS=Brugia malayi GN=Bm1_28435 PE=3 SV=4	M4CN85	M4CN85_BRARP Uncharacterized protein OS=Brassica rapa subsp. pekinensis GN=Bra005673 PE=4 SV=1	nve:NEMVE_v1g189079	hypothetical protein ; K07253 phenylpyruvate tautomerase [EC:5.3.2.1]	PF01187.13|MIF	IPR001398|Macrophage migration inhibitory factor		1532	0.00898704	0.00898704	0.701303	1	0.992311	-3.54284	-1.54284	2.45716	-2.44423	193.587	2	3	0.000674207	13.5966	11.8848	12.0987	1.14709	-0.688178	-0.458911	1.71171	1.49788	-0.213832	18.056	15.8004	-2.25561	3.43117	3.25876	0.961108	1	1	0
Gh_A01G1996	A01	+	99869387	99870855	AT3G51670	SEC14 cytosolic factor family protein / phosphoglyceride transfer family protein	Q9SCU1	PATL6_ARATH Patellin-6 OS=Arabidopsis thaliana GN=PATL6 PE=2 SV=1	F6GXS8	F6GXS8_VITVI Putative uncharacterized protein OS=Vitis vinifera GN=VIT_08s0058g00640 PE=4 SV=1	uma:UM04979.1	hypothetical protein; K01101 4-nitrophenyl phosphatase [EC:3.1.3.41]	PF03765.10|CRAL_TRIO_N; PF00650.15|CRAL_TRIO	IPR001251|CRAL-TRIO domain; IPR009038|GOLD; IPR011074|CRAL/TRIO, N-terminal domain	GO:0006810|transport ; GO:0016021|integral to membrane	1533	0.507829	0.507829	3.03988	1	0.899767	8.56024	10.5602	14.5602	9.65886	13.4651	2	3	0.0317336	10.5937	7.89964	7.05267	1.12401	-0.332975	-0.791033	2.69403	3.541	0.846973	3.78045	4.96898	1.18853	1.48901	1.80529	0.494667	1	1	0
Gh_A01G2015	scaffold31_A01	-	23334	26809	AT4G38225				M5W2T0	M5W2T0_PRUPE Uncharacterized protein OS=Prunus persica GN=PRUPE_ppa007176mg PE=4 SV=1			PB000501|Pfam-B_501			49650	0.210779	0.210779	0.775074	1	0.836832	5.92224	7.92224	11.9222	7.02085	7.69296	2	3	0.0659104	5.46832	4.78112	3.68316	0.915259	0.152063	-1.06732	0.687198	1.78516	1.09796	1.49681	3.88833	2.39151	0.635731	1.52064	1.01498	0	1	0
Gh_A01G2018	scaffold31_A01	+	43681	47353	AT4G38130	histone deacetylase 1	O22446	HDA19_ARATH Histone deacetylase 19 OS=Arabidopsis thaliana GN=HDA19 PE=1 SV=2	F6I0N6	F6I0N6_VITVI Histone deacetylase OS=Vitis vinifera GN=VIT_03s0038g04240 PE=3 SV=1	vvi:100241833	hypothetical protein LOC100241833 ; K06067 histone deacetylase 1/2 [EC:3.5.1.98]	PB015628|Pfam-B_15628; PF00850.14|Hist_deacetyl	IPR000286|Histone deacetylase superfamily; IPR003084|Histone deacetylase; IPR023801|Histone deacetylase domain	GO:0004407|histone deacetylase activity; GO:0016575|histone deacetylation	49653	0.0519303	0.0519303	0.348074	1	0.910484	1.71951	3.71951	7.71951	2.81813	15.2568	2	3	0.0267824	11.208	10.2347	10.03	1.13933	-0.407056	-0.732276	0.973298	1.17799	0.204694	4.27106	5.1693	0.898245	1.62783	1.85245	0.36126	0	1	0
Gh_A01G2024	scaffold31_A01	-	86228	87851	AT5G23290	prefoldin 5	P57742	PFD5_ARATH Probable prefoldin subunit 5 OS=Arabidopsis thaliana GN=At5g23290 PE=2 SV=1	B9H5Q0	B9H5Q0_POPTR Predicted protein OS=Populus trichocarpa GN=POPTRDRAFT_558668 PE=4 SV=1	pop:POPTR_558668	hypothetical protein ; K04797 prefoldin alpha subunit	PF02996.12|Prefoldin	IPR004127|Prefoldin subunit	GO:0016272|prefoldin complex ; GO:0006457|protein folding ; GO:0051082|unfolded protein binding	49659	0.0249601	0.0249601	0.609653	1	0.975435	-0.478352	1.52165	5.52165	0.62026	59.5626	2	3	0.00385011	11.4392	9.94929	9.94256	1.15469	-0.573441	-0.58125	1.48995	1.49669	0.00673261	9.43081	9.47343	0.0426147	2.59748	2.6032	0.0138168	1	1	0
Gh_A01G2033	scaffold32_A01	-	35359	35613	AT4G28240	Wound-responsive family protein			B9RW76	B9RW76_RICCO Putative uncharacterized protein OS=Ricinus communis GN=RCOM_1176530 PE=4 SV=1			PF12609.3|DUF3774	IPR022251|Protein of unknown function wound-induced		49693	0.035244	0.035244	1.57731	1	0.986593	0.556695	2.5567	6.5567	1.65531	110.385	2	3	0.00155231	10.9437	8.81819	8.31655	1.13587	-0.388101	-0.747774	2.1255	2.62714	0.501638	11.3219	13.9939	2.67207	2.83035	3.10228	1.12172	1	1	0
Gh_A01G2040	scaffold32_A01	-	107245	109500	AT4G13650	Pentatricopeptide repeat (PPR) superfamily protein	Q9LYU9	PP378_ARATH Pentatricopeptide repeat-containing protein At5g13270, chloroplastic OS=Arabidopsis thaliana GN=PCMP-H90 PE=2 SV=1	D7TYT9	D7TYT9_VITVI Putative uncharacterized protein OS=Vitis vinifera GN=VIT_01s0244g00120 PE=4 SV=1			PF01535.15|PPR; PB004526|Pfam-B_4526; PF14432.1|DYW_deaminase; PF13041.1|PPR_2; PB010214|Pfam-B_10214	IPR002885|Pentatricopeptide repeat		49696	0.0731392	0.0731392	0.484883	1	0.909497	2.7469	4.7469	8.7469	3.84551	15.074	2	3	0.0272268	7.06725	5.99558	5.64125	1.12135	-0.322055	-0.79929	1.07167	1.426	0.354329	3.96265	5.27283	1.31018	1.54206	1.87622	0.550642	1	1	0
Gh_A01G2043	scaffold32_A01	+	135044	140313	AT1G11300	protein serine/threonine kinases;protein kinases;ATP binding;sugar binding;kinases;carbohydrate binding	Q9M0X5	CRK25_ARATH Cysteine-rich receptor-like protein kinase 25 OS=Arabidopsis thaliana GN=CRK25 PE=2 SV=1	B9HE38	B9HE38_POPTR Predicted protein (Fragment) OS=Populus trichocarpa GN=POPTRDRAFT_216775 PE=4 SV=1	osa:4333912	Os03g0717000; hypothetical protein ; K00924	PF01657.12|Stress-antifung; PF07714.12|Pkinase_Tyr; PB003458|Pfam-B_3458	IPR000719|Protein kinase domain; IPR001245|Serine-threonine/tyrosine-protein kinase catalytic domain; IPR002290|Serine/threonine- / dual specificity protein kinase, catalytic domain; IPR002902|Gnk2-homologous domain; IPR008271|Serine/threonine-protein kinase, active site; IPR020635|Tyrosine-protein kinase, catalytic domain	GO:0004713|protein tyrosine kinase activity; GO:0005524|ATP binding ; GO:0004674|protein serine/threonine kinase activity ; GO:0004672|protein kinase activity ; GO:0006468|protein phosphorylation	49699	0.197451	0.197451	1.33987	1	0.91158	5.72628	7.72628	11.7263	6.82489	15.4646	2	3	0.0262919	7.20734	5.47564	4.81468	1.11263	-0.288853	-0.823779	1.7317	2.39266	0.660964	3.89711	5.38458	1.48747	1.52319	1.90144	0.631502	1	1	0
Gh_A01G2044	scaffold32_A01	+	141599	144035	AT3G19760	eukaryotic initiation factor 4A-III	Q5VNM3	RH2_ORYSJ DEAD-box ATP-dependent RNA helicase 2 OS=Oryza sativa subsp. japonica GN=Os01g0639100 PE=2 SV=1	F6HHF5	F6HHF5_VITVI Putative uncharacterized protein OS=Vitis vinifera GN=VIT_06s0080g00550 PE=2 SV=1	vvi:100255368	hypothetical protein LOC100255368 ; K03257 translation initiation factor eIF-4A	PB003724|Pfam-B_3724; PF00270.24|DEAD; PF00271.26|Helicase_C	IPR001650|Helicase, C-terminal; IPR011545|DNA/RNA helicase, DEAD/DEAH box type, N-terminal; IPR014001|Helicase, superfamily 1/2, ATP-binding domain; IPR014014|RNA helicase, DEAD-box type, Q motif	GO:0005524|ATP binding ; GO:0004386|helicase activity ; GO:0008026|ATP-dependent helicase activity ; GO:0003676|nucleic acid binding	49700	0.00266921	0.00266921	0.29354	1	0.994544	-7.18484	-5.18484	-1.18484	-6.08623	273.431	2	3	0.000402996	11.7013	10.733	10.5914	1.14674	-0.45618	-0.690564	0.968308	1.1099	0.141589	18.7423	21.4828	2.74055	3.47943	3.65618	1.14688	0	1	0
Gh_A01G2045	scaffold32_A01	-	145027	161254	AT3G13530	mitogen-activated protein kinase kinase kinase 7	Q5B4Z3	SEPH_EMENI Cytokinesis protein sepH OS=Emericella nidulans (strain FGSC A4 / ATCC 38163 / CBS 112.46 / NRRL 194 / M139) GN=sepH PE=3 SV=2	M5XKP3	M5XKP3_PRUPE Uncharacterized protein OS=Prunus persica GN=PRUPE_ppa000241mg PE=4 SV=1	spo:SPBC21.06c	cdc7; serine/threonine protein kinase Cdc7 ; K00924	PF00069.20|Pkinase; PB007700|Pfam-B_7700; PB007720|Pfam-B_7720	IPR000225|Armadillo; IPR000719|Protein kinase domain; IPR001245|Serine-threonine/tyrosine-protein kinase catalytic domain; IPR002290|Serine/threonine- / dual specificity protein kinase, catalytic domain; IPR008271|Serine/threonine-protein kinase, active site; IPR017441|Protein kinase, ATP binding site; IPR020635|Tyrosine-protein kinase, catalytic domain	GO:0004713|protein tyrosine kinase activity; GO:0005524|ATP binding ; GO:0005515|protein binding ; GO:0004674|protein serine/threonine kinase activity ; GO:0004672|protein kinase activity ; GO:0006468|protein phosphorylation	49701	0.00631425	0.00631425	0.320912	1	0.988194	-4.60177	-2.60177	1.39823	-3.50315	125.559	2	3	0.00128271	9.36702	10.4408	10.4735	-1.15431	0.551197	0.603115	-1.0738	-1.10649	-0.0326879	-13.5133	-13.9247	-0.411364	3.05731	3.09589	0.149704	1	1	0
Gh_A01G2050	scaffold34_A01	-	52134	53285	AT1G78430	ROP interactive partner 2	Q9M9F9	ICR4_ARATH Interactor of constitutive active ROPs 4 OS=Arabidopsis thaliana GN=ICR4 PE=2 SV=2	M5X7M6	M5X7M6_PRUPE Uncharacterized protein OS=Prunus persica GN=PRUPE_ppa007058mg PE=4 SV=1						49790	0.0371729	0.0371729	1.29138	1	0.982729	0.716551	2.71655	6.71655	1.81516	85.3491	2	3	0.00226981	11.642	10.2317	9.1293	1.03824	-0.0814698	-0.956773	1.41028	2.51272	1.10244	7.31461	13.0326	5.71799	2.27758	3.01075	1.97412	1	1	1
Gh_A01G2058	scaffold35_A01	+	35245	35688					B9GGX6	B9GGX6_POPTR Predicted protein OS=Populus trichocarpa GN=POPTRDRAFT_642403 PE=4 SV=1						49937	0.309412	0.309412	1.96874	1	0.905702	7.07383	9.07383	13.0738	8.17244	14.4071	2	3	0.0289568	10.2741	7.44679	8.0291	1.13253	-0.761286	-0.371243	2.82735	2.24504	-0.582309	5.08289	4.03604	-1.04685	1.83229	1.56292	0.429364	1	1	0
Gh_A01G2059	scaffold35_A01	+	56903	57346					B9GGX6	B9GGX6_POPTR Predicted protein OS=Populus trichocarpa GN=POPTRDRAFT_642403 PE=4 SV=1						49938	0.336002	0.336002	2.78928	1	0.927723	7.32116	9.32116	13.3212	8.41977	19.2535	2	3	0.0194313	11.1432	7.93376	8.13185	1.15295	-0.631546	-0.521402	3.20941	3.01132	-0.198095	5.53674	5.195	-0.341744	1.93508	1.85838	0.122006	1	1	0
Gh_A01G2067	scaffold42_A01	+	3949	5259	AT5G45790	Ubiquitin carboxyl-terminal hydrolase family protein	Q689D6	RPD1_ARATH Protein ROOT PRIMORDIUM DEFECTIVE 1 OS=Arabidopsis thaliana GN=RPD1 PE=1 SV=1	B9IHK9	B9IHK9_POPTR Predicted protein OS=Populus trichocarpa GN=POPTRDRAFT_906296 PE=4 SV=1			PF11955.3|PORR	IPR021099|Plant organelle RNA recognition domain		50816	0.0077413	0.0077413	1.86353	1	0.997508	-3.99049	-1.99049	2.00951	-2.89187	600.316	2	3	0.000124435	3.85712	6.2468	6.69145	-1.14235	0.425328	0.717025	-2.38968	-2.83432	-0.444644	-27.1602	-32.2139	-5.05366	3.96044	4.18216	1.82541	1	1	0
Gh_A01G2070	scaffold66_A01	+	10902	12270	AT1G10150	Carbohydrate-binding protein	Q9SY57	P2A10_ARATH Protein PHLOEM PROTEIN 2-LIKE A10 OS=Arabidopsis thaliana GN=PP2A10 PE=2 SV=1	B9R6X2	B9R6X2_RICCO Putative uncharacterized protein OS=Ricinus communis GN=RCOM_1586670 PE=4 SV=1			PB003435|Pfam-B_3435; PB001165|Pfam-B_1165			52213	0.0446207	0.0446207	0.279268	1	0.904134	1.2644	3.2644	7.2644	2.36301	14.1468	2	3	0.0296825	8.66521	8.04336	7.54384	1.03431	-0.0725831	-0.961731	0.621855	1.12138	0.499523	2.94388	5.30865	2.36476	1.21953	1.88435	1.00449	0	1	0
Gh_A01G2073	scaffold74_A01	+	99891	100304					I3S0H2	I3S0H2_LOTJA Uncharacterized protein OS=Lotus japonicus PE=2 SV=1						52403	0.0140879	0.0140879	0.413452	1	0.979556	-2.19425	-0.194246	3.80575	-1.09563	71.8701	2	3	0.0029232	14.7315	13.4319	13.5797	1.14845	-0.678105	-0.470348	1.29962	1.1518	-0.147822	10.9495	9.70405	-1.24542	2.7876	2.63375	0.520872	1	1	0
Gh_A01G2082	scaffold103_A01	+	112247	114428	AT3G52170	DNA binding			F6H824	F6H824_VITVI Putative uncharacterized protein OS=Vitis vinifera GN=VIT_00s0250g00040 PE=4 SV=1			PB014572|Pfam-B_14572			47089	0.00699897	0.00699897	0.43351	1	0.990313	-4.29291	-2.29291	1.70709	-3.19429	153.348	2	3	0.000953407	10.1442	8.91424	8.83984	1.15321	-0.525825	-0.627386	1.22999	1.30439	0.0743987	14.7023	15.5916	0.8893	3.16587	3.24159	0.357187	1	1	0
Gh_A01G2088	scaffold110_A01	-	253743	254984	AT3G58030	RING/U-box superfamily protein	Q6R567	RMA1_CAPAN E3 ubiquitin-protein ligase RMA1H1 OS=Capsicum annuum GN=RMA1H1 PE=1 SV=1	B9SXK6	B9SXK6_RICCO Rnf5, putative OS=Ricinus communis GN=RCOM_0504480 PE=4 SV=1	ptr:464123	similar to G16 ; K10666 E3 ubiquitin-protein ligase RNF5 [EC:6.3.2.19]	PF13923.1|zf-C3HC4_2	IPR001841|Zinc finger, RING-type; IPR017907|Zinc finger, RING-type, conserved site	GO:0005515|protein binding ; GO:0008270|zinc ion binding	47211	0.0582327	0.0582327	0.911995	1	0.961689	2.06315	4.06315	8.06315	3.16176	37.653	2	3	0.00749875	8.93094	7.11441	7.1204	1.1547	-0.580207	-0.574489	1.81653	1.81055	-0.00598632	7.52766	7.50285	-0.0248071	2.31343	2.30931	0.00799172	1	1	0
Gh_A01G2093	scaffold111_A01	-	266839	268221	AT2G42040				B9HAB2	B9HAB2_POPTR Predicted protein OS=Populus trichocarpa GN=POPTRDRAFT_561246 PE=4 SV=1			PF08879.5|WRC	IPR014977|WRC	GO:0005515|protein binding	47227	0.0434325	0.0434325	0.68384	1	0.961892	1.18343	3.18343	7.18343	2.28204	37.8623	2	3	0.00743904	7.68073	6.48962	5.90085	1.09215	-0.221424	-0.87073	1.19111	1.77988	0.588769	5.71537	8.54049	2.82513	1.97357	2.47201	1.17746	1	1	0
Gh_A01G2099	scaffold113_A01	+	336187	336759	AT3G52525	ovate family protein 6			B9SVZ0	B9SVZ0_RICCO Putative uncharacterized protein OS=Ricinus communis GN=RCOM_0225680 PE=4 SV=1			PF04844.8|Ovate	IPR006458|Ovate protein family, C-terminal		47251	0.123163	0.123163	1.50564	1	0.950919	4.31034	6.31034	10.3103	5.40896	29.0619	2	3	0.0108734	9.94659	7.58275	7.67921	1.15395	-0.613026	-0.540924	2.36384	2.26739	-0.0964575	6.73562	6.46077	-0.274849	2.17509	2.12363	0.0962193	1	1	0
Gh_A01G2110	scaffold126_A01	+	24634	24957	ATCG00490	ribulose-bisphosphate carboxylases	Q33600	RBL_LAVLA Ribulose bisphosphate carboxylase large chain (Fragment) OS=Lavandula lanata GN=rbcL PE=3 SV=1	M4JYP3	M4JYP3_9LAMI Ribulose-1,5-bisphosphate carboxylase/oxygenase large subunit (Fragment) OS=Origanum microphyllum GN=rbcL PE=4 SV=1	osa:4338862	Os05g0427800; hypothetical protein ; K01601 ribulose-bisphosphate carboxylase large chain [EC:4.1.1.39]	PB000286|Pfam-B_286; PF02788.11|RuBisCO_large_N	IPR017444|Ribulose bisphosphate carboxylase, large subunit, N-terminal	GO:0000287|magnesium ion binding ; GO:0015977|carbon fixation ; GO:0016984|ribulose-bisphosphate carboxylase activity	47738	0.135842	0.135842	0.914068	1	0.910833	4.60427	6.60427	10.6043	5.70289	15.3223	2	3	0.0266262	10.0944	8.94612	10.9808	0.0855805	-1.04004	0.954459	1.1483	-0.886386	-2.03469	3.11558	-2.40495	-5.52053	1.27858	1.02023	1.93153	0	0	1
Gh_A01G2111	scaffold126_A01	+	24999	26315	ATCG00490	ribulose-bisphosphate carboxylases	P14958	RBL_GOSHI Ribulose bisphosphate carboxylase large chain OS=Gossypium hirsutum GN=rbcL PE=3 SV=2	H9LEZ6	H9LEZ6_GOSHI Ribulose bisphosphate carboxylase large chain OS=Gossypium hirsutum GN=rbcL PE=3 SV=1	vvi:ViviCp029	rbcL; RuBisCO large subunit ; K01601 ribulose-bisphosphate carboxylase large chain [EC:4.1.1.39]	PF02788.11|RuBisCO_large_N; PF00016.15|RuBisCO_large	IPR000685|Ribulose bisphosphate carboxylase, large subunit, C-terminal; IPR017444|Ribulose bisphosphate carboxylase, large subunit, N-terminal; IPR020878|Ribulose bisphosphate carboxylase, large chain, active site	GO:0000287|magnesium ion binding ; GO:0015977|carbon fixation ; GO:0016984|ribulose-bisphosphate carboxylase activity	47739	0.236956	0.236956	1.01832	1	0.860385	6.27343	8.27343	12.2734	7.37204	9.2438	2	3	0.0521675	11.4689	10.31	12.3989	0.0729037	-1.03446	0.961553	1.15887	-0.929982	-2.08885	2.38067	-1.91047	-4.29114	1.01073	0.817998	1.63325	0	0	1
Gh_A01G2113	scaffold126_A01	-	235440	241334	AT2G37010	non-intrinsic ABC protein 12	Q9SJK6	WBC30_ARATH Putative white-brown complex homolog protein 30 OS=Arabidopsis thaliana GN=WBC30 PE=3 SV=3	F6HR39	F6HR39_VITVI Putative uncharacterized protein OS=Vitis vinifera GN=VIT_08s0040g01620 PE=3 SV=1	mmu:26357	Abcg2; ATP-binding cassette, sub-family G (WHITE), member 2 ; K05681 ATP-binding cassette, subfamily G (WHITE), member 2	PB018733|Pfam-B_18733; PB012113|Pfam-B_12113; PB012404|Pfam-B_12404; PB001749|Pfam-B_1749; PB007462|Pfam-B_7462; PF00005.22|ABC_tran	IPR003439|ABC transporter-like; IPR003593|AAA+ ATPase domain; IPR017871|ABC transporter, conserved site	GO:0005524|ATP binding ; GO:0000166|nucleotide binding ; GO:0017111|nucleoside-triphosphatase activity; GO:0016887|ATPase activity	47740	0.0508393	0.0508393	1.64398	1	0.981445	1.65582	3.65582	7.65582	2.75443	79.342	2	3	0.00252744	4.85712	7.61102	6.83621	-1.11091	0.828243	0.282664	-2.7539	-1.97909	0.774807	-12.2137	-8.7774	3.43632	2.92746	2.50656	1.38356	1	1	0
Gh_A01G2114	scaffold132_A01	-	112424	116639	AT2G02080	indeterminate(ID)-domain 4	Q9ZWA6	MGP_ARATH Zinc finger protein MAGPIE OS=Arabidopsis thaliana GN=MGP PE=1 SV=1	B9S7A9	B9S7A9_RICCO Nucleic acid binding protein, putative OS=Ricinus communis GN=RCOM_0775740 PE=4 SV=1	ath:AT1G25250	ATIDD16 (ARABIDOPSIS THALIANA INDETERMINATE(ID)-DOMAIN 16); nucleic acid binding / transcription factor/ zinc ion binding ; K03540 ribonuclease P subunit RPR2 [EC:3.1.26.5]	PB010740|Pfam-B_10740; PB002286|Pfam-B_2286; PB000293|Pfam-B_293; PF13894.1|zf-C2H2_4; PB019704|Pfam-B_19704; PF00096.21|zf-C2H2; PB018070|Pfam-B_18070	IPR007087|Zinc finger, C2H2; IPR015880|Zinc finger, C2H2-like	GO:0046872|metal ion binding ; GO:0008270|zinc ion binding	47893	1.014	1.014	4.28253	1	0.857935	10.6348	12.6348	16.6348	11.7334	9.05854	2	3	0.0535465	8.96396	7.11531	4.69077	0.952199	0.0895749	-1.04177	1.84865	4.27319	2.42454	1.83584	4.24359	2.40775	0.785915	1.62039	1.02132	0	1	0
Gh_A01G2116	scaffold133_A01	+	404626	408952	AT1G23090	sulfate transporter 91	Q9SXS2	SUT33_ARATH Probable sulfate transporter 3.3 OS=Arabidopsis thaliana GN=SULTR3;3 PE=2 SV=2	B9HW59	B9HW59_POPTR Sulfate/bicarbonate/oxalate exchanger and transporter sat-1 OS=Populus trichocarpa GN=POPTRDRAFT_726868 PE=2 SV=1	yli:YALI0B17930g	YALI0B17930p ; K03321 sulfate permease, SulP family	PF00916.15|Sulfate_transp; PF01740.16|STAS; PF13792.1|Sulfate_tra_GLY	IPR002645|STAS domain; IPR011547|Sulphate transporter; IPR018045|Sulphate anion transporter, conserved site	GO:0015116|sulfate transmembrane transporter activity ; GO:0008272|sulfate transport ; GO:0016021|integral to membrane ; GO:0008271|secondary active sulfate transmembrane transporter activity	47949	0.0578164	0.0578164	0.654138	1	0.946969	2.04162	4.04162	8.04162	3.14023	26.7851	2	3	0.0122124	13.8979	12.527	12.2568	1.14101	-0.41697	-0.724039	1.37094	1.64115	0.270205	5.70156	6.82531	1.12374	1.97063	2.19148	0.464795	1	1	0
Gh_A01G2120	scaffold147_A01	+	48858	50442			Q9LK32	Y3721_ARATH Uncharacterized protein At3g27210 OS=Arabidopsis thaliana GN=Y-2 PE=1 SV=1	A5AHM5	A5AHM5_VITVI Putative uncharacterized protein OS=Vitis vinifera GN=VITISV_011296 PE=4 SV=1						48134	0.0127923	0.0127923	0.429852	1	0.982144	-2.48366	-0.483661	3.51634	-1.38505	82.5059	2	3	0.00238601	12.5104	11.7198	11.0595	1.02855	-0.0597901	-0.968763	0.790621	1.45094	0.660318	6.99026	12.8285	5.8382	2.22112	2.99047	1.99943	0	1	0
Gh_A01G2121	scaffold147_A01	+	60193	69270	AT1G67490	glucosidase 1	F4HTM3	GCS1_ARATH Mannosyl-oligosaccharide glucosidase GCS1 OS=Arabidopsis thaliana GN=GCS1 PE=1 SV=1	D7TAV0	D7TAV0_VITVI Putative uncharacterized protein OS=Vitis vinifera GN=VIT_01s0010g03300 PE=4 SV=1	ath:AT1G24320	alpha-glucosidase, putative ; K01228 mannosyl-oligosaccharide glucosidase [EC:3.2.1.106]	PF03200.11|Glyco_hydro_63	IPR004888|Glycoside hydrolase, family 63	GO:0004573|mannosyl-oligosaccharide glucosidase activity ; GO:0009311|oligosaccharide metabolic process	48135	0.230415	0.230415	1.47679	1	0.906385	6.18945	8.18945	12.1895	7.28806	14.5231	2	3	0.0286429	8.58214	9.8024	11.1678	-0.980773	-0.0374049	1.01818	-1.22026	-2.58566	-1.36541	-2.54212	-5.38663	-2.84451	1.07303	1.9019	1.1844	0	1	0
Gh_A01G2123	scaffold147_A01	-	154597	154872	AT4G40042	Microsomal signal peptidase 12 kDa subunit (SPC12)	Q944J0	SPCS1_ARATH Probable signal peptidase complex subunit 1 OS=Arabidopsis thaliana GN=At2g22425 PE=2 SV=1	I3S0R9	I3S0R9_MEDTR Uncharacterized protein OS=Medicago truncatula PE=4 SV=1	gga:415899	SPCS1; signal peptidase complex subunit 1 homolog (S. cerevisiae) ; K01423	PF06645.8|SPC12	IPR009542|Microsomal signal peptidase 12kDa subunit	GO:0008233|peptidase activity ; GO:0016021|integral to membrane ; GO:0006465|signal peptide processing ; GO:0005787|signal peptidase complex	48137	0.030494	0.030494	0.412454	1	0.95564	0.122394	2.12239	6.12239	1.22101	32.3144	2	3	0.00934297	10.7139	9.39341	9.64095	1.13661	-0.744635	-0.391972	1.32049	1.07295	-0.247542	7.56184	6.14428	-1.41756	2.3191	2.06188	0.599754	1	1	0
Gh_A01G2124	scaffold147_A01	-	157751	159397	AT1G27400	Ribosomal protein L22p/L17e family protein	P51413	RL172_ARATH 60S ribosomal protein L17-2 OS=Arabidopsis thaliana GN=RPL17B PE=2 SV=2	I3NMN7	I3NMN7_HEVBR 60S ribosomal protein L17A OS=Hevea brasiliensis GN=RPL17A PE=2 SV=1	pop:POPTR_230092	hypothetical protein ; K02880 large subunit ribosomal protein L17e	PF00237.14|Ribosomal_L22	IPR001063|Ribosomal protein L22/L17; IPR005721|Ribosomal protein L22/L17, eukaryotic/archaeal; IPR018260|Ribosomal protein L22/L17, conserved site	GO:0005840|ribosome ; GO:0015934|large ribosomal subunit ; GO:0006412|translation ; GO:0005622|intracellular ; GO:0003735|structural constituent of ribosome	48138	0.020792	0.020792	0.263553	1	0.952665	-1.02648	0.973517	4.97352	0.0721294	30.1892	2	3	0.0102984	14.495	13.4318	13.6572	1.13109	-0.766747	-0.36434	1.06321	0.837768	-0.225437	7.37341	5.80999	-1.56342	2.28757	1.99354	0.665747	1	0	0
Gh_A01G2126	scaffold147_A01	+	199905	201512	AT5G63400	adenylate kinase 1	Q08480	KAD2_ORYSJ Adenylate kinase B OS=Oryza sativa subsp. japonica GN=ADK-B PE=1 SV=1	B9RMJ0	B9RMJ0_RICCO Adenylate kinase 1, putative OS=Ricinus communis GN=RCOM_1081020 PE=3 SV=1	pop:POPTR_823409	hypothetical protein ; K00939 adenylate kinase [EC:2.7.4.3]	PF00406.17|ADK; PF05191.9|ADK_lid	IPR000850|Adenylate kinase; IPR007862|Adenylate kinase, active site lid domain	GO:0005524|ATP binding ; GO:0006139|nucleobase-containing compound metabolic process ; GO:0004017|adenylate kinase activity ; GO:0019205|nucleobase-containing compound kinase activity	48139	0.0183695	0.0183695	1.17508	1	0.99062	-1.39812	0.601876	4.60188	-0.299512	158.423	2	3	0.000908387	8.88744	6.98797	6.6496	1.14329	-0.43139	-0.711897	1.89948	2.23784	0.338365	14.0148	16.5113	2.49653	3.10419	3.31558	1.05564	1	1	0
Gh_A01G2134	scaffold182_A01	+	2477	2957	AT1G49310				B9H0P6	B9H0P6_POPTR Predicted protein OS=Populus trichocarpa GN=POPTRDRAFT_818084 PE=4 SV=1			PF10950.3|DUF2775	IPR024489|Organ specific protein		48407	0.451855	0.451855	3.25467	1	0.9167	8.20989	10.2099	14.2099	9.3085	16.5072	2	3	0.0240417	6.6546	2.79248	4.68643	1.00634	-0.993534	-0.0128095	3.86211	1.96816	-1.89395	5.74547	2.92794	-2.81753	1.97995	1.21394	1.17474	1	0	0
Gh_A01G2139	scaffold183_A01	-	43769	44891	AT1G09590	Translation protein SH3-like family protein	Q43291	RL211_ARATH 60S ribosomal protein L21-1 OS=Arabidopsis thaliana GN=RPL21A PE=2 SV=2	J3LJV3	J3LJV3_ORYBR Uncharacterized protein OS=Oryza brachyantha GN=OB03G13290 PE=4 SV=1	osa:4348839	Os10g0465800; hypothetical protein ; K02889 large subunit ribosomal protein L21e	PF01157.13|Ribosomal_L21e	IPR001147|Ribosomal protein L21e; IPR018259|Ribosomal protein L21e, conserved site	GO:0005840|ribosome ; GO:0006412|translation ; GO:0005622|intracellular ; GO:0003735|structural constituent of ribosome	48422	0.00769018	0.00769018	0.994561	1	0.995361	-4.01036	-2.01036	1.98964	-2.91175	321.822	2	3	0.000315998	14.8862	13.0357	12.8914	1.15227	-0.511272	-0.640997	1.85052	1.99483	0.144306	21.1021	22.7477	1.64556	3.63301	3.73035	0.702448	1	1	0
Gh_A01G2141	scaffold185_A01	+	21927	24831	AT1G52340	NAD(P)-binding Rossmann-fold superfamily protein	Q7FAE1	MOMAS_ORYSJ Momilactone A synthase OS=Oryza sativa subsp. japonica GN=Os04g0179200 PE=2 SV=1	B9MST7	B9MST7_GOSHI Short chain alcohol dehydrogenase OS=Gossypium hirsutum PE=2 SV=1	osa:4334535	Os03g0810800; hypothetical protein ; K09841 xanthoxin dehydrogenase [EC:1.1.1.288]	PB003926|Pfam-B_3926; PF00106.20|adh_short	IPR002198|Short-chain dehydrogenase/reductase SDR; IPR002347|Glucose/ribitol dehydrogenase	GO:0008152|metabolic process ; GO:0016491|oxidoreductase activity	48454	0.151966	0.151966	4.99	1	0.981727	4.94079	6.94079	10.9408	6.0394	80.5905	2	3	0.00247	9.15992	6.50561	4.21523	1.02361	-0.0490205	-0.974588	2.6543	4.94469	2.29039	6.80889	12.6843	5.87537	2.18849	2.97596	2.00717	1	1	1
Gh_A01G2143	scaffold188_A01	-	10071	12629	AT3G09630	Ribosomal protein L4/L1 family	Q9SF40	RL4A_ARATH 60S ribosomal protein L4-1 OS=Arabidopsis thaliana GN=RPL4A PE=2 SV=1	F6HQV3	F6HQV3_VITVI Putative uncharacterized protein OS=Vitis vinifera GN=VIT_08s0040g03200 PE=4 SV=1	vvi:100255110	GSVIVT00023068001; hypothetical protein LOC100255110 ; K02930 large subunit ribosomal protein L4e	PF00573.17|Ribosomal_L4; PF14374.1|Ribos_L4_asso_C	IPR002136|Ribosomal protein L4/L1e; IPR013000|Ribosomal protein L4/L1e, eukaryotic/archaeal, conserved site; IPR025755|60S ribosomal protein L4, C-terminal domain	GO:0005840|ribosome ; GO:0006412|translation ; GO:0003735|structural constituent of ribosome	48475	0.009293	0.009293	0.237094	1	0.976483	-3.44241	-1.44241	2.55759	-2.3438	62.2829	2	3	0.00360646	12.3273	11.3209	11.4948	1.13952	-0.731401	-0.408115	1.00647	0.832558	-0.173914	10.4406	8.63647	-1.80408	2.72686	2.48611	0.772144	1	0	0
Gh_A01G2145	scaffold188_A01	+	19583	23239	AT5G02800	Protein kinase superfamily protein	Q9FE20	PBS1_ARATH Serine/threonine-protein kinase PBS1 OS=Arabidopsis thaliana GN=PBS1 PE=1 SV=1	M5VYL7	M5VYL7_PRUPE Uncharacterized protein OS=Prunus persica GN=PRUPE_ppa006902mg PE=4 SV=1	ath:AT1G14370	APK2A; APK2A (PROTEIN KINASE 2A); kinase ; K00924	PF07714.12|Pkinase_Tyr; PB003458|Pfam-B_3458	IPR000719|Protein kinase domain; IPR001245|Serine-threonine/tyrosine-protein kinase catalytic domain; IPR002290|Serine/threonine- / dual specificity protein kinase, catalytic domain; IPR008271|Serine/threonine-protein kinase, active site; IPR017441|Protein kinase, ATP binding site; IPR020635|Tyrosine-protein kinase, catalytic domain	GO:0004713|protein tyrosine kinase activity; GO:0005524|ATP binding ; GO:0004674|protein serine/threonine kinase activity ; GO:0004672|protein kinase activity ; GO:0006468|protein phosphorylation	48477	0.106829	0.106829	0.338236	1	0.810495	3.8835	5.8835	9.8835	4.98211	6.41537	2	3	0.0824955	10.1584	9.2324	9.07495	1.14421	-0.437625	-0.706586	0.925981	1.08343	0.157446	2.83307	3.31478	0.48171	1.18031	1.34457	0.178507	0	1	0
Gh_A01G2147	scaffold188_A01	+	39154	42504	AT3G53490				D7TQC7	D7TQC7_VITVI Putative uncharacterized protein OS=Vitis vinifera GN=VIT_08s0040g02880 PE=4 SV=1			PB017765|Pfam-B_17765			48479	0.0395316	0.0395316	0.287816	1	0.91759	0.901104	2.9011	6.9011	1.99972	16.7017	2	3	0.0236575	11.0822	9.93747	10.4228	1.04667	-0.945661	-0.101011	1.14472	0.659415	-0.485304	5.75741	3.31655	-2.44085	1.98247	1.34515	1.03419	1	0	0
Gh_A01G2148	scaffold188_A01	-	46439	52525	AT5G02790	Glutathione S-transferase family protein	Q9LZ06	GSTL3_ARATH Glutathione S-transferase L3 OS=Arabidopsis thaliana GN=GSTL3 PE=2 SV=1	D6BR66	D6BR66_9ROSI Glutathione S-transferase omega OS=Jatropha curcas PE=2 SV=1	osa:4332456	Os03g0283200; hypothetical protein ; K00799 glutathione S-transferase [EC:2.5.1.18]	PF13410.1|GST_C_2; PF13417.1|GST_N_3	IPR004045|Glutathione S-transferase, N-terminal; IPR005442|Glutathione S-transferase, omega-class; IPR017933|Glutathione S-transferase/chloride channel, C-terminal	GO:0004364|glutathione transferase activity; GO:0008152|metabolic process ; GO:0005515|protein binding ; GO:0005737|cytoplasm	48480	0.111134	0.111134	0.931005	1	0.928378	4.00201	6.00201	10.002	5.10062	19.4433	2	3	0.0191676	9.02494	7.2464	7.20357	1.15446	-0.556626	-0.59783	1.77854	1.82137	0.0428285	5.33508	5.46355	0.128473	1.89033	1.919	0.0429179	1	1	0
Gh_A01G2150	scaffold188_A01	-	59314	60989	AT5G02710				I1LYX9	I1LYX9_SOYBN Uncharacterized protein OS=Glycine max PE=4 SV=1	pop:POPTR_717807	hypothetical protein ; K06940	PF03692.10|CxxCxxCC	IPR005358|Putative zinc- or iron-chelating domain containing protein		48482	0.0944065	0.0944065	0.973491	1	0.941814	3.51264	5.51264	9.51264	4.61125	24.2793	2	3	0.0140356	6.52967	4.63806	4.71523	1.15395	-0.613015	-0.540935	1.89161	1.81445	-0.0771641	6.15645	5.90532	-0.251139	2.06431	2.01337	0.087286	1	1	0
[truncated: 16,555 more rows]
